# Supplementary material for: Microbial transfers from permanent grassland ecosystems to milk in dairy farms in the Comté cheese area
Source: Sci Rep. 2021 Sep 13;11:18144. doi: 10.1038/s41598-021-97373-6 (PMC8438085; doi:10.1038/s41598-021-97373-6)
Supplement: Supplementary file 2 — Supplementary Information 2. [file 41598_2021_97373_MOESM2_ESM.xlsx]

## Sheet: read_me
These data describe the relative abundance and the occurrence of either prokaryotic or fungal genera in soil, phyllosphere, on cow-teat or in milk
The column entitled "number of co-occuring compartments" describes the number of different compartments in which a genera has been observed.

## Sheet: Prokaryotic_community
					Relative abundance				Occurrence (1: yes; 0: No)				number of co-occuring compartments
Phylum	Class	Order	Family	Genus	SOIL	PHYLLOSPHERE	COW-TEAT	MILK	SOIL	PHYLLOSPHERE	COW-TEAT	MILK
Unknown	Unknown	Unknown	Unknown	Unknown	11.167	7.0693	7.2939	5.9447	1	1	1	1	4
Acidobacteria	Holophagae	Acanthopleuribacterales	Acanthopleuribacteraceae	Acanthopleuribacter	0.0018	0.0002	0.0002	0	1	1	1	0	3
Acidobacteria	Holophagae	Holophagales	Holophagaceae	Geothrix	0.007	0.0002	0	0	1	1	0	0	2
Firmicutes	Bacilli	Lactobacillales	Streptococcaceae	Streptococcus	0.0007	0.542	0.6641	3.9429	1	1	1	1	4
Actinobacteria-p	Actinobacteria-c	Corynebacteriales	Corynebacteriaceae	Corynebacterium.1	0.8173	0.29	3.6811	3.8529	1	1	1	1	4
Firmicutes	Clostridia	Clostridiales	Peptostreptococcaceae	Romboutsia	0.1564	1.9839	7.7909	3.2186	1	1	1	1	4
Firmicutes	Erysipelotrichia	Erysipelotrichales	Erysipelotrichaceae	Erysipelothrix	0.0009	0.0148	0.137	3.0197	1	1	1	1	4
Acidobacteria	Thermoanaerobaculia	Thermoanaerobaculales	Thermoanaerobaculaceae	B276.D12	0.0009	0.0007	0.0002	0	1	1	1	0	3
Environmental	Environmental	Environmental	Environmental	Environmental	0.0895	0.6023	3.7875	2.7865	1	1	1	1	4
Acidobacteria	Thermoanaerobaculia	Thermoanaerobaculales	Thermoanaerobaculaceae	Subgroup.23	0.0134	0.0011	0	0.0005	1	1	0	1	3
Acidobacteria	Thermoanaerobaculia	Thermoanaerobaculales	Thermoanaerobaculaceae	Thermoanaerobaculum	0.0102	0	0	0.0002	1	0	0	1	2
Acidobacteria	Thermoanaerobaculia	Thermoanaerobaculales	Thermoanaerobaculaceae	TPD.58	0.013	0.0002	0	0.0007	1	1	0	1	3
Actinobacteria-p	Acidimicrobiia	Acidimicrobiales	Acidimicrobiaceae	Acidimicrobium	0.0014	0.0007	0	0	1	1	0	0	2
Actinobacteria-p	Acidimicrobiia	Acidimicrobiales	Acidimicrobiaceae	Acidithrix	0.0005	0.0002	0	0.0002	1	1	0	1	3
Actinobacteria-p	Acidimicrobiia	Acidimicrobiales	Acidimicrobiaceae	Ferrimicrobium	0.0014	0	0.0007	0	1	0	1	0	2
Bacteroidetes	Bacteroidia	Bacteroidales	Rikenellaceae	Alistipes	0.0009	0.5493	0.9841	2.6472	1	1	1	1	4
Firmicutes	Clostridia	Clostridiales	Ruminococcaceae	Ruminococcaceae.UCG.014	0.0027	0.2486	1.3845	1.9797	1	1	1	1	4
Actinobacteria-p	Acidimicrobiia	Actinomarinales	Actinomarinaceae	Candidatus.Actinomarina	0	0	0	0.0002	0	0	0	1	1
Firmicutes	Bacilli	Lactobacillales	Streptococcaceae	Lactococcus	0.0539	0.3557	0.0391	1.7795	1	1	1	1	4
Bacteroidetes	Bacteroidia	Bacteroidales	Rikenellaceae	Rikenellaceae.RC9.gut.group	0.0005	0.5493	1.5602	1.7078	1	1	1	1	4
Actinobacteria-p	Acidimicrobiia	Microtrichales	Microtrichaceae	Candidatus.Microthrix	0.0002	0	0.0002	0.0002	1	0	1	1	3
Firmicutes	Clostridia	Clostridiales	Family-XIII	Mogibacterium	0.0014	0.4639	3.4289	1.414	1	1	1	1	4
Actinobacteria-p	Actinobacteria-c	Actinomycetales	Actinomycetaceae	Actinomyces	0	0.0007	0.0016	0.0055	0	1	1	1	3
Actinobacteria-p	Actinobacteria-c	Actinomycetales	Actinomycetaceae	Flaviflexus	0	0	0.0055	0.0007	0	0	1	1	2
Actinobacteria-p	Actinobacteria-c	Actinomycetales	Actinomycetaceae	Trueperella	0	0.0016	0.037	0.0211	0	1	1	1	3
Actinobacteria-p	Actinobacteria-c	Bifidobacteriales	Bifidobacteriaceae	Bifidobacterium	0	0.0059	0.0145	0.0175	0	1	1	1	3
Actinobacteria-p	Actinobacteria-c	Catenulisporales	Actinospicaceae	Actinospica	0.0023	0.0005	0	0.0009	1	1	0	1	3
Firmicutes	Bacilli	Lactobacillales	Carnobacteriaceae	Atopostipes	0.0002	0.0311	0.6391	1.3543	1	1	1	1	4
Actinobacteria-p	Actinobacteria-c	Corynebacteriales	Corynebacteriaceae	Corynebacterium	0	0.015	0.1698	0.0601	0	1	1	1	3
Actinobacteria-p	Actinobacteria-c	Micrococcales	Microbacteriaceae	Microbacterium	0.0245	0.237	0.053	1.2785	1	1	1	1	4
Actinobacteria-p	Actinobacteria-c	Corynebacteriales	Corynebacteriaceae	Lawsonella	0	0.0002	0	0.0002	0	1	0	1	2
Actinobacteria-p	Actinobacteria-c	Corynebacteriales	Corynebacteriaceae	Turicella	0	0	0	0.0014	0	0	0	1	1
Actinobacteria-p	Actinobacteria-c	Corynebacteriales	Corynebacteriales-Incertae-Sedis	Tomitella	0	0	0.0002	0	0	0	1	0	1
Actinobacteria-p	Actinobacteria-c	Corynebacteriales	Dietziaceae	Dietzia	0	0.0257	0.1889	0.2446	0	1	1	1	3
Firmicutes	Clostridia	Clostridiales	Lachnospiraceae	Lachnospiraceae.NK3A20.group	0.0002	0.455	3.5793	1.2761	1	1	1	1	4
Actinobacteria-p	Actinobacteria-c	Corynebacteriales	Nocardiaceae	Gordonia	0	0.0025	0.008	0.0598	0	1	1	1	3
Actinobacteria-p	Actinobacteria-c	Corynebacteriales	Nocardiaceae	Millisia	0	0	0	0.0002	0	0	0	1	1
Firmicutes	Erysipelotrichia	Erysipelotrichales	Erysipelotrichaceae	Turicibacter	0.0564	0.6984	2.7905	1.2226	1	1	1	1	4
Firmicutes	Clostridia	Clostridiales	Ruminococcaceae	Ruminococcaceae.UCG.013	0.0034	0.1902	0.818	1.0903	1	1	1	1	4
Firmicutes	Clostridia	Clostridiales	Lachnospiraceae	Lachnoclostridium	0.0007	0.125	1.0645	1.0334	1	1	1	1	4
Actinobacteria-p	Actinobacteria-c	Corynebacteriales	Tsukamurellaceae	Tsukamurella	0.0009	0.0011	0	0.0084	1	1	0	1	3
Firmicutes	Clostridia	Clostridiales	Ruminococcaceae	Ruminococcaceae.UCG.010	0.002	0.1275	0.2205	0.9594	1	1	1	1	4
Firmicutes	Clostridia	Clostridiales	Ruminococcaceae	Ruminococcaceae.NK4A214.group	0.0025	0.1202	0.6716	0.9432	1	1	1	1	4
Firmicutes	Clostridia	Clostridiales	Christensenellaceae	Christensenellaceae.R.7.group	0.0091	0.285	2.418	0.9063	1	1	1	1	4
Actinobacteria-p	Actinobacteria-c	Frankiales	Frankiaceae	Frankia	0.0055	0.0007	0	0	1	1	0	0	2
Bacteroidetes	Bacteroidia	Bacteroidales	Bacteroidaceae	Bacteroides	0.0011	0.6186	4.0661	0.8866	1	1	1	1	4
Actinobacteria-p	Actinobacteria-c	Frankiales	Geodermatophilaceae	Antricoccus	0	0.0005	0.0011	0.0007	0	1	1	1	3
Bacteroidetes	Bacteroidia	Flavobacteriales	Weeksellaceae	Chryseobacterium	0.2291	2.5207	0.2332	0.8226	1	1	1	1	4
Firmicutes	Clostridia	Clostridiales	Family-XIII	Family.XIII.AD3011.group	0.0005	0.17	1.2195	0.7918	1	1	1	1	4
Firmicutes	Clostridia	Clostridiales	Lachnospiraceae	Acetitomaculum	0.0002	0.255	2.073	0.6882	1	1	1	1	4
Bacteroidetes	Bacteroidia	Bacteroidales	Paludibacteraceae	Paludibacter	0.0186	0.0734	0.1048	0.6668	1	1	1	1	4
Firmicutes	Clostridia	Clostridiales	Lachnospiraceae	Lachnospiraceae.NK4A136.group	0.0002	0.0864	0.2495	0.6639	1	1	1	1	4
Firmicutes	Bacilli	Lactobacillales	Aerococcaceae	Facklamia	0.0002	0.0527	0.9668	0.645	1	1	1	1	4
Firmicutes	Clostridia	Clostridiales	Ruminococcaceae	Ruminococcus.1	0.0027	0.0864	0.502	0.6409	1	1	1	1	4
Actinobacteria-p	Actinobacteria-c	Glycomycetales	Glycomycetaceae	Glycomyces	0.0002	0	0.0002	0.0002	1	0	1	1	3
Bacteroidetes	Bacteroidia	Flavobacteriales	Flavobacteriaceae	Flavobacterium	3.2457	2.4795	0.4798	0.6262	1	1	1	1	4
Actinobacteria-p	Actinobacteria-c	Corynebacteriales	Nocardiaceae	Rhodococcus	0.0211	1.2036	0.162	0.5032	1	1	1	1	4
Firmicutes	Bacilli	Lactobacillales	Enterococcaceae	Enterococcus	0.0009	0.12	0.1089	0.4601	1	1	1	1	4
Actinobacteria-p	Actinobacteria-c	Kineosporiales	Kineosporiaceae	Pseudokineococcus	0	0.0034	0	0	0	1	0	0	1
Firmicutes	Clostridia	Clostridiales	Lachnospiraceae	Lachnospiraceae.UCG.008	0.0016	0.0611	0.498	0.4551	1	1	1	1	4
Actinobacteria-p	Actinobacteria-c	Micrococcales	Beutenbergiaceae	Salana	0	0.0007	0.0002	0.017	0	1	1	1	3
Actinobacteria-p	Actinobacteria-c	Micrococcales	Bogoriellaceae	Bogoriella	0	0.0002	0.0016	0.0009	0	1	1	1	3
Actinobacteria-p	Actinobacteria-c	Micrococcales	Bogoriellaceae	Georgenia	0	0.0005	0.003	0.0052	0	1	1	1	3
Actinobacteria-p	Actinobacteria-c	Micrococcales	Brevibacteriaceae	Brevibacterium	0	0.0168	0.3464	0.4372	0	1	1	1	3
Actinobacteria-p	Actinobacteria-c	Micrococcales	Brevibacteriaceae	Sediminivirga	0	0.0005	0	0.0014	0	1	0	1	2
Actinobacteria-p	Actinobacteria-c	Micrococcales	Cellulomonadaceae	Actinotalea	0	0.0011	0.0016	0.0032	0	1	1	1	3
Actinobacteria-p	Actinobacteria-c	Micrococcales	Cellulomonadaceae	Cellulomonas	0	0.0011	0.0002	0.0005	0	1	1	1	3
Actinobacteria-p	Actinobacteria-c	Micrococcales	Cellulomonadaceae	Oerskovia	0	0.0055	0.0061	0.0009	0	1	1	1	3
Cyanobacteria	Oxyphotobacteria	Nostocales	Nostocaceae	Scytonema.VB.61278	0.3032	4.4502	0.132	0.4365	1	1	1	1	4
Actinobacteria-p	Actinobacteria-c	Micrococcales	Cellulomonadaceae	W15	0	0	0.0002	0.0006	0	0	1	1	2
Actinobacteria-p	Coriobacteriia	Coriobacteriales	Atopobiaceae	Olsenella	0.0002	0.203	3.1739	0.4264	1	1	1	1	4
Actinobacteria-p	Actinobacteria-c	Micrococcales	Demequinaceae	Lysinimicrobium	0	0	0.0002	0	0	0	1	0	1
Actinobacteria-p	Actinobacteria-c	Micrococcales	Dermabacteraceae	Brachybacterium	0	0.0061	0.1107	0.1919	0	1	1	1	3
Actinobacteria-p	Actinobacteria-c	Micrococcales	Dermabacteraceae	Dermabacter	0	0.0011	0.0007	0.0009	0	1	1	1	3
Actinobacteria-p	Actinobacteria-c	Micrococcales	Dermabacteraceae	Helcobacillus	0	0	0.0002	0	0	0	1	0	1
Actinobacteria-p	Actinobacteria-c	Micrococcales	Dermacoccaceae	Branchiibius	0	0	0	0.0032	0	0	0	1	1
Actinobacteria-p	Actinobacteria-c	Micrococcales	Dermacoccaceae	Calidifontibacter	0	0	0	0.0005	0	0	0	1	1
Actinobacteria-p	Actinobacteria-c	Micrococcales	Dermacoccaceae	Demetria	0	0	0.0005	0.0009	0	0	1	1	2
Actinobacteria-p	Actinobacteria-c	Micrococcales	Dermacoccaceae	Dermacoccus	0.0002	0.0002	0	0.0195	1	1	0	1	3
Actinobacteria-p	Actinobacteria-c	Micrococcales	Dermacoccaceae	Flexivirga	0	0.0002	0.0002	0.0009	0	1	1	1	3
Actinobacteria-p	Actinobacteria-c	Micrococcales	Dermacoccaceae	Kytococcus	0	0	0	0.0005	0	0	0	1	1
Actinobacteria-p	Actinobacteria-c	Micrococcales	Dermacoccaceae	Rudaeicoccus	0	0.0002	0	0	0	1	0	0	1
Actinobacteria-p	Actinobacteria-c	Micrococcales	Dermacoccaceae	Yimella	0	0	0	0.0016	0	0	0	1	1
Actinobacteria-p	Actinobacteria-c	Micrococcales	Dermatophilaceae	Austwickia	0	0	0.0002	0	0	0	1	0	1
Actinobacteria-p	Actinobacteria-c	Micrococcales	Dermatophilaceae	Dermatophilus	0	0.0086	0.0082	0.0285	0	1	1	1	3
Actinobacteria-p	Actinobacteria-c	Micrococcales	Dermatophilaceae	Kineosphaera	0	0.0061	0.0086	0.0347	0	1	1	1	3
Actinobacteria-p	Actinobacteria-c	Micrococcales	Dermatophilaceae	Mobilicoccus	0	0.0016	0.0007	0.1499	0	1	1	1	3
Actinobacteria-p	Actinobacteria-c	Micrococcales	Dermatophilaceae	Piscicoccus	0	0.0018	0.0048	0.0382	0	1	1	1	3
Actinobacteria-p	Actinobacteria-c	Micrococcales	Intrasporangiaceae	Aquipuribacter	0	0.0018	0	0.0005	0	1	0	1	2
Actinobacteria-p	Actinobacteria-c	Micrococcales	Intrasporangiaceae	Arsenicicoccus	0	0.0007	0.0005	0.0193	0	1	1	1	3
Actinobacteria-p	Actinobacteria-c	Micrococcales	Intrasporangiaceae	Fodinibacter	0	0.0005	0	0	0	1	0	0	1
Actinobacteria-p	Actinobacteria-c	Micrococcales	Intrasporangiaceae	Humibacillus	0.0002	0	0	0.0002	1	0	0	1	2
Proteobacteria	Gammaproteobacteria	Betaproteobacteriales	Burkholderiaceae	Massilia	0.2348	2.0645	0.0814	0.4242	1	1	1	1	4
Firmicutes	Bacilli	Lactobacillales	Carnobacteriaceae	Trichococcus	0.0016	0.0239	0.2434	0.4186	1	1	1	1	4
Actinobacteria-p	Actinobacteria-c	Propionibacteriales	Nocardioidaceae	Nocardioides	0.3318	3.4116	0.4405	0.4174	1	1	1	1	4
Firmicutes	Clostridia	Clostridiales	Lachnospiraceae	Roseburia	0.0005	0.0743	0.3614	0.4006	1	1	1	1	4
Firmicutes	Negativicutes	Selenomonadales	Veillonellaceae	Pelosinus	0.0618	0.0255	0.0066	0.3891	1	1	1	1	4
Actinobacteria-p	Actinobacteria-c	Micrococcales	Intrasporangiaceae	Ornithinicoccus	0	0.002	0.0027	0.003	0	1	1	1	3
Actinobacteria-p	Actinobacteria-c	Micrococcales	Intrasporangiaceae	Ornithinimicrobium	0	0.0057	0.0123	0.0252	0	1	1	1	3
Firmicutes	Bacilli	Bacillales	Bacillaceae	Bacillus	1.3384	1.8666	0.3268	0.3685	1	1	1	1	4
Bacteroidetes	Bacteroidia	Bacteroidales	Dysgonomonadaceae	Fermentimonas	0.0034	0.0107	0.3689	0.3661	1	1	1	1	4
Actinobacteria-p	Actinobacteria-c	Micrococcales	Intrasporangiaceae	Serinicoccus	0	0	0.0002	0.0002	0	0	1	1	2
Spirochaetes	Spirochaetia	Spirochaetales	Spirochaetaceae	Treponema.2	0.0009	0.0518	0.2393	0.34	1	1	1	1	4
Proteobacteria	Gammaproteobacteria	Betaproteobacteriales	Burkholderiaceae	Variovorax	0.32	1.8864	0.1059	0.3378	1	1	1	1	4
Actinobacteria-p	Actinobacteria-c	Micrococcales	Jonesiaceae	Jonesia	0	0	0.0018	0	0	0	1	0	1
Actinobacteria-p	Actinobacteria-c	Micrococcales	Microbacteriaceae	Agreia	0	0.0007	0	0	0	1	0	0	1
Firmicutes	Bacilli	Lactobacillales	Leuconostocaceae	Weissella	0.0002	0.7625	0.1791	0.3351	1	1	1	1	4
Firmicutes	Bacilli	Lactobacillales	Lactobacillaceae	Lactobacillus	0.0002	0.262	0.1591	0.3182	1	1	1	1	4
Actinobacteria-p	Actinobacteria-c	Micrococcales	Microbacteriaceae	Alpinimonas	0	0.0007	0.0002	0	0	1	1	0	2
Proteobacteria	Gammaproteobacteria	Betaproteobacteriales	Burkholderiaceae	Pseudorhodoferax	0.0011	0.0114	0.0016	0.3068	1	1	1	1	4
Actinobacteria-p	Actinobacteria-c	Micrococcales	Microbacteriaceae	Aurantimicrobium	0	0	0.0002	0.0002	0	0	1	1	2
Actinobacteria-p	Actinobacteria-c	Micrococcales	Microbacteriaceae	Candidatus.Aquiluna	0	0.0002	0	0.0002	0	1	0	1	2
Actinobacteria-p	Actinobacteria-c	Micrococcales	Microbacteriaceae	Chryseoglobus	0.0002	0	0.0002	0.0002	1	0	1	1	3
Actinobacteria-p	Actinobacteria-c	Micrococcales	Microbacteriaceae	Clavibacter	0	0.6068	0.0305	0.0066	0	1	1	1	3
Actinobacteria-p	Actinobacteria-c	Micrococcales	Microbacteriaceae	Conyzicola	0	0.0011	0.0002	0	0	1	1	0	2
Actinobacteria-p	Thermoleophilia	Gaiellales	Gaiellaceae	Gaiella	2.1345	1.3761	0.2041	0.2975	1	1	1	1	4
Actinobacteria-p	Actinobacteria-c	Micrococcales	Microbacteriaceae	Cryocola	0.0002	0.0002	0	0.0002	1	1	0	1	3
Actinobacteria-p	Actinobacteria-c	Micrococcales	Microbacteriaceae	Curtobacterium	0	0.7495	0.0277	0.0195	0	1	1	1	3
Actinobacteria-p	Actinobacteria-c	Micrococcales	Microbacteriaceae	Diaminobutyricimonas	0	0.0009	0	0.0005	0	1	0	1	2
Actinobacteria-p	Actinobacteria-c	Micrococcales	Microbacteriaceae	DS001	0.0011	0.0007	0	0	1	1	0	0	2
Firmicutes	Clostridia	Clostridiales	Ruminococcaceae	Ruminococcaceae.UCG.011	0.0025	0.0641	0.5002	0.286	1	1	1	1	4
Actinobacteria-p	Actinobacteria-c	Micrococcales	Microbacteriaceae	Frondihabitans	0	0.1295	0.0032	0.0039	0	1	1	1	3
Firmicutes	Clostridia	Clostridiales	Clostridiaceae-1	Clostridium.sensu.stricto.1	0.1236	0.2695	0.7495	0.2767	1	1	1	1	4
Actinobacteria-p	Actinobacteria-c	Micrococcales	Microbacteriaceae	Glaciibacter	0	0.0023	0	0	0	1	0	0	1
Actinobacteria-p	Actinobacteria-c	Micrococcales	Microbacteriaceae	Gulosibacter	0	0.0014	0.0057	0.0061	0	1	1	1	3
Proteobacteria	Gammaproteobacteria	Betaproteobacteriales	Burkholderiaceae	Simplicispira	0.0023	0.0045	0.0034	0.2627	1	1	1	1	4
Proteobacteria	Gammaproteobacteria	Pseudomonadales	Moraxellaceae	Acinetobacter	0.0036	0.6898	0.8759	0.2568	1	1	1	1	4
Actinobacteria-p	Actinobacteria-c	Micrococcales	Microbacteriaceae	Huakuichenia	0	0	0.0002	0.0007	0	0	1	1	2
Actinobacteria-p	Actinobacteria-c	Micrococcales	Microbacteriaceae	Labedella	0	0.0111	0.0005	0.0002	0	1	1	1	3
Actinobacteria-p	Actinobacteria-c	Micrococcales	Micrococcaceae	Kocuria	0.0025	0.0298	0.0252	0.255	1	1	1	1	4
Firmicutes	Bacilli	Bacillales	Staphylococcaceae	Jeotgalicoccus	0.0005	0.0391	0.7475	0.253	1	1	1	1	4
Actinobacteria-p	Actinobacteria-c	Micrococcales	Microbacteriaceae	Luethyella	0	0.0009	0	0	0	1	0	0	1
Thaumarchaeota	Nitrososphaeria	Nitrososphaerales	Nitrososphaeraceae	Candidatus.Nitrososphaera	11.2673	1.657	0.6914	0.2487	1	1	1	1	4
Actinobacteria-p	Actinobacteria-c	Micrococcales	Microbacteriaceae	Marisediminicola	0	0.0002	0.0002	0.0002	0	1	1	1	3
Tenericutes	Mollicutes	Acholeplasmatales	Acholeplasmataceae	Acholeplasma	0.0002	0.0027	0.022	0.2462	1	1	1	1	4
Actinobacteria-p	Actinobacteria-c	Micrococcales	Micrococcaceae	Arthrobacter	0.04	0.1775	0.0664	0.2458	1	1	1	1	4
Actinobacteria-p	Actinobacteria-c	Micrococcales	Microbacteriaceae	Mycetocola	0	0.0014	0	0.0009	0	1	0	1	2
Actinobacteria-p	Actinobacteria-c	Micrococcales	Microbacteriaceae	Naasia	0	0.0002	0	0	0	1	0	0	1
Actinobacteria-p	Actinobacteria-c	Micrococcales	Microbacteriaceae	Okibacterium	0	0.002	0	0.0005	0	1	0	1	2
Proteobacteria	Alphaproteobacteria	Rhizobiales	Rhizobiaceae	Allorhizobium.Neorhizobium.Pararhizobium.Rhizobium	1.5341	1.5298	0.1859	0.2327	1	1	1	1	4
Actinobacteria-p	Actinobacteria-c	Micrococcales	Microbacteriaceae	Plantibacter	0	0.0932	0.0086	0.0036	0	1	1	1	3
Actinobacteria-p	Actinobacteria-c	Micrococcales	Microbacteriaceae	Pseudoclavibacter	0	0.0218	0.0107	0.1705	0	1	1	1	3
Actinobacteria-p	Actinobacteria-c	Micrococcales	Microbacteriaceae	Rathayibacter	0	0.2357	0.0125	0.0193	0	1	1	1	3
Actinobacteria-p	Actinobacteria-c	Micrococcales	Microbacteriaceae	Rhodoluna	0.0002	0.0007	0	0	1	1	0	0	2
Actinobacteria-p	Actinobacteria-c	Micrococcales	Microbacteriaceae	Rudaibacter	0	0	0	0.0002	0	0	0	1	1
Bacteroidetes	Bacteroidia	Bacteroidales	Dysgonomonadaceae	Proteiniphilum	0.0002	0.0061	0.2959	0.2275	1	1	1	1	4
Actinobacteria-p	Actinobacteria-c	Micrococcales	Microbacteriaceae	Schumannella	0	0.0007	0.0005	0	0	1	1	0	2
Firmicutes	Bacilli	Bacillales	Family-XII	Exiguobacterium	0.0077	0.2225	0.0098	0.2256	1	1	1	1	4
Actinobacteria-p	Actinobacteria-c	Micrococcales	Microbacteriaceae	Yonghaparkia	0	0.0009	0.0009	0.0007	0	1	1	1	3
Firmicutes	Clostridia	Clostridiales	Family-XI	Tissierella	0.0048	0.0134	0.1941	0.203	1	1	1	1	4
Actinobacteria-p	Actinobacteria-c	Micrococcales	Micrococcaceae	Auritidibacter	0	0	0.0002	0	0	0	1	0	1
Actinobacteria-p	Actinobacteria-c	Micrococcales	Micrococcaceae	Citricoccus	0	0.0002	0.0009	0.0002	0	1	1	1	3
Actinobacteria-p	Actinobacteria-c	Micrococcales	Micrococcaceae	Enteractinococcus	0	0.0016	0.012	0.0066	0	1	1	1	3
Actinobacteria-p	Actinobacteria-c	Micrococcales	Micrococcaceae	Glutamicibacter	0	0.0216	0.0798	0.0255	0	1	1	1	3
Actinobacteria-p	Actinobacteria-c	Micrococcales	Micrococcaceae	Haematomicrobium	0	0	0	0.0011	0	0	0	1	1
Bacteroidetes	Bacteroidia	Bacteroidales	Prevotellaceae	Alloprevotella	0.0005	0.1377	0.4627	0.2006	1	1	1	1	4
Firmicutes	Clostridia	Clostridiales	Lachnospiraceae	Lachnospiraceae.AC2044.group	0.0009	0.0384	0.0984	0.1983	1	1	1	1	4
Actinobacteria-p	Actinobacteria-c	Micrococcales	Micrococcaceae	Neomicrococcus	0	0.0002	0	0	0	1	0	0	1
Actinobacteria-p	Actinobacteria-c	Micrococcales	Micrococcaceae	Nesterenkonia	0	0	0.0005	0.0009	0	0	1	1	2
Firmicutes	Clostridia	Clostridiales	Ruminococcaceae	Ruminiclostridium.9	0.0002	0.0361	0.2036	0.1901	1	1	1	1	4
Bacteroidetes	Bacteroidia	Chitinophagales	Chitinophagaceae	Ferruginibacter	1.4598	0.7041	0.062	0.1668	1	1	1	1	4
Acidobacteria	Acidobacteriia	Acidobacteriales	Koribacteraceae	Candidatus.Koribacter	0.9523	0.0473	0.0105	0.1634	1	1	1	1	4
Actinobacteria-p	Actinobacteria-c	Micrococcales	Micrococcaceae	Rothia	0	0.0007	0.0005	0.0005	0	1	1	1	3
Actinobacteria-p	Actinobacteria-c	Micrococcales	Micrococcaceae	Micrococcus	0.0277	0.0259	0.1009	0.161	1	1	1	1	4
Actinobacteria-p	Actinobacteria-c	Micrococcales	Micrococcaceae	Yaniella	0	0.0011	0.0216	0.0161	0	1	1	1	3
Actinobacteria-p	Actinobacteria-c	Micrococcales	Micrococcales-Incertae-Sedis	Luteimicrobium	0	0.0002	0	0	0	1	0	0	1
Firmicutes	Bacilli	Bacillales	Planococcaceae	Solibacillus	0.0282	0.1766	0.1936	0.1579	1	1	1	1	4
Actinobacteria-p	Actinobacteria-c	Micrococcales	Promicromonosporaceae	Cellulosimicrobium	0	0.0005	0	0.0002	0	1	0	1	2
Actinobacteria-p	Actinobacteria-c	Micrococcales	Promicromonosporaceae	Isoptericola	0	0	0.0045	0.0018	0	0	1	1	2
Actinobacteria-p	Actinobacteria-c	Micrococcales	Promicromonosporaceae	Krasilnikoviella	0	0	0.0002	0	0	0	1	0	1
Actinobacteria-p	Actinobacteria-c	Micrococcales	Promicromonosporaceae	Myceligenerans	0	0	0.0005	0.0007	0	0	1	1	2
Bacteroidetes	Bacteroidia	Chitinophagales	Chitinophagaceae	Terrimonas	3.1091	0.1045	0.0157	0.1562	1	1	1	1	4
Actinobacteria-p	Actinobacteria-c	Micrococcales	Promicromonosporaceae	Xylanimicrobium	0	0	0.0002	0	0	0	1	0	1
Actinobacteria-p	Actinobacteria-c	Micrococcales	Promicromonosporaceae	Xylanimonas	0	0	0.0002	0	0	0	1	0	1
Actinobacteria-p	Actinobacteria-c	Micrococcales	Ruaniaceae	Ruania	0	0	0.0011	0.0007	0	0	1	1	2
Proteobacteria	Alphaproteobacteria	Rhizobiales	Xanthobacteraceae	Bradyrhizobium	0.8909	0.4016	0.0814	0.1542	1	1	1	1	4
Actinobacteria-p	Actinobacteria-c	Micromonosporales	Micromonosporaceae	Krasilnikovia	0.0009	0	0	0	1	0	0	0	1
Actinobacteria-p	Actinobacteria-c	Frankiales	Nakamurellaceae	Nakamurella	0.0686	0.8377	0.0541	0.1537	1	1	1	1	4
Actinobacteria-p	Actinobacteria-c	Pseudonocardiales	Pseudonocardiaceae	Actinosynnema	0.0007	0	0	0	1	0	0	0	1
Proteobacteria	Gammaproteobacteria	Betaproteobacteriales	Burkholderiaceae	Comamonas	0.0752	0.3336	0.2025	0.1527	1	1	1	1	4
Actinobacteria-p	Actinobacteria-c	Micromonosporales	Micromonosporaceae	Catelliglobosispora	0.0009	0	0	0.0002	1	0	0	1	2
Actinobacteria-p	Actinobacteria-c	Micromonosporales	Micromonosporaceae	Allocatelliglobosispora	0.0005	0	0	0	1	0	0	0	1
Actinobacteria-p	Actinobacteria-c	Micromonosporales	Micromonosporaceae	Dactylosporangium	0.0016	0.0005	0	0.0002	1	1	0	1	3
Firmicutes	Bacilli	Bacillales	Planococcaceae	Lysinibacillus	0.2173	0.4632	0.1184	0.1515	1	1	1	1	4
Actinobacteria-p	Actinobacteria-c	Pseudonocardiales	Pseudonocardiaceae	Umezawaea	0.0005	0	0	0	1	0	0	0	1
Thaumarchaeota	Nitrososphaeria	Nitrososphaerales	Nitrososphaeraceae	Candidatus.Nitrocosmicus	1.928	1.158	0.6934	0.1495	1	1	1	1	4
Proteobacteria	Gammaproteobacteria	Xanthomonadales	Xanthomonadaceae	Stenotrophomonas	0.0195	0.4284	0.0843	0.1481	1	1	1	1	4
Proteobacteria	Alphaproteobacteria	Rhizobiales	Xanthobacteraceae	Afipia	0.7034	1.0452	0.1709	0.1423	1	1	1	1	4
Actinobacteria-p	Actinobacteria-c	Micromonosporales	Micromonosporaceae	Pilimelia	0.0007	0.0002	0	0	1	1	0	0	2
Actinobacteria-p	Actinobacteria-c	Micromonosporales	Micromonosporaceae	Planosporangium	0	0.0002	0	0	0	1	0	0	1
Actinobacteria-p	Actinobacteria-c	Micromonosporales	Micromonosporaceae	Plantactinospora	0.0002	0	0.0002	0	1	0	1	0	2
Actinobacteria-p	Actinobacteria-c	Micromonosporales	Micromonosporaceae	Rhizocola	0.0016	0.0002	0	0.0005	1	1	0	1	3
Actinobacteria-p	Actinobacteria-c	Micromonosporales	Micromonosporaceae	Salinispora	0.0005	0.0002	0	0	1	1	0	0	2
Actinobacteria-p	Actinobacteria-c	Micromonosporales	Micromonosporaceae	Stackebrandtia	0	0	0.0011	0.0002	0	0	1	1	2
Actinobacteria-p	Actinobacteria-c	Micromonosporales	Micromonosporaceae	Virgisporangium	0.0152	0.0014	0	0.0023	1	1	0	1	3
Actinobacteria-p	Actinobacteria-c	Propionibacteriales	Nocardioidaceae	Actinopolymorpha	0.0005	0.0023	0.0005	0	1	1	1	0	3
Deinococcus-Thermus	Deinococci	Deinococcales	Deinococcaceae	Deinococcus	0.0002	0.0789	0.0207	0.1382	1	1	1	1	4
Proteobacteria	Gammaproteobacteria	Pseudomonadales	Pseudomonadaceae	Pseudomonas	0.3552	1.6441	0.1989	0.1328	1	1	1	1	4
Actinobacteria-p	Thermoleophilia	Solirubrobacterales	Solirubrobacteraceae	Solirubrobacter	0.22	0.6616	0.0945	0.1288	1	1	1	1	4
Actinobacteria-p	Acidimicrobiia	Microtrichales	Iamiaceae	Iamia	1.2711	0.6191	0.1791	0.1271	1	1	1	1	4
Actinobacteria-p	Actinobacteria-c	Pseudonocardiales	Pseudonocardiaceae	Actinophytocola	0.1755	0.4632	0.0845	0.1237	1	1	1	1	4
Actinobacteria-p	Actinobacteria-c	Propionibacteriales	Propionibacteriaceae	Aestuariimicrobium	0	0	0.0005	0	0	0	1	0	1
Actinobacteria-p	Actinobacteria-c	Propionibacteriales	Propionibacteriaceae	Brooklawnia	0	0	0.0002	0	0	0	1	0	1
Actinobacteria-p	Actinobacteria-c	Propionibacteriales	Nocardioidaceae	Kribbella	0.217	0.2255	0.1114	0.1223	1	1	1	1	4
Actinobacteria-p	Actinobacteria-c	Propionibacteriales	Propionibacteriaceae	Friedmanniella	0	0.0405	0.0011	0.0009	0	1	1	1	3
Actinobacteria-p	Actinobacteria-c	Propionibacteriales	Propionibacteriaceae	Granulicoccus	0	0.0009	0.0005	0.0034	0	1	1	1	3
Actinobacteria-p	Actinobacteria-c	Streptomycetales	Streptomycetaceae	Streptomyces	1.7223	0.605	0.1027	0.1204	1	1	1	1	4
Actinobacteria-p	Actinobacteria-c	Propionibacteriales	Propionibacteriaceae	Jiangella	0.0002	0.0002	0	0.0002	1	1	0	1	3
Actinobacteria-p	Actinobacteria-c	Propionibacteriales	Propionibacteriaceae	Luteococcus	0	0.0011	0.0014	0.0059	0	1	1	1	3
Actinobacteria-p	Actinobacteria-c	Propionibacteriales	Propionibacteriaceae	Marinilutecoccus	0	0	0.0002	0.0002	0	0	1	1	2
Firmicutes	Clostridia	Clostridiales	Lachnospiraceae	Anaerocolumna	0.0116	0.0407	0.0243	0.1193	1	1	1	1	4
Actinobacteria-p	Actinobacteria-c	Propionibacteriales	Propionibacteriaceae	Micropruina	0	0.0005	0	0.0027	0	1	0	1	2
Actinobacteria-p	Actinobacteria-c	Propionibacteriales	Propionibacteriaceae	Propionibacterium	0	0.0002	0	0.0007	0	1	0	1	2
Actinobacteria-p	Actinobacteria-c	Propionibacteriales	Propionibacteriaceae	Propioniciclava	0	0	0.0005	0.0061	0	0	1	1	2
Actinobacteria-p	Actinobacteria-c	Propionibacteriales	Propionibacteriaceae	Propionicimonas	0	0.0002	0.0002	0	0	1	1	0	2
Actinobacteria-p	Actinobacteria-c	Propionibacteriales	Propionibacteriaceae	Propionimicrobium	0	0	0.0002	0	0	0	1	0	1
Actinobacteria-p	Actinobacteria-c	Propionibacteriales	Propionibacteriaceae	Raineyella	0	0	0.0114	0.0066	0	0	1	1	2
Actinobacteria-p	Actinobacteria-c	Propionibacteriales	Propionibacteriaceae	Tessaracoccus	0	0.0005	0.0014	0.0025	0	1	1	1	3
Actinobacteria-p	Actinobacteria-c	Pseudonocardiales	Pseudonocardiaceae	Actinoalloteichus	0.0005	0.0002	0	0	1	1	0	0	2
Actinobacteria-p	Actinobacteria-c	Corynebacteriales	Mycobacteriaceae	Mycobacterium	0.5555	0.4145	0.0548	0.1168	1	1	1	1	4
Firmicutes	Clostridia	Clostridiales	Ruminococcaceae	Oscillibacter	0.0002	0.0205	0.0409	0.1145	1	1	1	1	4
Fibrobacteres	Fibrobacteria	Fibrobacterales	Fibrobacteraceae	Fibrobacter	0.0005	0.017	0.0123	0.1138	1	1	1	1	4
Actinobacteria-p	Actinobacteria-c	Micromonosporales	Micromonosporaceae	Actinocatenispora	0.0002	0	0	0	1	0	0	0	1
Actinobacteria-p	Actinobacteria-c	Pseudonocardiales	Pseudonocardiaceae	Alloactinosynnema	0.0002	0.0005	0	0	1	1	0	0	2
Actinobacteria-p	Actinobacteria-c	Pseudonocardiales	Pseudonocardiaceae	Allokutzneria	0.0011	0.0007	0	0	1	1	0	0	2
Actinobacteria-p	Actinobacteria-c	Pseudonocardiales	Pseudonocardiaceae	Amycolatopsis	0.003	0.0005	0	0	1	1	0	0	2
Proteobacteria	Gammaproteobacteria	Xanthomonadales	Xanthomonadaceae	Luteimonas	0.0132	0.0861	0.0866	0.1125	1	1	1	1	4
Actinobacteria-p	Actinobacteria-c	Micromonosporales	Micromonosporaceae	Catenuloplanes	0.0002	0	0	0	1	0	0	0	1
Actinobacteria-p	Actinobacteria-c	Pseudonocardiales	Pseudonocardiaceae	Kibdelosporangium	0.002	0	0	0.0002	1	0	0	1	2
Actinobacteria-p	Actinobacteria-c	Pseudonocardiales	Pseudonocardiaceae	Lechevalieria	0.0052	0.002	0	0.0007	1	1	0	1	3
Actinobacteria-p	Actinobacteria-c	Pseudonocardiales	Pseudonocardiaceae	Longimycelium	0	0	0	0.0002	0	0	0	1	1
Actinobacteria-p	Actinobacteria-c	Pseudonocardiales	Pseudonocardiaceae	Prauserella	0	0.0002	0.0016	0.0002	0	1	1	1	3
Proteobacteria	Alphaproteobacteria	Rhizobiales	Beijerinckiaceae	Methylobacterium	0.0041	4.7318	0.2234	0.1111	1	1	1	1	4
Actinobacteria-p	Actinobacteria-c	Pseudonocardiales	Pseudonocardiaceae	Saccharomonospora	0.0002	0.0005	0	0.0102	1	1	0	1	3
Proteobacteria	Alphaproteobacteria	Rhizobiales	Xanthobacteraceae	Rhodoplanes	0.8582	0.3741	0.0707	0.11	1	1	1	1	4
Actinobacteria-p	Actinobacteria-c	Pseudonocardiales	Pseudonocardiaceae	Saccharothrix	0	0.0002	0.0002	0	0	1	1	0	2
Actinobacteria-p	Actinobacteria-c	Pseudonocardiales	Pseudonocardiaceae	Goodfellowiella	0.0002	0	0	0	1	0	0	0	1
Actinobacteria-p	Actinobacteria-c	Streptomycetales	Streptomycetaceae	Allostreptomyces	0	0.0007	0.0005	0.0005	0	1	1	1	3
Firmicutes	Bacilli	Bacillales	Planococcaceae	Kurthia	0.0005	0.0798	0.0793	0.107	1	1	1	1	4
Firmicutes	Negativicutes	Selenomonadales	Acidaminococcaceae	Phascolarctobacterium	0.0014	0.0623	0.4725	0.1067	1	1	1	1	4
Unclassified	Unclassified	Unclassified	Unclassified	Unclassified	0.2111	0.3802	0.08	0.1064	1	1	1	1	4
Firmicutes	Clostridia	Clostridiales	Lachnospiraceae	Lachnospiraceae.FCS020.group	0.0002	0.0223	0.0507	0.1059	1	1	1	1	4
Firmicutes	Clostridia	Clostridiales	Lachnospiraceae	Anaerosporobacter	0.0041	0.0241	0.0198	0.1052	1	1	1	1	4
Actinobacteria-p	Actinobacteria-c	Streptosporangiales	Nocardiopsaceae	Thermobifida	0.0007	0.0009	0	0.0002	1	1	0	1	3
Actinobacteria-p	Actinobacteria-c	Streptosporangiales	Streptosporangiaceae	Herbidospora	0.0016	0.0002	0.0002	0	1	1	1	0	3
Actinobacteria-p	Actinobacteria-c	Streptosporangiales	Streptosporangiaceae	Microbispora	0.0002	0	0	0	1	0	0	0	1
Proteobacteria	Deltaproteobacteria	Myxococcales	Haliangiaceae	Haliangium	1.0141	0.1536	0.0252	0.103	1	1	1	1	4
Actinobacteria-p	Actinobacteria-c	Streptosporangiales	Streptosporangiaceae	Planomonospora	0	0	0	0.0002	0	0	0	1	1
Actinobacteria-p	Actinobacteria-c	Streptosporangiales	Streptosporangiaceae	Sinosporangium	0	0.0002	0	0	0	1	0	0	1
Firmicutes	Clostridia	Clostridiales	Ruminococcaceae	Ruminiclostridium	0.0082	0.0336	0.0875	0.1013	1	1	1	1	4
Proteobacteria	Alphaproteobacteria	Rhodobacterales	Rhodobacteraceae	Paracoccus	0.0025	0.0261	0.0566	0.1007	1	1	1	1	4
Actinobacteria-p	Actinobacteria-c	Streptosporangiales	Streptosporangiales-Incertae-Sedis	Motilibacter	0	0.0041	0.0002	0	0	1	1	0	2
Actinobacteria-p	Actinobacteria-c	Streptosporangiales	Thermomonosporaceae	Actinoallomurus	0.0005	0.0018	0	0.0007	1	1	0	1	3
Chloroflexi	Chloroflexia	Thermobaculales	Thermobaculaceae	Thermobaculum	0.7714	0.3798	0.0586	0.0998	1	1	1	1	4
Bacteroidetes	Bacteroidia	Sphingobacteriales	Sphingobacteriaceae	Pedobacter	0.1845	2.6641	0.1395	0.0981	1	1	1	1	4
Actinobacteria-p	Actinobacteria-c	Streptosporangiales	Thermomonosporaceae	Thermobispora	0	0	0	0.0002	0	0	0	1	1
Proteobacteria	Gammaproteobacteria	Pseudomonadales	Moraxellaceae	Enhydrobacter	0.0223	0.002	0.0073	0.0979	1	1	1	1	4
Actinobacteria-p	Coriobacteriia	Coriobacteriales	Atopobiaceae	Coriobacteriaceae.UCG.002	0	0.0068	0.1555	0.0139	0	1	1	1	3
Actinobacteria-p	Coriobacteriia	Coriobacteriales	Atopobiaceae	Libanicoccus	0	0.0014	0.0309	0.0066	0	1	1	1	3
Proteobacteria	Alphaproteobacteria	Caulobacterales	Caulobacteraceae	Brevundimonas	0.0214	0.4516	0.0509	0.0962	1	1	1	1	4
Proteobacteria	Gammaproteobacteria	Betaproteobacteriales	Burkholderiaceae	Ramlibacter	0.1573	0.3752	0.0298	0.095	1	1	1	1	4
Actinobacteria-p	Coriobacteriia	Coriobacteriales	Coriobacteriaceae	Coriobacterium	0	0	0.0005	0	0	0	1	0	1
Actinobacteria-p	Coriobacteriia	Coriobacteriales	Coriobacteriaceae	Enorma	0	0.0002	0.0025	0.0002	0	1	1	1	3
Actinobacteria-p	Coriobacteriia	Coriobacteriales	Coriobacteriales-Incertae-Sedis	Phoenicibacter	0	0.0005	0.0066	0.0077	0	1	1	1	3
Bacteroidetes	Bacteroidia	Chitinophagales	Chitinophagaceae	Chitinophaga	2.5177	0.0955	0.0055	0.0949	1	1	1	1	4
Actinobacteria-p	Coriobacteriia	Coriobacteriales	Eggerthellaceae	Adlercreutzia	0	0	0.0023	0.0002	0	0	1	1	2
Actinobacteria-p	Coriobacteriia	Coriobacteriales	Eggerthellaceae	Asaccharobacter	0	0	0.0002	0	0	0	1	0	1
Actinobacteria-p	Coriobacteriia	Coriobacteriales	Eggerthellaceae	CHKCI002	0	0	0.0014	0.0002	0	0	1	1	2
Actinobacteria-p	Coriobacteriia	Coriobacteriales	Eggerthellaceae	Denitrobacterium	0	0.0002	0.0089	0.0007	0	1	1	1	3
Proteobacteria	Alphaproteobacteria	Tistrellales	Geminicoccaceae	Candidatus.Alysiosphaera	0.4623	0.4618	0.0782	0.0949	1	1	1	1	4
Actinobacteria-p	Coriobacteriia	Coriobacteriales	Eggerthellaceae	Eggerthella	0	0.0002	0.0075	0.0002	0	1	1	1	3
Acidobacteria	Holophagae	Holophagales	Holophagaceae	marine.group	1.0752	0.4173	0.0768	0.0945	1	1	1	1	4
Actinobacteria-p	Coriobacteriia	Coriobacteriales	Eggerthellaceae	Gordonibacter	0	0.0014	0.0189	0.005	0	1	1	1	3
Actinobacteria-p	Coriobacteriia	Coriobacteriales	Eggerthellaceae	Paraeggerthella	0	0.0077	0.0548	0.0243	0	1	1	1	3
Actinobacteria-p	Coriobacteriia	Coriobacteriales	Eggerthellaceae	Parvibacter	0	0.0016	0.03	0.004	0	1	1	1	3
Actinobacteria-p	Coriobacteriia	Coriobacteriales	Eggerthellaceae	Senegalimassilia	0	0	0.0014	0	0	0	1	0	1
Actinobacteria-p	Coriobacteriia	Coriobacteriales	Eggerthellaceae	Slackia	0	0.0027	0.0164	0.002	0	1	1	1	3
Proteobacteria	Gammaproteobacteria	Enterobacteriales	Enterobacteriaceae	Escherichia.Shigella	0.0252	0.0591	0.0191	0.0938	1	1	1	1	4
Bacteroidetes	Bacteroidia	Sphingobacteriales	Sphingobacteriaceae	Sphingobacterium	0.022	0.2498	0.1457	0.0916	1	1	1	1	4
Proteobacteria	Gammaproteobacteria	Xanthomonadales	Xanthomonadaceae	Lysobacter	0.2759	0.1764	0.0364	0.0897	1	1	1	1	4
Firmicutes	Clostridia	Clostridiales	Lachnospiraceae	Lachnospiraceae.NC2004.group	0.0005	0.0084	0.0725	0.0889	1	1	1	1	4
Proteobacteria	Gammaproteobacteria	Betaproteobacteriales	Burkholderiaceae	Ralstonia	0.003	0.0068	0.0002	0.0876	1	1	1	1	4
Firmicutes	Clostridia	Clostridiales	Lachnospiraceae	Anaerostipes	0.0002	0.0168	0.0618	0.0864	1	1	1	1	4
Firmicutes	Bacilli	Bacillales	Planococcaceae	Planococcus	0.0366	0.1591	0.0945	0.0856	1	1	1	1	4
Actinobacteria-p	Thermoleophilia	Solirubrobacterales	Solirubrobacteraceae	Patulibacter	0.0009	0.0036	0.0023	0	1	1	1	0	3
Proteobacteria	Alphaproteobacteria	Rhizobiales	Devosiaceae	Devosia	0.0973	0.428	0.1243	0.0848	1	1	1	1	4
Firmicutes	Clostridia	Clostridiales	Peptostreptococcaceae	Terrisporobacter	0.01	0.0591	0.162	0.0818	1	1	1	1	4
Aquificae-p	Aquificae-c	Aquificales	Aquificaceae	Hydrogenobacter	0	0.0002	0	0	0	1	0	0	1
Proteobacteria	Alphaproteobacteria	Sphingomonadales	Sphingomonadaceae	Novosphingobium	0.0818	0.2366	0.038	0.0812	1	1	1	1	4
Armatimonadetes	Chthonomonadetes	Chthonomonadales	Chthonomonadaceae	Chthonomonas	0.0234	0.0007	0	0.0005	1	1	0	1	3
Armatimonadetes	Fimbriimonadia	Fimbriimonadales	Fimbriimonadaceae	Fimbriimonas	0.0048	0.0018	0.0005	0	1	1	1	0	3
Atribacteria	Caldatribacteriia	Caldatribacteriales	Caldatribacteriaceae	Candidatus.Caldatribacterium	0.0007	0.0007	0	0.0009	1	1	0	1	3
Bacteroidetes	Bacteroidia	Bacteroidales	Muribaculaceae	Muribaculum	0.0005	0.0614	0.3248	0.0809	1	1	1	1	4
Bacteroidetes	Bacteroidia	Bacteroidales	Barnesiellaceae	Barnesiella	0	0.0005	0.0041	0.0018	0	1	1	1	3
Bacteroidetes	Bacteroidia	Bacteroidales	Barnesiellaceae	Coprobacter	0	0.0023	0.0027	0.0007	0	1	1	1	3
Bacteroidetes	Bacteroidia	Bacteroidales	Dysgonomonadaceae	Candidatus.Armantifilum	0	0.0002	0	0	0	1	0	0	1
Firmicutes	Clostridia	Clostridiales	Clostridiaceae-1	Proteiniclasticum	0.0011	0.013	0.0589	0.0784	1	1	1	1	4
Planctomycetes	Planctomycetacia	Planctomycetales	Rubinisphaeraceae	SH.PL14	1.2	0.05	0.0368	0.0777	1	1	1	1	4
Bacteroidetes	Bacteroidia	Bacteroidales	Dysgonomonadaceae	Petrimonas	0	0.0032	0.0039	0.0125	0	1	1	1	3
Chloroflexi	Anaerolineae	Anaerolineales	Anaerolineaceae	Longilinea	0.0625	0.0107	0.0561	0.0766	1	1	1	1	4
Bacteroidetes	Bacteroidia	Bacteroidales	Marinifilaceae	Marinifilum	0.0002	0	0.0002	0.0005	1	0	1	1	3
Bacteroidetes	Bacteroidia	Bacteroidales	Marinifilaceae	Odoribacter	0	0.0052	0.0164	0.0116	0	1	1	1	3
Bacteroidetes	Bacteroidia	Bacteroidales	Marinifilaceae	Sanguibacteroides	0	0.0025	0.0084	0.0005	0	1	1	1	3
Bacteroidetes	Bacteroidia	Bacteroidales	Marinilabiliaceae	Alkaliflexus	0.0002	0	0.0041	0.0214	1	0	1	1	3
Bacteroidetes	Bacteroidia	Bacteroidales	Marinilabiliaceae	Alkalitalea	0.002	0	0	0	1	0	0	0	1
Bacteroidetes	Bacteroidia	Bacteroidales	Marinilabiliaceae	Anaerophaga	0.0016	0	0	0.0002	1	0	0	1	2
Bacteroidetes	Bacteroidia	Bacteroidales	Marinilabiliaceae	Carboxylicivirga	0	0	0	0.0002	0	0	0	1	1
Firmicutes	Clostridia	Clostridiales	Ruminococcaceae	Saccharofermentans	0.0018	0.0073	0.0752	0.0766	1	1	1	1	4
Bacteroidetes	Bacteroidia	Bacteroidales	Marinilabiliaceae	Mangroviflexus	0	0	0.002	0.0041	0	0	1	1	2
Bacteroidetes	Bacteroidia	Flavobacteriales	Crocinitomicaceae	Wandonia	0.0014	0	0	0	1	0	0	0	1
Bacteroidetes	Bacteroidia	Bacteroidales	Marinilabiliaceae	Ruminofilibacter	0	0	0	0.05	0	0	0	1	1
Bacteroidetes	Bacteroidia	Cytophagales	Cyclobacteriaceae	Fabibacter	0.0011	0	0	0	1	0	0	0	1
Bacteroidetes	Bacteroidia	Bacteroidales	Tannerellaceae	Macellibacteroides	0.0168	0.0043	0.0095	0.0764	1	1	1	1	4
Actinobacteria-p	Thermoleophilia	Solirubrobacterales	Solirubrobacteraceae	Conexibacter	0.2043	0.3775	0.0686	0.0752	1	1	1	1	4
Bacteroidetes	Bacteroidia	Bacteroidales	Paludibacteraceae	F0058	0	0.0005	0.0002	0.0002	0	1	1	1	3
Bacteroidetes	Bacteroidia	Bacteroidales	Paludibacteraceae	H1	0	0.0005	0.0002	0.003	0	1	1	1	3
Bacteroidetes	Bacteroidia	Bacteroidales	Paludibacteraceae	Microbacter	0.0002	0.0002	0	0.0009	1	1	0	1	3
Proteobacteria	Alphaproteobacteria	Sphingomonadales	Sphingomonadaceae	Sphingomonas	0.0402	1.9464	0.1659	0.0703	1	1	1	1	4
Bacteroidetes	Bacteroidia	Bacteroidales	Porphyromonadaceae	Falsiporphyromonas	0	0.0002	0	0	0	1	0	0	1
Bacteroidetes	Bacteroidia	Bacteroidales	Porphyromonadaceae	Porphyromonas	0	0.0091	0.2957	0.0469	0	1	1	1	3
Actinobacteria-p	Actinobacteria-c	Pseudonocardiales	Pseudonocardiaceae	Pseudonocardia	0.893	0.2473	0.0686	0.0698	1	1	1	1	4
Bacteroidetes	Bacteroidia	Bacteroidales	Prevotellaceae	Prevotella	0.0002	0	0.0025	0.0016	1	0	1	1	3
Bacteroidetes	Bacteroidia	Bacteroidales	Prevotellaceae	Prevotella.1	0	0.0234	0.1802	0.0254	0	1	1	1	3
Bacteroidetes	Bacteroidia	Bacteroidales	Prevotellaceae	Prevotella.2	0	0	0.0002	0	0	0	1	0	1
Bacteroidetes	Bacteroidia	Bacteroidales	Prevotellaceae	Prevotella.6	0.0002	0.0002	0.0025	0	1	1	1	0	3
Bacteroidetes	Bacteroidia	Bacteroidales	Prevotellaceae	Prevotella.7	0	0.0007	0.0084	0.0002	0	1	1	1	3
Bacteroidetes	Bacteroidia	Bacteroidales	Prevotellaceae	Prevotella.9	0	0.0002	0.0039	0.0118	0	1	1	1	3
Bacteroidetes	Bacteroidia	Bacteroidales	Prevotellaceae	Prevotellaceae.Ga6A1.group	0	0.007	0.0243	0.0118	0	1	1	1	3
Bacteroidetes	Bacteroidia	Bacteroidales	Prevotellaceae	Prevotellaceae.NK3B31.group	0	0.0002	0.0016	0.0007	0	1	1	1	3
Bacteroidetes	Bacteroidia	Bacteroidales	Prevotellaceae	Prevotellaceae.UCG.001	0	0.0573	0.4543	0.0934	0	1	1	1	3
Bacteroidetes	Bacteroidia	Bacteroidales	Prevotellaceae	Prevotellaceae.UCG.003	0	0.2055	0.8432	0.228	0	1	1	1	3
Bacteroidetes	Bacteroidia	Bacteroidales	Prevotellaceae	Prevotellaceae.UCG.004	0	0.1341	0.6255	0.1983	0	1	1	1	3
Bacteroidetes	Bacteroidia	Bacteroidales	Prevotellaceae	Prevotellaceae.YAB2003.group	0	0.0034	0.0173	0.0007	0	1	1	1	3
Proteobacteria	Gammaproteobacteria	Betaproteobacteriales	Burkholderiaceae	Acidovorax	0.0414	0.1452	0.0177	0.0697	1	1	1	1	4
Bacteroidetes	Bacteroidia	Bacteroidales	Prolixibacteraceae	Draconibacterium	0.0014	0	0	0.0014	1	0	0	1	2
Bacteroidetes	Bacteroidia	Bacteroidales	Prolixibacteraceae	Mariniphaga	0	0	0.0002	0.0002	0	0	1	1	2
Bacteroidetes	Bacteroidia	Bacteroidales	Prolixibacteraceae	Prolixibacter	0.007	0	0	0.0002	1	0	0	1	2
Bacteroidetes	Bacteroidia	Bacteroidales	Prolixibacteraceae	Roseimarinus	0	0	0	0.0016	0	0	0	1	1
Bacteroidetes	Bacteroidia	Bacteroidales	Prolixibacteraceae	Sunxiuqinia	0	0	0	0.0016	0	0	0	1	1
Bacteroidetes	Bacteroidia	Bacteroidales	Prolixibacteraceae	Tangfeifania	0	0	0.0007	0.0009	0	0	1	1	2
Proteobacteria	Alphaproteobacteria	Rhizobiales	Hyphomicrobiaceae	Pedomicrobium	0.6532	0.1625	0.0341	0.068	1	1	1	1	4
Bacteroidetes	Bacteroidia	Bacteroidales	Rikenellaceae	A7P.90m	0	0	0	0.0005	0	0	0	1	1
Planctomycetes	Planctomycetacia	Isosphaerales	Isosphaeraceae	Singulisphaera	0.2736	0.3166	0.1059	0.0679	1	1	1	1	4
Bacteroidetes	Bacteroidia	Bacteroidales	Rikenellaceae	Anaerocella	0	0.2266	0.3041	1.4545	0	1	1	1	3
Bacteroidetes	Bacteroidia	Bacteroidales	Rikenellaceae	Blvii28.wastewater.sludge.group	0	0	0	0.0032	0	0	0	1	1
Bacteroidetes	Bacteroidia	Bacteroidales	Rikenellaceae	dgA.11.gut.group	0	0.1048	0.3827	0.2702	0	1	1	1	3
Bacteroidetes	Bacteroidia	Bacteroidales	Rikenellaceae	DMER64	0.0002	0	0	0.0007	1	0	0	1	2
Bacteroidetes	Bacteroidia	Bacteroidales	Rikenellaceae	hoa5.07d05.gut.group	0	0.0007	0.0009	0.0014	0	1	1	1	3
Bacteroidetes	Bacteroidia	Chitinophagales	Saprospiraceae	Aureispira	0.0007	0	0	0	1	0	0	0	1
Bacteroidetes	Bacteroidia	Bacteroidales	Rikenellaceae	Mucinivorans	0.0002	0	0.0005	0.0007	1	0	1	1	3
Bacteroidetes	Bacteroidia	Bacteroidales	Rikenellaceae	Rikenella	0	0.0027	0.0059	0.0018	0	1	1	1	3
Proteobacteria	Alphaproteobacteria	Caulobacterales	Caulobacteraceae	Caulobacter	0.2448	0.3659	0.0416	0.0678	1	1	1	1	4
Firmicutes	Clostridia	Clostridiales	Peptostreptococcaceae	Paeniclostridium	0.0014	0.0486	0.2752	0.0676	1	1	1	1	4
Planctomycetes	Planctomycetacia	Gemmatales	Gemmataceae	Gemmata	1.3166	0.2132	0.1075	0.0671	1	1	1	1	4
Firmicutes	Clostridia	Clostridiales	Family-XIII	Anaerovorax	0.002	0.0114	0.0261	0.0671	1	1	1	1	4
Proteobacteria	Gammaproteobacteria	Xanthomonadales	Xanthomonadaceae	Thermomonas	0.0584	0.1389	0.0514	0.0657	1	1	1	1	4
Bacteroidetes	Bacteroidia	Bacteroidales	Tannerellaceae	Tannerella	0	0.0002	0	0	0	1	0	0	1
Bacteroidetes	Bacteroidia	Chitinophagales	Chitinophagaceae	Arachidicoccus	0.0016	0	0.0002	0	1	0	1	0	2
Bacteroidetes	Bacteroidia	Cytophagales	Spirosomaceae	Spirosoma	0.0098	1.2984	0.087	0.0652	1	1	1	1	4
Proteobacteria	Gammaproteobacteria	Steroidobacterales	Steroidobacteraceae	Steroidobacter	0.8611	0.1639	0.0361	0.065	1	1	1	1	4
Actinobacteria-p	Coriobacteriia	Coriobacteriales	Atopobiaceae	Atopobium	0.0055	0.0325	0.2393	0.0608	1	1	1	1	4
Bacteroidetes	Bacteroidia	Chitinophagales	Chitinophagaceae	Crenotalea	0.0018	0	0	0.0002	1	0	0	1	2
Firmicutes	Clostridia	Clostridiales	Lachnospiraceae	Fusicatenibacter	0.0002	0.007	0.0945	0.0607	1	1	1	1	4
Bacteroidetes	Bacteroidia	Chitinophagales	Chitinophagaceae	Taibaiella	0.3434	0.1568	0.0275	0.0598	1	1	1	1	4
Bacteroidetes	Bacteroidia	Chitinophagales	Chitinophagaceae	Filimonas	0.0039	0.0034	0	0.0011	1	1	0	1	3
Actinobacteria-p	Coriobacteriia	Coriobacteriales	Coriobacteriales-Incertae-Sedis	Raoultibacter	0.0005	0.0095	0.0886	0.0586	1	1	1	1	4
Proteobacteria	Gammaproteobacteria	Xanthomonadales	Xanthomonadaceae	Pseudoxanthomonas	0.0368	0.1264	0.0145	0.0581	1	1	1	1	4
Proteobacteria	Deltaproteobacteria	Desulfuromonadales	Geobacteraceae	Geobacter	0.9561	0.0716	0.0107	0.058	1	1	1	1	4
Proteobacteria	Alphaproteobacteria	Rhizobiales	Hyphomicrobiaceae	Hyphomicrobium	0.3014	0.157	0.072	0.0574	1	1	1	1	4
Bacteroidetes	Bacteroidia	Chitinophagales	Chitinophagaceae	Flavisolibacter	0.4073	0.1298	0.0184	0.0564	1	1	1	1	4
Bacteroidetes	Bacteroidia	Chitinophagales	Chitinophagaceae	Heliimonas	0.0164	0.0102	0.0002	0	1	1	1	0	3
Bacteroidetes	Bacteroidia	Chitinophagales	Chitinophagaceae	Hydrobacter	0.0005	0.0009	0	0.0002	1	1	0	1	3
Firmicutes	Clostridia	Clostridiales	Ruminococcaceae	Fastidiosipila	0.0005	0.0034	0.0361	0.0541	1	1	1	1	4
Bacteroidetes	Bacteroidia	Bacteroidales	Rikenellaceae	SP3.e08	0.0002	0.0005	0.0095	0.0539	1	1	1	1	4
Firmicutes	Clostridia	Clostridiales	Peptococcaceae	Peptococcus	0.005	0.0234	0.0591	0.0531	1	1	1	1	4
Bacteroidetes	Bacteroidia	Cytophagales	Hymenobacteraceae	Hymenobacter	0.0055	1.1898	0.032	0.0523	1	1	1	1	4
Bacteroidetes	Bacteroidia	Chitinophagales	Chitinophagaceae	Dinghuibacter	0.9255	0.1902	0.0284	0.0519	1	1	1	1	4
Planctomycetes	Planctomycetacia	Pirellulales	Pirellulaceae	Pirellula	1.617	0.0695	0.1259	0.0516	1	1	1	1	4
Actinobacteria-p	Rubrobacteria	Rubrobacterales	Rubrobacteriaceae	Rubrobacter	0.3218	0.1952	0.0336	0.0514	1	1	1	1	4
Proteobacteria	Gammaproteobacteria	Betaproteobacteriales	Burkholderiaceae	Parapusillimonas	0.0002	0.0018	0.0216	0.0513	1	1	1	1	4
Proteobacteria	Alphaproteobacteria	Rhizobiales	Xanthobacteraceae	Pseudolabrys	0.5495	0.1489	0.0343	0.0491	1	1	1	1	4
Bacteroidetes	Bacteroidia	Bacteroidales	Tannerellaceae	Parabacteroides	0.0002	0.013	0.0507	0.0489	1	1	1	1	4
Firmicutes	Clostridia	Clostridiales	Ruminococcaceae	Candidatus.Soleaferrea	0.0009	0.0189	0.03	0.0479	1	1	1	1	4
Proteobacteria	Gammaproteobacteria	Betaproteobacteriales	Rhodocyclaceae	Dechloromonas	0.8295	0.1323	0.0234	0.0473	1	1	1	1	4
Bacteroidetes	Bacteroidia	Flavobacteriales	Flavobacteriaceae	Citreitalea	0.0007	0	0	0	1	0	0	0	1
Firmicutes	Clostridia	Clostridiales	Ruminococcaceae	Ruminiclostridium.1	0.0284	0.0502	0.0173	0.0473	1	1	1	1	4
Bacteroidetes	Bacteroidia	Chitinophagales	Chitinophagaceae	Thermoflavifilum	0.0007	0	0	0	1	0	0	0	1
Bacteroidetes	Bacteroidia	Flavobacteriales	Flavobacteriaceae	Aquibacter	0.0005	0	0	0	1	0	0	0	1
Bacteroidetes	Bacteroidia	Cytophagales	Amoebophilaceae	Candidatus.Paenicardinium	0.0005	0	0	0	1	0	0	0	1
Bacteroidetes	Bacteroidia	Cytophagales	Cyclobacteriaceae	Fulvivirga	0.0005	0	0	0	1	0	0	0	1
Bacteroidetes	Bacteroidia	Chitinophagales	Saprospiraceae	Lewinella	0.0043	0.0025	0.0025	0	1	1	1	0	3
Proteobacteria	Alphaproteobacteria	Rhodospirillales	Rhodopirillaceae	Defluviicoccus	0.1968	0.0989	0.0448	0.0464	1	1	1	1	4
Firmicutes	Clostridia	Clostridiales	Peptococcaceae	Desulfosporosinus	0.0098	0.0123	0.0057	0.0461	1	1	1	1	4
Bacteroidetes	Bacteroidia	Chitinophagales	Saprospiraceae	Phaeodactylibacter	0.0084	0.0002	0	0.0011	1	1	0	1	3
Bacteroidetes	Bacteroidia	Chitinophagales	Saprospiraceae	Portibacter	0.0018	0.0005	0	0	1	1	0	0	2
Bacteroidetes	Bacteroidia	Cytophagales	Amoebophilaceae	Candidatus.Amoebophilus	0.0011	0.0009	0	0.0014	1	1	0	1	3
Bacteroidetes	Bacteroidia	Cytophagales	Amoebophilaceae	Candidatus.Cardinium	0.0002	0.0043	0	0	1	1	0	0	2
Bacteroidetes	Bacteroidia	Flavobacteriales	Flavobacteriales-Incertae-Sedis	Ichthyobacterium	0.0005	0	0	0	1	0	0	0	1
Gemmatimonadetes-p	Gemmatimonadetes-c	Gemmatimonadales	Gemmatimonadaceae	Gemmatimonas	0.398	0.0664	0.0186	0.046	1	1	1	1	4
Bacteroidetes	Bacteroidia	Cytophagales	Cyclobacteriaceae	Cesiribacter	0	0	0.0002	0	0	0	1	0	1
Bacteroidetes	Bacteroidia	Cytophagales	Cyclobacteriaceae	Echinicola	0	0	0.0002	0	0	0	1	0	1
Bacteroidetes	Bacteroidia	Cytophagales	Cyclobacteriaceae	Ekhidna	0.0173	0	0	0.0023	1	0	0	1	2
Bacteroidetes	Bacteroidia	Flavobacteriales	Cryomorphaceae	Phaeocystidibacter	0.0005	0	0	0	1	0	0	0	1
Bacteroidetes	Bacteroidia	Chitinophagales	Chitinophagaceae	Vibrionimonas	0.0005	0	0	0	1	0	0	0	1
Bacteroidetes	Bacteroidia	Cytophagales	Cyclobacteriaceae	Imperialibacter	0.0018	0.0002	0	0	1	1	0	0	2
Bacteroidetes	Bacteroidia	Cytophagales	Cyclobacteriaceae	Mariniradius	0	0	0.0005	0	0	0	1	0	1
Bacteroidetes	Bacteroidia	Chitinophagales	Chitinophagaceae	Parasegetibacter	0.4989	0.1177	0.0145	0.0459	1	1	1	1	4
Bacteroidetes	Bacteroidia	Cytophagales	Cyclobacteriaceae	Mongoliicoccus	0	0	0.0025	0.0007	0	0	1	1	2
Bacteroidetes	Bacteroidia	Chitinophagales	Saprospiraceae	Candidatus.Aquirestis	0.0002	0	0	0	1	0	0	0	1
Bacteroidetes	Bacteroidia	Cytophagales	Cyclobacteriaceae	Persicobacter	0	0	0.0002	0	0	0	1	0	1
Bacteroidetes	Bacteroidia	Cytophagales	Cyclobacteriaceae	Rhodonellum	0	0	0.0007	0.0002	0	0	1	1	2
Bacteroidetes	Bacteroidia	Cytophagales	Cyclobacteriaceae	Roseivirga	0	0	0.0002	0.0002	0	0	1	1	2
Firmicutes	Clostridia	Clostridiales	Family-XI	Sedimentibacter	0.0045	0.0095	0.0264	0.0459	1	1	1	1	4
Bacteroidetes	Bacteroidia	Cytophagales	Cytophagaceae	Rhodocytophaga	0.002	0.0016	0	0.0011	1	1	0	1	3
Spirochaetes	Spirochaetia	Spirochaetales	Spirochaetaceae	Spirochaeta.2	0.062	0.0011	0.0007	0.0453	1	1	1	1	4
Actinobacteria-p	Actinobacteria-c	Micrococcales	Intrasporangiaceae	Tetrasphaera	0.0016	0.0343	0.0359	0.0449	1	1	1	1	4
Proteobacteria	Gammaproteobacteria	Betaproteobacteriales	Gallionellaceae	Sideroxydans	0.6986	0.0484	0.0107	0.0448	1	1	1	1	4
Bacteroidetes	Bacteroidia	Cytophagales	Hymenobacteraceae	Nibribacter	0.0005	0.0016	0	0	1	1	0	0	2
Bacteroidetes	Bacteroidia	Bacteroidales	Rs-E47-termite-group	GWE2.42.42	0.6423	0.0445	0.0023	0.0448	1	1	1	1	4
Bacteroidetes	Bacteroidia	Cytophagales	Hymenobacteraceae	Rufibacter	0.0014	0	0.0005	0	1	0	1	0	2
Planctomycetes	Planctomycetacia	Gemmatales	Gemmataceae	Fimbriiglobus	0.8811	0.1289	0.0602	0.0443	1	1	1	1	4
Bacteroidetes	Bacteroidia	Cytophagales	Microscillaceae	Eisenibacter	0	0	0.0002	0	0	0	1	0	1
Bacteroidetes	Bacteroidia	Sphingobacteriales	Sphingobacteriaceae	Solitalea	0.46	0.0302	0.0064	0.0437	1	1	1	1	4
Bacteroidetes	Bacteroidia	Cytophagales	Microscillaceae	OLB12	0.2586	0.0005	0	0.0098	1	1	0	1	3
Bacteroidetes	Bacteroidia	Cytophagales	Microscillaceae	Siphonobacter	0.0002	0.0025	0	0	1	1	0	0	2
Bacteroidetes	Bacteroidia	Cytophagales	Spirosomaceae	Arcicella	0.0027	0.0034	0	0.0005	1	1	0	1	3
Firmicutes	Clostridia	Clostridiales	Lachnospiraceae	Cellulosilyticum	0.0066	0.0659	0.1105	0.0436	1	1	1	1	4
Bacteroidetes	Bacteroidia	Cytophagales	Spirosomaceae	Emticicia	0.0027	0.0057	0.0005	0	1	1	1	0	3
Bacteroidetes	Bacteroidia	Cytophagales	Spirosomaceae	Fibrella	0	0.03	0.0016	0.0002	0	1	1	1	3
Bacteroidetes	Bacteroidia	Cytophagales	Spirosomaceae	Fibrisoma	0	0.0002	0	0	0	1	0	0	1
Bacteroidetes	Bacteroidia	Cytophagales	Spirosomaceae	Huanghella	0	0.0014	0.0002	0	0	1	1	0	2
Bacteroidetes	Bacteroidia	Chitinophagales	Saprospiraceae	Haliscomenobacter	0.0002	0	0	0	1	0	0	0	1
Firmicutes	Clostridia	Clostridiales	Heliobacteriaceae	Hydrogenispora	0.0611	0.0191	0.0061	0.0432	1	1	1	1	4
Bacteroidetes	Bacteroidia	Cytophagales	Spirosomaceae	Leadbetterella	0	0.0005	0.0041	0.0009	0	1	1	1	3
Bacteroidetes	Bacteroidia	Cytophagales	Spirosomaceae	Persicitalea	0	0.0005	0.003	0.0014	0	1	1	1	3
Bacteroidetes	Bacteroidia	Cytophagales	Spirosomaceae	Rhabdobacter	0	0	0.0023	0	0	0	1	0	1
Bacteroidetes	Bacteroidia	Cytophagales	Spirosomaceae	Rudanella	0.0002	0.0068	0.0002	0	1	1	1	0	3
Bacteroidetes	Bacteroidia	Cytophagales	Spirosomaceae	Runella	0.0005	0.0025	0	0	1	1	0	0	2
Planctomycetes	Planctomycetacia	Pirellulales	Pirellulaceae	Pir4.lineage	0.5416	0.0882	0.0668	0.0429	1	1	1	1	4
Bacteroidetes	Bacteroidia	Flavobacteriales	Blattabacteriaceae	Blattabacterium	0	0	0	0.01	0	0	0	1	1
Bacteroidetes	Bacteroidia	Flavobacteriales	Blattabacteriaceae	Candidatus.Brownia	0	0.0086	0	0.0005	0	1	0	1	2
Bacteroidetes	Bacteroidia	Flavobacteriales	Blattabacteriaceae	Candidatus.Sulcia	0	0.002	0	0.0075	0	1	0	1	2
Bacteroidetes	Bacteroidia	Flavobacteriales	Blattabacteriaceae	Candidatus.Uzinura	0	0	0	0.0007	0	0	0	1	1
Bacteroidetes	Bacteroidia	Flavobacteriales	Crocinitomicaceae	Brumimicrobium	0	0.0007	0	0.0116	0	1	0	1	2
Bacteroidetes	Bacteroidia	Flavobacteriales	Crocinitomicaceae	Crocinitomix	0.0161	0	0	0.0002	1	0	0	1	2
Nitrospirae	Nitrospira-c	Nitrospirales	Nitrospiraceae	Nitrospira.g	0.8743	0.0766	0.0211	0.0418	1	1	1	1	4
Bacteroidetes	Bacteroidia	Flavobacteriales	Crocinitomicaceae	Salinirepens	0	0.0002	0.0002	0	0	1	1	0	2
Bacteroidetes	Bacteroidia	Cytophagales	Spirosomaceae	Lacihabitans	0.0002	0	0	0	1	0	0	0	1
Bacteroidetes	Bacteroidia	Flavobacteriales	Cryomorphaceae	Cryomorpha	0.0243	0.0034	0	0.0018	1	1	0	1	3
Bacteroidetes	Bacteroidia	Flavobacteriales	Cryomorphaceae	Luteibaculum	0.0059	0.0002	0	0	1	1	0	0	2
Bacteroidetes	Bacteroidia	Flavobacteriales	Cryomorphaceae	Owenweeksia	0.0098	0.0011	0	0.0007	1	1	0	1	3
Bacteroidetes	Bacteroidia	Bacteroidales	Rikenellaceae	M2PB4.61.termite.group	0.0002	0	0	0	1	0	0	0	1
Bacteroidetes	Bacteroidia	Flavobacteriales	Flavobacteriaceae	Aequorivita	0	0	0.0014	0.0116	0	0	1	1	2
Bacteroidetes	Bacteroidia	Bacteroidales	Marinilabiliaceae	Marinilabilia	0.0002	0	0	0	1	0	0	0	1
Bacteroidetes	Bacteroidia	Flavobacteriales	Flavobacteriaceae	Aquimarina	0	0	0	0.0002	0	0	0	1	1
Bacteroidetes	Bacteroidia	Flavobacteriales	Flavobacteriaceae	Arcticiflavibacter	0	0	0	0.0007	0	0	0	1	1
Bacteroidetes	Bacteroidia	Flavobacteriales	Flavobacteriaceae	Arenibacter	0	0	0.0014	0.0011	0	0	1	1	2
Bacteroidetes	Bacteroidia	Flavobacteriales	Flavobacteriaceae	Capnocytophaga	0	0.0002	0.0005	0.0007	0	1	1	1	3
Bacteroidetes	Bacteroidia	Cytophagales	Cyclobacteriaceae	Nafulsella	0.0002	0	0	0	1	0	0	0	1
Bacteroidetes	Bacteroidia	Flavobacteriales	Flavobacteriaceae	Confluentibacter	0	0.0002	0.0011	0.0011	0	1	1	1	3
Proteobacteria	Gammaproteobacteria	Betaproteobacteriales	Nitrosomonadaceae	Ellin6067	0.8834	0.0673	0.0109	0.0416	1	1	1	1	4
Bacteroidetes	Bacteroidia	Flavobacteriales	Flavobacteriaceae	Formosa	0	0	0.0002	0	0	0	1	0	1
Bacteroidetes	Bacteroidia	Flavobacteriales	Flavobacteriaceae	Galbibacter	0	0	0.0014	0.0011	0	0	1	1	2
Bacteroidetes	Bacteroidia	Flavobacteriales	Flavobacteriaceae	Gelidibacter	0	0	0.0014	0.0075	0	0	1	1	2
Firmicutes	Clostridia	Clostridiales	Clostridiaceae-1	Clostridium.sensu.stricto.13	0.0357	0.0605	0.0286	0.0414	1	1	1	1	4
Bacteroidetes	Bacteroidia	Flavobacteriales	Flavobacteriaceae	Imtechella	0	0	0	0.0025	0	0	0	1	1
Bacteroidetes	Bacteroidia	Flavobacteriales	Flavobacteriaceae	Leeuwenhoekiella	0	0	0	0.0002	0	0	0	1	1
Actinobacteria-p	Actinobacteria-c	Micrococcales	Intrasporangiaceae	Knoellia	0.0086	0.1116	0.0207	0.0413	1	1	1	1	4
Bacteroidetes	Bacteroidia	Flavobacteriales	Flavobacteriaceae	Mariniflexile	0	0	0.0002	0.0034	0	0	1	1	2
Bacteroidetes	Bacteroidia	Flavobacteriales	Flavobacteriaceae	Maritimimonas	0.0009	0	0.0005	0.0025	1	0	1	1	3
Bacteroidetes	Bacteroidia	Flavobacteriales	Flavobacteriaceae	Muricauda	0	0	0	0.0002	0	0	0	1	1
Proteobacteria	Gammaproteobacteria	Xanthomonadales	Xanthomonadaceae	Arenimonas	0.2884	0.1784	0.0284	0.0407	1	1	1	1	4
Bacteroidetes	Bacteroidia	Flavobacteriales	Flavobacteriaceae	Planktosalinus	0	0	0.0002	0.0041	0	0	1	1	2
Bacteroidetes	Bacteroidia	Flavobacteriales	Flavobacteriaceae	Pricia	0	0	0	0.0002	0	0	0	1	1
Bacteroidetes	Bacteroidia	Flavobacteriales	Flavobacteriaceae	Psychroflexus	0	0	0	0.0002	0	0	0	1	1
Bacteroidetes	Bacteroidia	Flavobacteriales	Flavobacteriaceae	Salinimicrobium	0	0	0	0.0016	0	0	0	1	1
Bacteroidetes	Bacteroidia	Flavobacteriales	Flavobacteriaceae	Spongiimonas	0	0	0.0002	0	0	0	1	0	1
Bacteroidetes	Bacteroidia	Flavobacteriales	Flavobacteriaceae	Subsaxibacter	0.0002	0	0.0002	0.0011	1	0	1	1	3
Bacteroidetes	Bacteroidia	Flavobacteriales	Flavobacteriaceae	Tamlana	0	0	0	0.0005	0	0	0	1	1
Bacteroidetes	Bacteroidia	Flavobacteriales	Flavobacteriaceae	Ulvibacter	0	0	0.0005	0.0036	0	0	1	1	2
Bacteroidetes	Bacteroidia	Flavobacteriales	Flavobacteriaceae	Vitellibacter	0.0002	0	0	0.0002	1	0	0	1	2
Bacteroidetes	Bacteroidia	Flavobacteriales	Flavobacteriaceae	Winogradskyella	0	0	0	0.0002	0	0	0	1	1
Bacteroidetes	Bacteroidia	Flavobacteriales	Flavobacteriaceae	Zobellia	0	0.0007	0.005	0.0036	0	1	1	1	3
Bacteroidetes	Bacteroidia	Bacteroidales	Marinilabiliaceae	Saccharicrinis	0.0002	0	0	0	1	0	0	0	1
Bacteroidetes	Bacteroidia	Flavobacteriales	Schleiferiaceae	Schleiferia	0.0452	0.0009	0	0.0018	1	1	0	1	3
Bacteroidetes	Bacteroidia	Flavobacteriales	Weeksellaceae	Algoriella	0	0.0005	0.0011	0.0011	0	1	1	1	3
Bacteroidetes	Bacteroidia	Flavobacteriales	Weeksellaceae	Apibacter	0	0.0107	0.0293	0	0	1	1	0	2
Bacteroidetes	Bacteroidia	Flavobacteriales	Weeksellaceae	Bergeyella	0	0.0045	0.008	0.0111	0	1	1	1	3
Bacteroidetes	Bacteroidia	Flavobacteriales	Weeksellaceae	Chishuiella	0	0.1041	0.0998	0.0173	0	1	1	1	3
Proteobacteria	Gammaproteobacteria	Betaproteobacteriales	Burkholderiaceae	Brachymonas	0.0016	0.0018	0.0025	0.0407	1	1	1	1	4
Bacteroidetes	Bacteroidia	Flavobacteriales	Weeksellaceae	Cloacibacterium	0	0.0009	0.008	0.0048	0	1	1	1	3
Bacteroidetes	Bacteroidia	Flavobacteriales	Weeksellaceae	Elizabethkingia	0	0.0005	0.0002	0	0	1	1	0	2
Proteobacteria	Gammaproteobacteria	Steroidobacterales	Steroidobacteraceae	Povalibacter	0.2068	0.0189	0.0093	0.0405	1	1	1	1	4
Firmicutes	Erysipelotrichia	Erysipelotrichales	Erysipelotrichaceae	Dielma	0.0014	0.0107	0.0298	0.0391	1	1	1	1	4
Bacteroidetes	Bacteroidia	Flavobacteriales	Weeksellaceae	Ornithobacterium	0	0	0.003	0.0023	0	0	1	1	2
Bacteroidetes	Bacteroidia	Flavobacteriales	Weeksellaceae	Soonwooa	0.0005	0	0	0.0002	1	0	0	1	2
Bacteroidetes	Bacteroidia	Flavobacteriales	Weeksellaceae	Weeksella	0	0.0007	0.03	0.0077	0	1	1	1	3
Actinobacteria-p	Coriobacteriia	Coriobacteriales	Eggerthellaceae	DNF00809	0.0002	0.0607	1.0189	0.0391	1	1	1	1	4
Actinobacteria-p	Actinobacteria-c	Micrococcales	Intrasporangiaceae	Janibacter	0.0173	0.0405	0.0161	0.0387	1	1	1	1	4
Actinobacteria-p	Actinobacteria-c	Frankiales	Acidothermaceae	Acidothermus	0.4877	0.0789	0.018	0.0384	1	1	1	1	4
Bacteroidetes	Bacteroidia	Sphingobacteriales	Sphingobacteriaceae	Nubsella	0.0002	0.0007	0	0	1	1	0	0	2
Bacteroidetes	Bacteroidia	Sphingobacteriales	Sphingobacteriaceae	Olivibacter	0	0	0.0002	0	0	0	1	0	1
Bacteroidetes	Bacteroidia	Sphingobacteriales	Sphingobacteriaceae	Parapedobacter	0	0.0005	0.0043	0.0011	0	1	1	1	3
Cyanobacteria	Oxyphotobacteria	Nostocales	Phormidiaceae	Tychonema.CCAP.1459.11B	0.02	0.125	0.015	0.038	1	1	1	1	4
Actinobacteria-p	Actinobacteria-c	Frankiales	Cryptosporangiaceae	Fodinicola	0.0495	0.1275	0.022	0.0375	1	1	1	1	4
Firmicutes	Clostridia	Clostridiales	Lachnospiraceae	Herbinix	0.0102	0.0373	0.0134	0.037	1	1	1	1	4
Bacteroidetes	Ignavibacteria	Ignavibacteriales	Ignavibacteriaceae	Ignavibacterium	0.0302	0.0055	0	0.0014	1	1	0	1	3
Actinobacteria-p	Actinobacteria-c	Propionibacteriales	Nocardioidaceae	Aeromicrobium	0.0111	0.5148	0.0666	0.0366	1	1	1	1	4
Bacteroidetes	Ignavibacteria	Ignavibacteriales	Melioribacteraceae	Melioribacter	0.0005	0	0.0002	0.0002	1	0	1	1	3
Bacteroidetes	Rhodothermia	Balneolales	Balneolaceae	CK06.06.Mud.MAS4B.21	0	0	0.0002	0	0	0	1	0	1
Bacteroidetes	Rhodothermia	Balneolales	Balneolaceae	Rhodohalobacter	0.0002	0	0	0.0005	1	0	0	1	2
Bacteroidetes	Rhodothermia	Rhodothermales	Rhodothermaceae	RA	0	0.0005	0	0.0005	0	1	0	1	2
Bacteroidetes	Rhodothermia	Rhodothermales	Rhodothermaceae	Rhodothermus	0	0.0002	0	0	0	1	0	0	1
Proteobacteria	Alphaproteobacteria	Rhizobiales	Rhizobiaceae	Mesorhizobium	0.2243	0.1948	0.0461	0.0362	1	1	1	1	4
Bacteroidetes	Rhodothermia	Rhodothermales	Rhodothermaceae	Salinibacter	0.0023	0.0002	0	0.0098	1	1	0	1	3
Calditrichaeota	Calditrichia	Calditrichales	Calditrichaceae	Calorithrix	0.0005	0	0	0	1	0	0	0	1
Calditrichaeota	Calditrichia	Calditrichales	Calditrichaceae	Caldithrix	0.0002	0	0	0	1	0	0	0	1
Calditrichaeota	Calditrichia	Calditrichales	Calditrichaceae	JdFR.76	0.0055	0	0	0.002	1	0	0	1	2
Calditrichaeota	Calditrichia	Calditrichales	Calditrichaceae	SM23.31	0.0002	0	0	0	1	0	0	0	1
Chlamydiae-p	Chlamydiae-c	Chlamydiales	Chlamydiaceae	Chlamydia	0	0	0.0002	0	0	0	1	0	1
Chlamydiae-p	Chlamydiae-c	Chlamydiales	Parachlamydiaceae	Candidatus.Protochlamydia	0	0.0002	0	0	0	1	0	0	1
Chlamydiae-p	Chlamydiae-c	Chlamydiales	Parachlamydiaceae	Neochlamydia	0	0.003	0.0002	0.0007	0	1	1	1	3
Planctomycetes	Planctomycetacia	Isosphaerales	Isosphaeraceae	Aquisphaera	0.2436	0.1709	0.0593	0.0358	1	1	1	1	4
Bacteroidetes	Bacteroidia	Chitinophagales	Chitinophagaceae	Flavitalea	0.548	0.0514	0.0064	0.0357	1	1	1	1	4
Proteobacteria	Gammaproteobacteria	Betaproteobacteriales	Rhodocyclaceae	Thauera	0.002	0.003	0.0016	0.0352	1	1	1	1	4
Proteobacteria	Deltaproteobacteria	Myxococcales	Polyangiaceae	Pajaroellobacter	0.1591	0.0818	0.0207	0.035	1	1	1	1	4
Chloroflexi	Anaerolineae	Anaerolineales	Anaerolineaceae	GWD2.49.16	0.012	0	0	0.0002	1	0	0	1	2
Cyanobacteria	Oxyphotobacteria	Phormidesmiales	Nodosilineaceae	Nodosilinea.PCC.7104	0.0148	0.3952	0.0239	0.035	1	1	1	1	4
Proteobacteria	Deltaproteobacteria	Myxococcales	Archangiaceae	Anaeromyxobacter	0.1336	0.1116	0.0159	0.0348	1	1	1	1	4
Cyanobacteria	Oxyphotobacteria	Nostocales	Xenococcaceae	Pleurocapsa.PCC.7319	0.0314	0.1964	0.025	0.0345	1	1	1	1	4
Chloroflexi	Chloroflexia	Chloroflexales	Roseiflexaceae	Roseiflexus	0.0034	0	0	0	1	0	0	0	1
Chloroflexi	Anaerolineae	Anaerolineales	Anaerolineaceae	Pelolinea	0.0014	0	0	0.0009	1	0	0	1	2
Firmicutes	Clostridia	Clostridiales	Lachnospiraceae	Epulopiscium	0.0011	0.0023	0.0045	0.0332	1	1	1	1	4
Chloroflexi	Anaerolineae	Anaerolineales	Anaerolineaceae	Thermanaerothrix	0.0009	0	0.0002	0	1	0	1	0	2
Planctomycetes	Phycisphaerae	Tepidisphaerales	Tepidisphaeraceae	Tepidisphaera	0.6184	0.0445	0.0236	0.0331	1	1	1	1	4
Proteobacteria	Alphaproteobacteria	Reyranellales	Reyranellaceae	Reyranella	0.5734	0.0845	0.0164	0.0326	1	1	1	1	4
Chloroflexi	Anaerolineae	Ardenticatenales	Ardenticatenaceae	Ardenticatena	0	0.0007	0.0014	0	0	1	1	0	2
Chloroflexi	Anaerolineae	Caldilineales	Caldilineaceae	Caldilinea	0.0009	0.0005	0.0018	0	1	1	1	0	3
Proteobacteria	Gammaproteobacteria	Betaproteobacteriales	Burkholderiaceae	Ottowia	0.0002	0.003	0.0043	0.0325	1	1	1	1	4
Actinobacteria-p	Actinobacteria-c	Micrococcales	Microbacteriaceae	Leucobacter	0.0011	0.0186	0.0198	0.0324	1	1	1	1	4
Chloroflexi	Anaerolineae	SBR1031	A4b	OLB15	0.0016	0.0002	0.0002	0	1	1	1	0	3
Bacteroidetes	Bacteroidia	Sphingobacteriales	Lentimicrobiaceae	Lentimicrobium	0.0689	0.0045	0.0048	0.0318	1	1	1	1	4
Chloroflexi	Chloroflexia	Chloroflexales	Chloroflexaceae	Candidatus.Chloroploca	0	0.0002	0	0	0	1	0	0	1
Chloroflexi	Chloroflexia	Chloroflexales	Chloroflexaceae	Chloroflexus	0.0082	0.0005	0	0	1	1	0	0	2
Chloroflexi	Chloroflexia	Chloroflexales	Chloroflexaceae	Chloronema	0	0	0	0.0005	0	0	0	1	1
Chloroflexi	Chloroflexia	Chloroflexales	Chloroflexaceae	FFCH7168	0.0009	0.0011	0	0	1	1	0	0	2
Chloroflexi	Chloroflexia	Chloroflexales	Chloroflexaceae	Oscillochloris	0.0002	0	0.0002	0	1	0	1	0	2
Firmicutes	Clostridia	Clostridiales	Ruminococcaceae	Caproiciproducens	0.0005	0.01	0.0291	0.0316	1	1	1	1	4
Proteobacteria	Gammaproteobacteria	Xanthomonadales	Rhodanobacteraceae	Dokdonella	0.1375	0.032	0.0057	0.0312	1	1	1	1	4
Chloroflexi	Dehalococcoidia	Dehalococcoidales	Dehalococcoidales-Incertae-Sedis	Dehalobium	0.0023	0	0	0	1	0	0	0	1
Proteobacteria	Alphaproteobacteria	Sphingomonadales	Sphingomonadaceae	Altererythrobacter	0.1186	0.0584	0.0273	0.0312	1	1	1	1	4
Firmicutes	Clostridia	Clostridiales	Peptostreptococcaceae	Intestinibacter	0.0036	0.0102	0.1557	0.031	1	1	1	1	4
Dependentiae	Babeliae	Babeliales	Babeliaceae	Candidatus.Babela	0.0934	0.0405	0.01	0.0309	1	1	1	1	4
Proteobacteria	Alphaproteobacteria	Rhizobiales	Rhizobiaceae	Aquamicrobium	0.0002	0.0027	0.0409	0.0307	1	1	1	1	4
Chloroflexi	Chloroflexia	Thermomicrobiales	Thermomicrobiaceae	Thermomicrobium	0	0	0.0002	0	0	0	1	0	1
Chloroflexi	Dehalococcoidia	Dehalococcoidales	Dehalococcoidaceae	Dehalococcoides	0.0007	0	0.0002	0	1	0	1	0	2
Proteobacteria	Gammaproteobacteria	Betaproteobacteriales	Burkholderiaceae	Rhodoferax	0.0232	0.0561	0.0066	0.0305	1	1	1	1	4
Chloroflexi	Dehalococcoidia	GIF9	AB-539-J10	SCGC.AB.539.J10	0.0009	0	0	0	1	0	0	0	1
Chloroflexi	Anaerolineae	Anaerolineales	Anaerolineaceae	Ornatilinea	0.0005	0	0	0	1	0	0	0	1
Chloroflexi	Ktedonobacteria	Ktedonobacterales	Ktedonobacteraceae	BacC.u.018	0.0002	0	0	0	1	0	0	0	1
Chloroflexi	Ktedonobacteria	Ktedonobacterales	Ktedonobacteraceae	FCPS473	0.0043	0	0.0002	0.0002	1	0	1	1	3
Chloroflexi	Ktedonobacteria	Ktedonobacterales	Ktedonobacteraceae	G12.WMSP1	0.0039	0	0.0002	0.0032	1	0	1	1	3
Proteobacteria	Gammaproteobacteria	Betaproteobacteriales	Burkholderiaceae	Lautropia	0.005	0.0223	0.0134	0.0305	1	1	1	1	4
Chloroflexi	Ktedonobacteria	Ktedonobacterales	Ktedonobacteraceae	JG30a.KF.32	0.0141	0.0009	0	0.0018	1	1	0	1	3
Actinobacteria-p	Coriobacteriia	Coriobacteriales	Eggerthellaceae	Enterorhabdus	0.0002	0.0398	0.7298	0.0305	1	1	1	1	4
Chloroflexi	Ktedonobacteria	Ktedonobacterales	Ktedonobacteraceae	Thermosporothrix	0.0016	0	0	0.0002	1	0	0	1	2
Chloroflexi	Ktedonobacteria	Ktedonobacterales	Ktedonobacteraceae	X1921.2	0.0002	0	0	0.0002	1	0	0	1	2
Chloroflexi	Ktedonobacteria	Ktedonobacterales	Ktedonobacteraceae	X1921.3	0.0002	0	0	0.0005	1	0	0	1	2
Firmicutes	Clostridia	Clostridiales	Lachnospiraceae	Shuttleworthia	0.0139	0.008	0.1118	0.0302	1	1	1	1	4
Cloacimonetes	Cloacimonadia	Cloacimonadales	Cloacimonadaceae	LNR.A2.18	0	0	0.0002	0.0002	0	0	1	1	2
Coprothermobacteraeota	Coprothermobacteria	Coprothermobacterales	Coprothermobacteraceae	Coprothermobacter	0	0	0.0002	0.0009	0	0	1	1	2
Cyanobacteria	Oxyphotobacteria	Gloeobacterales	Gloeobacteraceae	Gloeobacter.PCC.7421	0	0.0005	0	0.0009	0	1	0	1	2
Cyanobacteria	Oxyphotobacteria	Leptolyngbyales	Leptolyngbyaceae	Chamaesiphon.PCC.7430	0	0.0023	0	0	0	1	0	0	1
Cyanobacteria	Oxyphotobacteria	Leptolyngbyales	Leptolyngbyaceae	Leptolyngbya.FYG	0	0.0075	0	0	0	1	0	0	1
Cyanobacteria	Oxyphotobacteria	Leptolyngbyales	Leptolyngbyaceae	MIZ36	0.0002	0.0007	0	0	1	1	0	0	2
Cyanobacteria	Oxyphotobacteria	Leptolyngbyales	Leptolyngbyaceae	Scytolyngbya.XSP1	0	0.0005	0	0	0	1	0	0	1
Cyanobacteria	Oxyphotobacteria	Limnotrichales	Limnotrichaceae	Limnothrix	0	0.0002	0	0	0	1	0	0	1
Cyanobacteria	Oxyphotobacteria	Neosynechococcales	Neosynechococcaceae	Neosynechococcus	0.0002	0.0002	0	0	1	1	0	0	2
Firmicutes	Clostridia	Clostridiales	Clostridiaceae-1	Oxobacter	0.0018	0.0016	0.0011	0.0298	1	1	1	1	4
Cyanobacteria	Oxyphotobacteria	Nostocales	Chroococcidiopsaceae	Chroococcidiopsis.CC1	0	0.0034	0.0007	0	0	1	1	0	2
Cyanobacteria	Oxyphotobacteria	Nostocales	Chroococcidiopsaceae	Chroococcidiopsis.SAG.2023	0	0.0041	0.0005	0.0105	0	1	1	1	3
Cyanobacteria	Oxyphotobacteria	Nostocales	Chroococcidiopsaceae	Dapisostemonum.CCIBt.3536	0	0.0002	0	0	0	1	0	0	1
Cyanobacteria	Oxyphotobacteria	Nostocales	Coleofasciculaceae	Microcoleus.PCC.7113	0.0005	0.0002	0.0002	0	1	1	1	0	3
Cyanobacteria	Oxyphotobacteria	Nostocales	Coleofasciculaceae	Microcoleus.SAG.1449.1a	0	0.0005	0	0	0	1	0	0	1
Cyanobacteria	Oxyphotobacteria	Nostocales	Coleofasciculaceae	Symplocastrum.CPER.KK1	0	0.0007	0	0	0	1	0	0	1
Cyanobacteria	Oxyphotobacteria	Nostocales	Coleofasciculaceae	Wilmottia.Ant.Ph58	0.0002	0.0014	0	0.0002	1	1	0	1	3
Cyanobacteria	Oxyphotobacteria	Nostocales	Cyanobacteriaceae	Geminocystis.PCC.6308	0	0.0005	0	0	0	1	0	0	1
Cyanobacteria	Oxyphotobacteria	Nostocales	Geitlerinemaceae	Geitlerinema.PCC.7105	0	0.0011	0	0.0002	0	1	0	1	2
Cyanobacteria	Oxyphotobacteria	Nostocales	Nostocaceae	Aphanizomenon.NIES81	0.0007	0	0	0	1	0	0	0	1
Cyanobacteria	Oxyphotobacteria	Nostocales	Microcystaceae	Synechocystis.PCC.6803	0.0005	0.0005	0	0	1	1	0	0	2
Cyanobacteria	Oxyphotobacteria	Nostocales	Nostocaceae	Trichormus.HINDAK.2001.4	0.0005	0	0	0	1	0	0	0	1
Cyanobacteria	Oxyphotobacteria	Nostocales	Nostocaceae	Calothrix.PCC.6303	0	0.003	0	0.0002	0	1	0	1	2
Actinobacteria-p	Actinobacteria-c	Corynebacteriales	Nocardiaceae	Williamsia	0.0034	0.3125	0.022	0.0295	1	1	1	1	4
Cyanobacteria	Oxyphotobacteria	Nostocales	Nostocaceae	Desmonostoc.PCC.6302	0	0.0002	0	0	0	1	0	0	1
Cyanobacteria	Oxyphotobacteria	Nostocales	Nostocaceae	Dolichospermum.NIES41	0.0002	0	0	0	1	0	0	0	1
Cyanobacteria	Oxyphotobacteria	Nostocales	Nostocaceae	Fischerella.PCC.9339	0	0.002	0	0	0	1	0	0	1
Cyanobacteria	Oxyphotobacteria	Nostocales	Nostocaceae	Mastigocladopsis.PCC.10914	0	0.0002	0	0	0	1	0	0	1
Cyanobacteria	Oxyphotobacteria	Nostocales	Nostocaceae	Nostoc.PCC.7107	0.0005	0.0011	0	0.0002	1	1	0	1	3
Epsilonbacteraeota	Campylobacteria	Campylobacterales	Thiovulaceae	Sulfurimonas	0.0025	0.0034	0.0023	0.0293	1	1	1	1	4
Cyanobacteria	Oxyphotobacteria	Nostocales	Nostocaceae	Nostoc.PCC.7524	0	0.0016	0.0005	0.0002	0	1	1	1	3
Cyanobacteria	Oxyphotobacteria	Nostocales	Nostocaceae	Richelia.HH01	0	0.0002	0	0	0	1	0	0	1
Cyanobacteria	Oxyphotobacteria	Nostocales	Nostocaceae	Scytonema.UCFS19	0	0.0075	0	0.0041	0	1	0	1	2
Cyanobacteria	Oxyphotobacteria	Nostocales	Nostocaceae	Scytonema.UTEX.2349	0	0.0002	0	0	0	1	0	0	1
Firmicutes	Clostridia	Clostridiales	Ruminococcaceae	Hydrogenoanaerobacterium	0.0002	0.0041	0.0041	0.0293	1	1	1	1	4
Cyanobacteria	Oxyphotobacteria	Nostocales	Nostocaceae	Tolypothrix.PCC.7601	0.0002	0.0002	0	0	1	1	0	0	2
Cyanobacteria	Oxyphotobacteria	Nostocales	Gloeocapsaceae	Gleocapsa	0.0002	0	0	0	1	0	0	0	1
Cyanobacteria	Oxyphotobacteria	Nostocales	Oscillatoriaceae	Oscillatoria.PCC.6304	0.0007	0.0002	0	0	1	1	0	0	2
Cyanobacteria	Oxyphotobacteria	Nostocales	Oscillatoriaceae	Oxynema.BDU.92071	0	0.0005	0	0	0	1	0	0	1
Cyanobacteria	Oxyphotobacteria	Nostocales	Phormidiaceae	Aerosakkonema.Lao26	0	0.0014	0.0005	0	0	1	1	0	2
Cyanobacteria	Oxyphotobacteria	Nostocales	Phormidiaceae	Kamptonema.PCC.6407	0	0.0098	0.0002	0	0	1	1	0	2
Chloroflexi	Chloroflexia	Chloroflexales	Roseiflexaceae	Kouleothrix	0.2723	0.0273	0.0055	0.0282	1	1	1	1	4
Cyanobacteria	Oxyphotobacteria	Nostocales	Phormidiaceae	Phormidium.IAM.M.71	0	0.0005	0	0	0	1	0	0	1
Cyanobacteria	Oxyphotobacteria	Nostocales	Phormidiaceae	Planktothrix.NIVA.CYA.15	0	0.0002	0.0002	0.002	0	1	1	1	3
Bacteroidetes	Bacteroidia	Chitinophagales	Chitinophagaceae	Niabella	0.1693	0.0407	0.0025	0.028	1	1	1	1	4
Proteobacteria	Gammaproteobacteria	Steroidobacterales	Woeseiaceae	Woeseia	0.1223	0.0293	0.0089	0.0277	1	1	1	1	4
Actinobacteria-p	Actinobacteria-c	Micrococcales	Microbacteriaceae	Agrococcus	0.0005	0.0323	0.0202	0.0268	1	1	1	1	4
Proteobacteria	Gammaproteobacteria	Betaproteobacteriales	Burkholderiaceae	Polaromonas	0.1618	0.095	0.0116	0.0266	1	1	1	1	4
Cyanobacteria	Oxyphotobacteria	Nostocales	Xenococcaceae	Stanieria.PCC.7437	0.0009	0.0018	0	0	1	1	0	0	2
Proteobacteria	Gammaproteobacteria	Betaproteobacteriales	Burkholderiaceae	Pusillimonas	0.0032	0.0059	0.0211	0.0264	1	1	1	1	4
Cyanobacteria	Oxyphotobacteria	Oxyphotobacteria-Incertae-Sedis	no-rank	Pseudanabaena.NgrPSln22	0	0.0002	0	0	0	1	0	0	1
Cyanobacteria	Oxyphotobacteria	Phormidesmiales	Nodosilineaceae	Halomicronema.C2206	0.0002	0.0016	0.0007	0	1	1	1	0	3
Cyanobacteria	Oxyphotobacteria	Phormidesmiales	Nodosilineaceae	Leptolyngbya.PCC.6406	0	0.0005	0.0002	0	0	1	1	0	2
Cyanobacteria	Oxyphotobacteria	Phormidesmiales	Nodosilineaceae	MBIC10086	0	0.0011	0.0002	0	0	1	1	0	2
Firmicutes	Clostridia	Clostridiales	Eubacteriaceae	Anaerofustis	0.0011	0.0052	0.0284	0.0256	1	1	1	1	4
Cyanobacteria	Oxyphotobacteria	Phormidesmiales	Phormidesmiaceae	Phormidium.MBIC10003	0.0002	0.0002	0	0.0002	1	1	0	1	3
Cyanobacteria	Oxyphotobacteria	Pseudanabaenales	Pseudanabaenaceae	Pseudanabaena.PCC.7403	0	0.0002	0	0	0	1	0	0	1
Proteobacteria	Gammaproteobacteria	Betaproteobacteriales	Burkholderiaceae	Noviherbaspirillum	0.0282	0.0707	0.0095	0.025	1	1	1	1	4
Acidobacteria	Thermoanaerobaculia	Thermoanaerobaculales	Thermoanaerobaculaceae	Subgroup.10	0.52	0.0461	0.0066	0.0248	1	1	1	1	4
Cyanobacteria	Oxyphotobacteria	Synechococcales	Cyanobiaceae	Synechococcus.CC9902	0	0.0007	0	0	0	1	0	0	1
Cyanobacteria	Oxyphotobacteria	Synechococcales	Synechococcales-Incertae-Sedis	Schizothrix.LEGE.07164	0	0.0093	0.002	0.0005	0	1	1	1	3
Cyanobacteria	Oxyphotobacteria	Thermosynechococcales	Acaryochloridaceae	Acaryochloris.MBIC11017	0.0002	0.0034	0.0002	0	1	1	1	0	3
Planctomycetes	Planctomycetacia	Planctomycetales	Schlesneriaceae	Schlesneria	0.2464	0.0293	0.0086	0.0248	1	1	1	1	4
Cyanobacteria	Oxyphotobacteria	Thermosynechococcales	Thermosynechococcaceae	Cyanothece.PCC.7425	0.0009	0.8291	0.0366	0.0248	1	1	1	1	4
Cyanobacteria	Oxyphotobacteria	Thermosynechococcales	Thermosynechococcaceae	Synechococcus.IR11	0	0.0032	0.0007	0.0002	0	1	1	1	3
Deinococcus-Thermus	Deinococci	Deinococcales	Deinococcaceae	Deinobacterium	0	0.0002	0	0	0	1	0	0	1
Firmicutes	Clostridia	Clostridiales	Peptococcaceae	Dehalobacterium	0.0023	0.0066	0.0157	0.0245	1	1	1	1	4
Actinobacteria-p	Actinobacteria-c	Propionibacteriales	Nocardioidaceae	Marmoricola	0.015	0.22	0.0273	0.0241	1	1	1	1	4
Deinococcus-Thermus	Deinococci	Thermales	Thermaceae	Meiothermus	0	0.0014	0.0002	0.0981	0	1	1	1	3
Proteobacteria	Alphaproteobacteria	Sphingomonadales	Sphingomonadaceae	Sphingopyxis	0.0073	0.0543	0.0336	0.0239	1	1	1	1	4
Proteobacteria	Gammaproteobacteria	Betaproteobacteriales	Burkholderiaceae	Rhizobacter	0.1295	0.065	0.0093	0.0236	1	1	1	1	4
Diapherotrites	Iainarchaeia	Iainarchaeales	Iainarchaeaceae	Candidatus.Iainarchaeum	0.0002	0	0	0	1	0	0	0	1
Dictyoglomi	Dictyoglomia	Dictyoglomales	Dictyoglomaceae	Dictyoglomus	0	0	0.0005	0	0	0	1	0	1
Elusimicrobia-p	Elusimicrobia-c	Elusimicrobiales	Elusimicrobiaceae	Elusimicrobium	0	0.0002	0.0018	0.0025	0	1	1	1	3
Spirochaetes	Spirochaetia	Spirochaetales	Spirochaetaceae	Sphaerochaeta	0.0005	0.0002	0.003	0.0236	1	1	1	1	4
Proteobacteria	Gammaproteobacteria	Betaproteobacteriales	Nitrosomonadaceae	Nitrosospira	0.0566	0.0155	0.0014	0.0232	1	1	1	1	4
Proteobacteria	Gammaproteobacteria	Betaproteobacteriales	Burkholderiaceae	Delftia	0.0116	0.0055	0.0011	0.0232	1	1	1	1	4
Epsilonbacteraeota	Campylobacteria	Campylobacterales	Arcobacteraceae	Arcobacter	0	0.0016	0.0255	0.0395	0	1	1	1	3
Epsilonbacteraeota	Campylobacteria	Campylobacterales	Campylobacteraceae	Campylobacter	0	0.0011	0.0023	0.0011	0	1	1	1	3
Epsilonbacteraeota	Campylobacteria	Campylobacterales	Helicobacteraceae	Helicobacter	0	0	0	0.0002	0	0	0	1	1
Epsilonbacteraeota	Campylobacteria	Campylobacterales	Sulfurospirillaceae	Sulfurospirillum	0	0	0	0.0002	0	0	0	1	1
Firmicutes	Bacilli	Bacillales	Planococcaceae	Sporosarcina	0.01	0.0357	0.0184	0.0232	1	1	1	1	4
Epsilonbacteraeota	Campylobacteria	Campylobacterales	Thiovulaceae	Sulfuricurvum	0.0002	0	0.0002	0	1	0	1	0	2
Bacteroidetes	Bacteroidia	Chitinophagales	Chitinophagaceae	Parafilimonas	0.508	0.0136	0.0007	0.0227	1	1	1	1	4
Epsilonbacteraeota	Desulfurellia	Desulfurellales	Hippeaceae	Hippea	0.0005	0	0	0	1	0	0	0	1
Euryarchaeota	Methanobacteria	Methanobacteriales	Methanobacteriaceae	Methanobrevibacter	0	0	0.0102	0	0	0	1	0	1
Euryarchaeota	Methanobacteria	Methanobacteriales	Methanobacteriaceae	Methanosphaera	0	0	0.002	0	0	0	1	0	1
Euryarchaeota	Methanomicrobia	Methanosarcinales	Methanosarcinaceae	Methanosarcina	0.0025	0	0	0	1	0	0	0	1
Euryarchaeota	Thermoplasmata	Methanomassiliicoccales	Methanomassiliicoccaceae	Methanomassiliicoccus	0.0002	0	0.0002	0	1	0	1	0	2
Euryarchaeota	Thermoplasmata	Methanomassiliicoccales	Methanomethylophilaceae	Candidatus.Methanomethylophilus	0	0.0002	0.0009	0.0005	0	1	1	1	3
Euryarchaeota	Thermoplasmata	Methanomassiliicoccales	Methanomethylophilaceae	Candidatus.Methanoplasma	0	0	0.0002	0	0	0	1	0	1
Euryarchaeota	Thermoplasmata	Methanomassiliicoccales	Methanomethylophilaceae	RumEn.M2	0.0007	0	0.0007	0	1	0	1	0	2
Fibrobacteres	Chitinivibrionia	Chitinivibrionales	Chitinivibrionaceae	possible.genus.03	0.0002	0.0025	0	0.0025	1	1	0	1	3
Proteobacteria	Gammaproteobacteria	Coxiellales	Coxiellaceae	Coxiella	0.0752	0.0441	0.0086	0.0227	1	1	1	1	4
Bacteroidetes	Bacteroidia	Sphingobacteriales	Sphingobacteriaceae	Mucilaginibacter	0.1739	0.6616	0.0182	0.0223	1	1	1	1	4
Firmicutes	Bacilli	Bacillales	Alicyclobacillaceae	Alicyclobacillus	0.0002	0	0.0002	0.0005	1	0	1	1	3
Firmicutes	Bacilli	Bacillales	Alicyclobacillaceae	Effusibacillus	0.0002	0	0	0.0015	1	0	0	1	2
Actinobacteria-p	Actinobacteria-c	Streptomycetales	Streptomycetaceae	Streptacidiphilus	0.1189	0.0073	0.0023	0.0222	1	1	1	1	4
Firmicutes	Bacilli	Bacillales	Bacillaceae	Aeribacillus	0	0.0018	0.0002	0.0002	0	1	1	1	3
Firmicutes	Bacilli	Bacillales	Bacillaceae	Alteribacillus	0	0	0.0002	0	0	0	1	0	1
Firmicutes	Bacilli	Bacillales	Bacillaceae	Anaerobacillus	0.002	0	0	0.0005	1	0	0	1	2
Firmicutes	Clostridia	Clostridiales	Ruminococcaceae	Papillibacter	0.0009	0.0023	0.0052	0.022	1	1	1	1	4
Firmicutes	Bacilli	Bacillales	Bacillaceae	Aureibacillus	0	0.0009	0	0	0	1	0	0	1
Bacteroidetes	Bacteroidia	Chitinophagales	Chitinophagaceae	Sediminibacterium	0.2989	0.0561	0.0025	0.0216	1	1	1	1	4
Firmicutes	Bacilli	Bacillales	Bacillaceae	Caldalkalibacillus	0	0.0002	0	0.0002	0	1	0	1	2
Firmicutes	Bacilli	Bacillales	Bacillaceae	Caldibacillus	0	0.002	0	0	0	1	0	0	1
Firmicutes	Bacilli	Bacillales	Bacillaceae	Calditerricola	0.0043	0.0005	0	0.0002	1	1	0	1	3
Verrucomicrobia	Verrucomicrobiae	Chthoniobacterales	Chthoniobacteraceae	Candidatus.Udaeobacter	0.2098	0.047	0.0061	0.0216	1	1	1	1	4
Firmicutes	Bacilli	Bacillales	Bacillaceae	Geobacillus	0.0007	0.0025	0.0002	0	1	1	1	0	3
Firmicutes	Clostridia	Thermoanaerobacterales	Family-III	Caldicellulosiruptor	0.0014	0	0	0	1	0	0	0	1
Firmicutes	Bacilli	Bacillales	Bacillaceae	Hydrogenibacillus	0	0	0	0.0002	0	0	0	1	1
Firmicutes	Bacilli	Bacillales	Bacillaceae	Natronobacillus	0	0	0	0.0002	0	0	0	1	1
Firmicutes	Bacilli	Bacillales	Bacillaceae	Paraliobacillus	0	0	0.0002	0	0	0	1	0	1
Firmicutes	Bacilli	Bacillales	Bacillaceae	Pontibacillus	0	0	0.0002	0	0	0	1	0	1
Firmicutes	Bacilli	Bacillales	Bacillaceae	Pseudogracilibacillus	0	0	0.0002	0	0	0	1	0	1
Firmicutes	Bacilli	Bacillales	Bacillaceae	Salimicrobium	0	0	0	0.0002	0	0	0	1	1
Firmicutes	Bacilli	Bacillales	Bacillaceae	Saliterribacillus	0	0	0.0002	0	0	0	1	0	1
Proteobacteria	Gammaproteobacteria	Betaproteobacteriales	Burkholderiaceae	Burkholderia.Caballeronia.Paraburkholderia	0.1064	0.0434	0.0032	0.0216	1	1	1	1	4
Firmicutes	Bacilli	Bacillales	Bacillaceae	Tepidibacillus	0	0.0002	0	0	0	1	0	0	1
Firmicutes	Bacilli	Bacillales	Bacillaceae	Terribacillus	0	0	0	0.0002	0	0	0	1	1
Firmicutes	Bacilli	Bacillales	Bacillaceae	Thalassobacillus	0.0005	0.0002	0	0.0005	1	1	0	1	3
Proteobacteria	Gammaproteobacteria	Xanthomonadales	Rhodanobacteraceae	Rhodanobacter	0.3036	0.0895	0.0023	0.0212	1	1	1	1	4
Bacteroidetes	Bacteroidia	Chitinophagales	Chitinophagaceae	Niastella	0.2516	0.0048	0.0018	0.0212	1	1	1	1	4
Firmicutes	Bacilli	Bacillales	Bacillaceae	Vulcanibacillus	0.0007	0.0002	0	0.0009	1	1	0	1	3
Firmicutes	Bacilli	Bacillales	Family-XI	Gemella	0	0.0009	0.0414	0.027	0	1	1	1	3
Actinobacteria-p	Actinobacteria-c	Micrococcales	Microbacteriaceae	Agromyces	0.0473	0.0839	0.0095	0.0211	1	1	1	1	4
Firmicutes	Bacilli	Bacillales	Listeriaceae	Brochothrix	0	0.0036	0.0005	0.0005	0	1	1	1	3
Chloroflexi	Anaerolineae	Anaerolineales	Anaerolineaceae	Flexilinea	0.0002	0.0073	0.0698	0.0211	1	1	1	1	4
Firmicutes	Bacilli	Bacillales	Paenibacillaceae	Ammoniibacillus	0.0002	0.0005	0	0	1	1	0	0	2
Bacteroidetes	Bacteroidia	Cytophagales	Spirosomaceae	Dyadobacter	0.0266	0.3491	0.0516	0.0207	1	1	1	1	4
Firmicutes	Clostridia	Clostridiales	Caldicoprobacteraceae	Caldicoprobacter	0.0134	0.0159	0.012	0.0207	1	1	1	1	4
Deinococcus-Thermus	Deinococci	Deinococcales	Trueperaceae	Truepera	0.0002	0.0014	0.0186	0.0207	1	1	1	1	4
Thaumarchaeota	Nitrososphaeria	Nitrosotaleales	Nitrosotaleaceae	Candidatus.Nitrosotalea	0.5586	0.1952	0.08	0.0205	1	1	1	1	4
Firmicutes	Bacilli	Bacillales	Paenibacillaceae	Desulfuribacillus	0	0.0009	0.0002	0	0	1	1	0	2
Actinobacteria-p	Actinobacteria-c	Propionibacteriales	Propionibacteriaceae	Cutibacterium	0.0045	0.003	0.0084	0.0205	1	1	1	1	4
Firmicutes	Bacilli	Bacillales	Paenibacillaceae	Saccharibacillus	0	0	0.0002	0	0	0	1	0	1
Actinobacteria-p	Thermoleophilia	Thermophilales	Thermoleophilaceae	Thermoleophilum	0.0336	0.0798	0.01	0.0203	1	1	1	1	4
Proteobacteria	Alphaproteobacteria	Rhizobiales	Rhizobiaceae	Aureimonas	0.0011	0.5209	0.0434	0.0202	1	1	1	1	4
Firmicutes	Bacilli	Bacillales	Planococcaceae	Bhargavaea	0.0002	0	0	0.0007	1	0	0	1	2
Planctomycetes	Planctomycetacia	Gemmatales	Gemmataceae	Zavarzinella	0.4214	0.0789	0.0318	0.02	1	1	1	1	4
Firmicutes	Bacilli	Bacillales	Planococcaceae	Chryseomicrobium	0	0	0	0.0007	0	0	0	1	1
Firmicutes	Bacilli	Bacillales	Planococcaceae	Chungangia	0.0002	0.0002	0.0002	0	1	1	1	0	3
Firmicutes	Bacilli	Bacillales	Planococcaceae	Domibacillus	0.0011	0.0011	0	0	1	1	0	0	2
Firmicutes	Bacilli	Bacillales	Planococcaceae	Filibacter	0	0.0005	0	0	0	1	0	0	1
Firmicutes	Bacilli	Bacillales	Planococcaceae	Jeotgalibacillus	0.0005	0	0.0009	0.0002	1	0	1	1	3
Proteobacteria	Gammaproteobacteria	Betaproteobacteriales	Burkholderiaceae	Hydrogenophaga	0.005	0.0048	0.0039	0.02	1	1	1	1	4
Bacteroidetes	Bacteroidia	Bacteroidales	Prolixibacteraceae	WCHB1.32	0.1384	0.0102	0.0148	0.0196	1	1	1	1	4
Actinobacteria-p	Actinobacteria-c	Micrococcales	Intrasporangiaceae	Phycicoccus	0.012	0.1775	0.0177	0.0195	1	1	1	1	4
Proteobacteria	Gammaproteobacteria	Betaproteobacteriales	Burkholderiaceae	Herminiimonas	0.0055	0.0232	0.0014	0.0191	1	1	1	1	4
Proteobacteria	Deltaproteobacteria	Myxococcales	Phaselicystidaceae	Phaselicystis	0.3732	0.0514	0.0139	0.0189	1	1	1	1	4
Proteobacteria	Alphaproteobacteria	Caulobacterales	Caulobacteraceae	Phenylobacterium	0.0918	0.0293	0.0039	0.0187	1	1	1	1	4
Proteobacteria	Alphaproteobacteria	Rhizobiales	Rhizobiaceae	Phyllobacterium	0.0118	0.013	0.0034	0.0187	1	1	1	1	4
Bacteroidetes	Bacteroidia	Flavobacteriales	Flavobacteriaceae	Myroides	0.0007	0.0009	0.0323	0.0186	1	1	1	1	4
Firmicutes	Clostridia	Clostridiales	Lachnospiraceae	Lachnoclostridium.5	0.0002	0.0098	0.0161	0.0186	1	1	1	1	4
Firmicutes	Bacilli	Bacillales	Planococcaceae	Viridibacillus	0	0	0.0002	0.0005	0	0	1	1	2
Firmicutes	Bacilli	Bacillales	Sporolactobacillaceae	Salipaludibacillus	0	0.0002	0.0002	0.0005	0	1	1	1	3
Firmicutes	Bacilli	Bacillales	Staphylococcaceae	Aliicoccus	0	0	0.0045	0.0014	0	0	1	1	2
Firmicutes	Bacilli	Bacillales	Staphylococcaceae	Corticicoccus	0	0	0.0002	0	0	0	1	0	1
Bacteroidetes	Bacteroidia	Chitinophagales	Chitinophagaceae	UTBCD1	0.0327	0.0061	0.0041	0.0182	1	1	1	1	4
Firmicutes	Bacilli	Bacillales	Staphylococcaceae	Macrococcus	0	0.1209	0.2532	0.5033	0	1	1	1	3
Firmicutes	Bacilli	Bacillales	Staphylococcaceae	Nosocomiicoccus	0	0	0	0.0011	0	0	0	1	1
Firmicutes	Bacilli	Bacillales	Staphylococcaceae	Salinicoccus	0	0.0016	0.0207	0.0116	0	1	1	1	3
Firmicutes	Bacilli	Bacillales	Staphylococcaceae	Staphylococcus	0	0.2966	3.0152	6.1723	0	1	1	1	3
Firmicutes	Bacilli	Bacillales	Thermoactinomycetaceae	Baia	0	0.0002	0	0	0	1	0	0	1
Firmicutes	Bacilli	Bacillales	Thermoactinomycetaceae	Desmospora	0.0002	0.0002	0	0	1	1	0	0	2
Firmicutes	Bacilli	Bacillales	Thermoactinomycetaceae	Geothermomicrobium	0	0	0.0002	0	0	0	1	0	1
Firmicutes	Bacilli	Bacillales	Thermoactinomycetaceae	Hazenella	0	0.0005	0	0	0	1	0	0	1
Firmicutes	Bacilli	Bacillales	Thermoactinomycetaceae	Kroppenstedtia	0.0002	0.0002	0.0002	0	1	1	1	0	3
Firmicutes	Bacilli	Bacillales	Thermoactinomycetaceae	Laceyella	0	0	0.0002	0.0002	0	0	1	1	2
Firmicutes	Bacilli	Bacillales	Thermoactinomycetaceae	Lihuaxuella	0	0.0002	0	0	0	1	0	0	1
Firmicutes	Bacilli	Bacillales	Thermoactinomycetaceae	Marininema	0	0	0.0002	0	0	0	1	0	1
Firmicutes	Bacilli	Bacillales	Thermoactinomycetaceae	Melghirimyces	0	0.0005	0	0.0014	0	1	0	1	2
Firmicutes	Bacilli	Bacillales	Thermoactinomycetaceae	Novibacillus	0.0007	0	0.0011	0.0018	1	0	1	1	3
Proteobacteria	Gammaproteobacteria	Betaproteobacteriales	Burkholderiaceae	Diaphorobacter	0.0005	0.0018	0.0007	0.0182	1	1	1	1	4
Firmicutes	Clostridia	Clostridiales	Peptococcaceae	Desulfurispora	0.0009	0	0	0	1	0	0	0	1
Firmicutes	Bacilli	Bacillales	Thermoactinomycetaceae	Risungbinella	0.0018	0.0034	0	0	1	1	0	0	2
Rokubacteria	NC10	Methylomirabilales	Methylomirabilaceae	Sh765B.TzT.35	0.6761	0.0091	0.0009	0.018	1	1	1	1	4
Proteobacteria	Gammaproteobacteria	Betaproteobacteriales	Rhodocyclaceae	Sulfuritalea	0.3498	0.0398	0.0116	0.018	1	1	1	1	4
Proteobacteria	Deltaproteobacteria	Oligoflexales	Oligoflexaceae	Oligoflexus	0.0205	0.2177	0.0289	0.018	1	1	1	1	4
Firmicutes	Bacilli	Lactobacillales	Aerococcaceae	Abiotrophia	0	0	0.002	0.0009	0	0	1	1	2
Firmicutes	Bacilli	Lactobacillales	Aerococcaceae	Aerococcus	0	0.1059	1.0661	0.3913	0	1	1	1	3
Firmicutes	Bacilli	Lactobacillales	Aerococcaceae	Aerosphaera	0	0.0066	0.1355	0.0332	0	1	1	1	3
Firmicutes	Bacilli	Lactobacillales	Aerococcaceae	Dolosicoccus	0	0	0.002	0.0007	0	0	1	1	2
Firmicutes	Bacilli	Lactobacillales	Aerococcaceae	Eremococcus	0	0	0.0034	0.0002	0	0	1	1	2
Proteobacteria	Deltaproteobacteria	Myxococcales	Polyangiaceae	Sorangium	0.1673	0.0255	0.0064	0.0177	1	1	1	1	4
Firmicutes	Bacilli	Lactobacillales	Aerococcaceae	Globicatella	0	0.0102	0.0136	0.0032	0	1	1	1	3
Firmicutes	Bacilli	Lactobacillales	Aerococcaceae	Ignavigranum	0	0.0239	0.5455	0.2269	0	1	1	1	3
Firmicutes	Bacilli	Lactobacillales	Carnobacteriaceae	Alkalibacterium	0	0.0007	0.0066	0.0114	0	1	1	1	3
Firmicutes	Bacilli	Lactobacillales	Carnobacteriaceae	Alloiococcus	0	0	0.0016	0.0016	0	0	1	1	2
Bacteroidetes	Bacteroidia	Flavobacteriales	Crocinitomicaceae	Fluviicola	0.0245	0.023	0.003	0.0177	1	1	1	1	4
Firmicutes	Bacilli	Lactobacillales	Carnobacteriaceae	Carnobacterium	0	0.0511	0.0084	0.0195	0	1	1	1	3
Firmicutes	Bacilli	Lactobacillales	Carnobacteriaceae	Desemzia	0	0.0175	0.063	0.0716	0	1	1	1	3
Firmicutes	Bacilli	Lactobacillales	Carnobacteriaceae	Dolosigranulum	0	0	0.0007	0.0007	0	0	1	1	2
Firmicutes	Bacilli	Lactobacillales	Carnobacteriaceae	Granulicatella	0	0.0009	0.0375	0.0371	0	1	1	1	3
Firmicutes	Bacilli	Lactobacillales	Carnobacteriaceae	Jeotgalibaca	0	0.0045	0.0268	0.023	0	1	1	1	3
Firmicutes	Bacilli	Lactobacillales	Carnobacteriaceae	Lacticigenium	0	0.0002	0.0105	0.0096	0	1	1	1	3
Firmicutes	Bacilli	Lactobacillales	Carnobacteriaceae	Marinilactibacillus	0	0.0007	0.0143	0.0091	0	1	1	1	3
Firmicutes	Bacilli	Lactobacillales	Carnobacteriaceae	Pisciglobus	0	0	0.0002	0.0007	0	0	1	1	2
Proteobacteria	Gammaproteobacteria	Betaproteobacteriales	Neisseriaceae	Snodgrassella	0.0002	0.0261	0.0007	0.0177	1	1	1	1	4
Firmicutes	Bacilli	Lactobacillales	Enterococcaceae	Bavariicoccus	0	0.0007	0.0011	0	0	1	1	0	2
Firmicutes	Bacilli	Lactobacillales	Enterococcaceae	Catellicoccus	0.0002	0	0.0023	0.0007	1	0	1	1	3
Proteobacteria	Alphaproteobacteria	Rhizobiales	Beijerinckiaceae	Microvirga	0.0509	0.1264	0.0252	0.0175	1	1	1	1	4
Firmicutes	Bacilli	Lactobacillales	Enterococcaceae	Tetragenococcus	0	0	0.002	0	0	0	1	0	1
Firmicutes	Bacilli	Lactobacillales	Enterococcaceae	Vagococcus	0	0.0109	0.0343	0.0119	0	1	1	1	3
Firmicutes	Clostridia	Clostridiales	Defluviitaleaceae	Defluviitaleaceae.UCG.011	0.0011	0.005	0.0134	0.0174	1	1	1	1	4
Firmicutes	Bacilli	Lactobacillales	Lactobacillaceae	Pediococcus	0	0	0.0002	0	0	0	1	0	1
Firmicutes	Bacilli	Lactobacillales	Leuconostocaceae	Fructobacillus	0.0002	0.0009	0	0	1	1	0	0	2
Firmicutes	Bacilli	Lactobacillales	Leuconostocaceae	Leuconostoc	0	0.0164	0.0198	0.0264	0	1	1	1	3
Firmicutes	Bacilli	Bacillales	Paenibacillaceae	Paenibacillus	0.1559	0.3245	0.0255	0.0173	1	1	1	1	4
Actinobacteria-p	Actinobacteria-c	Frankiales	Frankiaceae	Jatrophihabitans	0.02	0.0961	0.0177	0.0171	1	1	1	1	4
Actinobacteria-p	Actinobacteria-c	Micrococcales	Microbacteriaceae	Frigoribacterium	0.0002	0.1825	0.0118	0.017	1	1	1	1	4
Proteobacteria	Gammaproteobacteria	Betaproteobacteriales	Burkholderiaceae	Leptothrix	0.0711	0.0423	0.0048	0.0164	1	1	1	1	4
Bacteroidetes	Bacteroidia	Cytophagales	Microscillaceae	Chryseolinea	0.5175	0.0236	0.0039	0.0161	1	1	1	1	4
Proteobacteria	Alphaproteobacteria	Rhizobiales	Rhodomicrobiaceae	Rhodomicrobium	0.2427	0.0691	0.012	0.016	1	1	1	1	4
Firmicutes	Clostridia	Thermoanaerobacterales	Thermoanaerobacteraceae	Gelria	0.0009	0	0	0	1	0	0	0	1
Actinobacteria-p	Actinobacteria-c	Kineosporiales	Kineosporiaceae	Kineococcus	0.0025	0.12	0.0045	0.0159	1	1	1	1	4
Proteobacteria	Gammaproteobacteria	Enterobacteriales	Enterobacteriaceae	endosymbionts8	0.4748	0.0198	0.0025	0.0158	1	1	1	1	4
Entotheonellaeota	Entotheonellia	Entotheonellales	Entotheonellaceae	Candidatus.Entotheonella	0.3698	0.0275	0.0039	0.0157	1	1	1	1	4
Firmicutes	Clostridia	Clostridiales	Clostridiaceae-1	Clostridium.sensu.stricto.11	0	0.0007	0.0002	0.005	0	1	1	1	3
Proteobacteria	Gammaproteobacteria	Betaproteobacteriales	Nitrosomonadaceae	MND1	0.3327	0.0236	0.003	0.0155	1	1	1	1	4
Cyanobacteria	Oxyphotobacteria	Nostocales	Phormidiaceae	Lyngbya.PCC.7419	0.0411	0.1698	0.0057	0.0155	1	1	1	1	4
Firmicutes	Clostridia	Clostridiales	Clostridiaceae-1	Clostridium.sensu.stricto.17	0	0.0002	0	0	0	1	0	0	1
Firmicutes	Clostridia	Clostridiales	Peptococcaceae	Desulfitispora	0.0005	0	0	0	1	0	0	0	1
Firmicutes	Clostridia	Clostridiales	Clostridiaceae-1	Clostridium.sensu.stricto.19	0	0.0005	0.0002	0.0002	0	1	1	1	3
Firmicutes	Clostridia	Clostridiales	Clostridiaceae-1	Clostridium.sensu.stricto.2	0.0011	0.0043	0.0005	0	1	1	1	0	3
Firmicutes	Clostridia	Clostridiales	Peptococcaceae	Desulfotomaculum	0.0025	0.0059	0.0048	0.0155	1	1	1	1	4
Firmicutes	Clostridia	Clostridiales	Clostridiaceae-1	Clostridium.sensu.stricto.4	0	0.0002	0	0	0	1	0	0	1
Proteobacteria	Alphaproteobacteria	Azospirillales	Azospirillaceae	Skermanella	0.0252	0.028	0.0052	0.0152	1	1	1	1	4
Firmicutes	Clostridia	Clostridiales	Clostridiaceae-1	Clostridium.sensu.stricto.6	0.0005	0.0014	0.0007	0	1	1	1	0	3
Actinobacteria-p	Actinobacteria-c	Pseudonocardiales	Pseudonocardiaceae	Saccharopolyspora	0.0007	0.0045	0.0041	0.0152	1	1	1	1	4
Halanaerobiaeota	Halanaerobiia	Halanaerobiales	Halanaerobiaceae	Halocella	0.0018	0.0023	0.0009	0.015	1	1	1	1	4
Proteobacteria	Gammaproteobacteria	Betaproteobacteriales	Burkholderiaceae	Pseudoduganella	0.0143	0.0036	0.002	0.0148	1	1	1	1	4
Firmicutes	Clostridia	Clostridiales	Clostridiaceae-1	Fervidicella	0	0.0002	0	0	0	1	0	0	1
Proteobacteria	Deltaproteobacteria	Bdellovibrionales	Bdellovibrionaceae	Bdellovibrio	0.0111	0.01	0.008	0.0147	1	1	1	1	4
Firmicutes	Clostridia	Clostridiales	Clostridiaceae-1	Haloimpatiens	0	0.0002	0	0	0	1	0	0	1
Firmicutes	Clostridia	Clostridiales	Clostridiaceae-1	Hathewaya	0	0	0	0.0005	0	0	0	1	1
Firmicutes	Clostridia	Clostridiales	Clostridiaceae-1	Oceanirhabdus	0	0	0	0.0005	0	0	0	1	1
Firmicutes	Clostridia	Clostridiales	Gracilibacteraceae	Gracilibacter	0.0223	0.0064	0.0034	0.0146	1	1	1	1	4
Chloroflexi	Anaerolineae	Anaerolineales	Anaerolineaceae	UTCFX1	0.5993	0.0027	0.0023	0.0143	1	1	1	1	4
Proteobacteria	Alphaproteobacteria	Rhizobiales	Beijerinckiaceae	Bosea	0.0073	0.0575	0.01	0.0143	1	1	1	1	4
Firmicutes	Clostridia	Clostridiales	Ruminococcaceae	Ercella	0.0011	0.0002	0.0036	0.0143	1	1	1	1	4
Actinobacteria-p	Actinobacteria-c	Micrococcales	Micrococcales-Incertae-Sedis	Timonella	0.0005	0.008	0.0198	0.0143	1	1	1	1	4
Firmicutes	Clostridia	Clostridiales	Lachnospiraceae	Lachnospiraceae.UCG.006	0.0002	0.0018	0.0036	0.0143	1	1	1	1	4
Firmicutes	Negativicutes	Selenomonadales	Veillonellaceae	Anaeroarcus	0.0002	0	0	0	1	0	0	0	1
Firmicutes	Clostridia	Clostridiales	Clostridiaceae-2	Natronincola	0	0.0002	0.0002	0	0	1	1	0	2
Firmicutes	Clostridia	Clostridiales	Clostridiaceae-2	Tindallia	0	0.0002	0	0	0	1	0	0	1
Firmicutes	Clostridia	Clostridiales	Clostridiaceae-3	Brassicibacter	0.0002	0.0002	0	0.0002	1	1	0	1	3
Firmicutes	Clostridia	Clostridiales	Clostridiaceae-3	Caloranaerobacter	0	0	0	0.0002	0	0	0	1	1
Firmicutes	Clostridia	Clostridiales	Clostridiaceae	Anaeromicrobium	0.0002	0	0	0	1	0	0	0	1
Firmicutes	Clostridia	Clostridiales	Clostridiales-Incertae-Sedis	Proteiniborus	0.0011	0.0005	0	0	1	1	0	0	2
Firmicutes	Clostridia	Clostridiales	Defluviitaleaceae	Defluviitalea	0	0.0007	0.0002	0.0018	0	1	1	1	3
Proteobacteria	Gammaproteobacteria	Betaproteobacteriales	Burkholderiaceae	Roseateles	0.0218	0.0561	0.002	0.0141	1	1	1	1	4
Firmicutes	Clostridia	Clostridiales	Eubacteriaceae	Acetobacterium	0	0.0007	0.0016	0.035	0	1	1	1	3
Chloroflexi	Anaerolineae	Anaerolineales	Anaerolineaceae	Anaerolinea	0.2157	0.007	0.0134	0.0139	1	1	1	1	4
Firmicutes	Clostridia	Clostridiales	Eubacteriaceae	Alkalibaculum	0.0002	0	0.0018	0.0025	1	0	1	1	3
Proteobacteria	Deltaproteobacteria	Bdellovibrionales	Bdellovibrionaceae	OM27.clade	0.057	0.0223	0.0102	0.0139	1	1	1	1	4
Firmicutes	Clostridia	Clostridiales	Eubacteriaceae	Eubacterium	0	0.0027	0.0193	0.0073	0	1	1	1	3
Firmicutes	Clostridia	Clostridiales	Eubacteriaceae	Garciella	0	0	0.0002	0.0002	0	0	1	1	2
Firmicutes	Clostridia	Clostridiales	Eubacteriaceae	Pseudoramibacter	0	0.0005	0.0039	0.0011	0	1	1	1	3
Firmicutes	Clostridia	Clostridiales	Family-XI	Anaerococcus	0	0.002	0.0459	0.0207	0	1	1	1	3
Firmicutes	Clostridia	Clostridiales	Family-XI	Anaerosalibacter	0	0	0	0.0002	0	0	0	1	1
Firmicutes	Clostridia	Clostridiales	Family-XI	Anaerosphaera	0	0	0.0005	0	0	0	1	0	1
Firmicutes	Clostridia	Clostridiales	Family-XI	Ezakiella	0	0.0002	0.0034	0.003	0	1	1	1	3
Firmicutes	Clostridia	Clostridiales	Family-XI	Finegoldia	0	0	0.0007	0.0018	0	0	1	1	2
Firmicutes	Clostridia	Clostridiales	Family-XI	Gallicola	0	0.0016	0.0202	0.0025	0	1	1	1	3
Firmicutes	Clostridia	Clostridiales	Family-XI	Gottschalkia	0	0	0.0023	0.0016	0	0	1	1	2
Firmicutes	Clostridia	Clostridiales	Family-XI	Helcococcus	0	0.013	0.132	0.0343	0	1	1	1	3
Firmicutes	Clostridia	Clostridiales	Family-XI	Murdochiella	0	0	0.013	0.0032	0	0	1	1	2
Firmicutes	Clostridia	Clostridiales	Family-XI	Parvimonas	0	0.0005	0.0061	0.0009	0	1	1	1	3
Firmicutes	Clostridia	Clostridiales	Family-XI	Peptoniphilus	0	0.0016	0.0334	0.0082	0	1	1	1	3
Proteobacteria	Gammaproteobacteria	Betaproteobacteriales	Burkholderiaceae	Limnohabitans	0.0077	0.0082	0.0052	0.0139	1	1	1	1	4
Firmicutes	Clostridia	Clostridiales	Family-XI	Soehngenia	0	0.0005	0.0032	0.0014	0	1	1	1	3
Firmicutes	Clostridia	Clostridiales	Family-XI	Sporanaerobacter	0	0	0.0005	0	0	0	1	0	1
Proteobacteria	Gammaproteobacteria	Gammaproteobacteria-Incertae-Sedis	no-rank	Acidibacter	0.2757	0.0248	0.0045	0.0136	1	1	1	1	4
Proteobacteria	Gammaproteobacteria	Betaproteobacteriales	Burkholderiaceae	Achromobacter	0.0036	0.0277	0.0052	0.0136	1	1	1	1	4
Firmicutes	Clostridia	Clostridiales	Family-XI	W5053	0	0.0059	0.072	0.0236	0	1	1	1	3
Firmicutes	Clostridia	Clostridiales	Family-XII	Acidaminobacter	0.0007	0	0.0002	0.0005	1	0	1	1	3
Firmicutes	Clostridia	Clostridiales	Family-XII	Fusibacter	0.0014	0	0.0005	0.0007	1	0	1	1	3
Actinobacteria-p	Actinobacteria-c	Micrococcales	Microbacteriaceae	Leifsonia	0.0034	0.1252	0.0091	0.0136	1	1	1	1	4
Firmicutes	Clostridia	Clostridiales	Peptostreptococcaceae	Clostridioides	0.0002	0.0116	0.0982	0.0136	1	1	1	1	4
Bacteroidetes	Bacteroidia	Cytophagales	Cytophagaceae	Sporocytophaga	0.0664	0.0173	0.003	0.0134	1	1	1	1	4
Firmicutes	Clostridia	Clostridiales	Family-XIII	Family.XIII.UCG.001	0	0.0057	0.0416	0.0222	0	1	1	1	3
Proteobacteria	Gammaproteobacteria	Betaproteobacteriales	Burkholderiaceae	Limnobacter	0.007	0.023	0.0043	0.0134	1	1	1	1	4
Firmicutes	Clostridia	Clostridiales	Family-XIII	S5.A14a	0	0.0007	0.0177	0.0036	0	1	1	1	3
Proteobacteria	Deltaproteobacteria	Myxococcales	Sandaracinaceae	Sandaracinus	0.137	0.0243	0.008	0.0132	1	1	1	1	4
Firmicutes	Clostridia	Clostridiales	Family-XVII	Thermaerobacter	0.0018	0.0002	0.0002	0	1	1	1	0	3
Actinobacteria-p	Actinobacteria-c	Micrococcales	Intrasporangiaceae	Ornithinibacter	0.0025	0.0743	0.0109	0.0132	1	1	1	1	4
Proteobacteria	Alphaproteobacteria	Rhodobacterales	Rhodobacteraceae	Amaricoccus	0.0261	0.0516	0.017	0.013	1	1	1	1	4
Actinobacteria-p	Acidimicrobiia	Microtrichales	Microtrichaceae	IMCC26207	0.0116	0.0364	0.0095	0.013	1	1	1	1	4
Firmicutes	Clostridia	Clostridiales	Heliobacteriaceae	Heliobacterium	0	0	0	0.0002	0	0	0	1	1
Proteobacteria	Gammaproteobacteria	Xanthomonadales	Rhodanobacteraceae	Pseudofulvimonas	0.0048	0.0095	0.0177	0.013	1	1	1	1	4
Firmicutes	Clostridia	Clostridiales	Lachnospiraceae	Abyssivirga	0.0002	0	0.0002	0.0002	1	0	1	1	3
Proteobacteria	Gammaproteobacteria	Diplorickettsiales	Diplorickettsiaceae	Aquicella	0.0986	0.032	0.0073	0.0129	1	1	1	1	4
Firmicutes	Clostridia	Clostridiales	Lachnospiraceae	Agathobacter	0	0.0039	0.0384	0.0177	0	1	1	1	3
Firmicutes	Clostridia	Clostridiales	Lachnospiraceae	Anaerobium	0	0.0007	0.0009	0.0005	0	1	1	1	3
Proteobacteria	Alphaproteobacteria	Dongiales	Dongiaceae	Dongia	0.0977	0.0152	0.0023	0.0127	1	1	1	1	4
Chloroflexi	Anaerolineae	SBR1031	A4b	OLB13	0.0775	0.0032	0.0014	0.0127	1	1	1	1	4
Proteobacteria	Gammaproteobacteria	Betaproteobacteriales	Burkholderiaceae	Undibacterium	0.01	0.0125	0.0007	0.0127	1	1	1	1	4
Firmicutes	Clostridia	Clostridiales	Lachnospiraceae	ASF356	0	0	0	0.0014	0	0	0	1	1
Firmicutes	Clostridia	Clostridiales	Lachnospiraceae	Blautia	0	0.0589	0.4232	0.3246	0	1	1	1	3
Firmicutes	Clostridia	Clostridiales	Lachnospiraceae	Butyrivibrio	0	0.0066	0.0143	0.0327	0	1	1	1	3
Firmicutes	Clostridia	Clostridiales	Lachnospiraceae	Butyrivibrio.2	0	0.007	0.033	0.012	0	1	1	1	3
Firmicutes	Clostridia	Clostridiales	Lachnospiraceae	CAG.56	0	0	0.003	0.0009	0	0	1	1	2
Bacteroidetes	Bacteroidia	Chitinophagales	Chitinophagaceae	Cnuella	0.0014	0.0584	0.0039	0.0127	1	1	1	1	4
Firmicutes	Clostridia	Clostridiales	Lachnospiraceae	Coprococcus.1	0	0.0127	0.1418	0.0199	0	1	1	1	3
Firmicutes	Clostridia	Clostridiales	Lachnospiraceae	Coprococcus.2	0	0.0043	0.018	0.022	0	1	1	1	3
Firmicutes	Clostridia	Clostridiales	Lachnospiraceae	Coprococcus.3	0	0.0518	0.1691	0.3839	0	1	1	1	3
Firmicutes	Clostridia	Clostridiales	Lachnospiraceae	Dorea	0	0.0498	0.12	0.3065	0	1	1	1	3
Firmicutes	Clostridia	Clostridiales	Lachnospiraceae	Eisenbergiella	0	0.0064	0.0182	0.0261	0	1	1	1	3
Bacteroidetes	Bacteroidia	Flavobacteriales	Weeksellaceae	Empedobacter	0.0002	0.0034	0.0784	0.0127	1	1	1	1	4
Firmicutes	Clostridia	Clostridiales	Lachnospiraceae	FD2005	0	0.0009	0.0043	0.0045	0	1	1	1	3
Proteobacteria	Gammaproteobacteria	Betaproteobacteriales	Burkholderiaceae	Verticia	0.0002	0.1016	0.007	0.012	1	1	1	1	4
Firmicutes	Clostridia	Clostridiales	Lachnospiraceae	GCA.900066575	0	0.0005	0.0027	0.0036	0	1	1	1	3
Firmicutes	Clostridia	Clostridiales	Lachnospiraceae	GCA.900066755	0	0	0.0007	0.0034	0	0	1	1	2
Proteobacteria	Alphaproteobacteria	Rhizobiales	Beijerinckiaceae	Roseiarcus	0.0989	0.0184	0.0055	0.0118	1	1	1	1	4
Firmicutes	Clostridia	Clostridiales	Lachnospiraceae	Howardella	0	0.0061	0.0766	0.0177	0	1	1	1	3
Firmicutes	Clostridia	Clostridiales	Lachnospiraceae	Hungatella	0	0.0007	0.002	0.0023	0	1	1	1	3
Proteobacteria	Gammaproteobacteria	Betaproteobacteriales	Nitrosomonadaceae	mle1.7	0.208	0.0118	0.0009	0.0116	1	1	1	1	4
Firmicutes	Clostridia	Clostridiales	Lachnospiraceae	Lachnoanaerobaculum	0	0	0	0.0009	0	0	0	1	1
Firmicutes	Clostridia	Clostridiales	Lachnospiraceae	Lachnobacterium	0	0	0.0016	0.0005	0	0	1	1	2
Firmicutes	Clostridia	Clostridiales	Lachnospiraceae	Mobilitalea	0.0027	0.0118	0.0014	0.0116	1	1	1	1	4
Firmicutes	Clostridia	Clostridiales	Lachnospiraceae	Lachnoclostridium.1	0	0	0.0007	0	0	0	1	0	1
Elusimicrobia-p	Endomicrobia	Endomicrobiales	Endomicrobiaceae	Candidatus.Endomicrobium	0.4439	0.0041	0.0011	0.0114	1	1	1	1	4
Proteobacteria	Deltaproteobacteria	Desulfarculales	Desulfarculaceae	Desulfatiglans	0.0693	0.0211	0.0036	0.0114	1	1	1	1	4
Bacteroidetes	Bacteroidia	Flavobacteriales	Weeksellaceae	Moheibacter	0.0002	0.0016	0.0211	0.0111	1	1	1	1	4
Firmicutes	Clostridia	Clostridiales	Lachnospiraceae	Lachnospira	0	0.0014	0.0125	0.0134	0	1	1	1	3
Actinobacteria-p	Actinobacteria-c	Micrococcales	Micrococcaceae	Paeniglutamicibacter	0.0009	0.0175	0.0057	0.0109	1	1	1	1	4
Actinobacteria-p	Actinobacteria-c	Micromonosporales	Micromonosporaceae	Micromonospora	0.0157	0.0507	0.0159	0.0107	1	1	1	1	4
Firmicutes	Clostridia	Clostridiales	Lachnospiraceae	Lachnospiraceae.FE2018.group	0	0.003	0.0339	0.008	0	1	1	1	3
Proteobacteria	Alphaproteobacteria	Sphingomonadales	Sphingomonadaceae	Sphingorhabdus	0.008	0.0123	0.0068	0.0107	1	1	1	1	4
Firmicutes	Clostridia	Clostridiales	Lachnospiraceae	Lachnospiraceae.ND3007.group	0	0.0002	0.0005	0.0011	0	1	1	1	3
Bacteroidetes	Bacteroidia	Flavobacteriales	Flavobacteriaceae	Maribacter	0.1598	0.0048	0.005	0.0106	1	1	1	1	4
Bacteroidetes	Bacteroidia	Cytophagales	Microscillaceae	Ohtaekwangia	0.3259	0.0102	0.0025	0.0105	1	1	1	1	4
Firmicutes	Clostridia	Clostridiales	Lachnospiraceae	Lachnospiraceae.NK4B4.group	0	0.0007	0.005	0.0059	0	1	1	1	3
Firmicutes	Clostridia	Clostridiales	Lachnospiraceae	Lachnospiraceae.UCG.001	0	0.023	0.0918	0.0974	0	1	1	1	3
Firmicutes	Clostridia	Clostridiales	Lachnospiraceae	Lachnospiraceae.UCG.002	0	0.0145	0.117	0.0408	0	1	1	1	3
Firmicutes	Clostridia	Clostridiales	Lachnospiraceae	Lachnospiraceae.UCG.003	0	0.0002	0.0009	0.0005	0	1	1	1	3
Firmicutes	Clostridia	Clostridiales	Lachnospiraceae	Lachnospiraceae.UCG.004	0	0.0248	0.1295	0.0942	0	1	1	1	3
Proteobacteria	Deltaproteobacteria	Myxococcales	Polyangiaceae	Aetherobacter	0.0482	0.0416	0.008	0.0105	1	1	1	1	4
Proteobacteria	Gammaproteobacteria	Legionellales	Legionellaceae	Legionella	0.0359	0.1057	0.0293	0.0105	1	1	1	1	4
Chloroflexi	Chloroflexia	Thermomicrobiales	Thermomicrobiaceae	Nitrolancea	0.0023	0.0027	0.0293	0.0105	1	1	1	1	4
Firmicutes	Clostridia	Clostridiales	Lachnospiraceae	Lachnospiraceae.UCG.009	0	0.002	0.0055	0.0034	0	1	1	1	3
Firmicutes	Clostridia	Clostridiales	Lachnospiraceae	Lachnospiraceae.UCG.010	0	0.032	0.0955	0.1208	0	1	1	1	3
Firmicutes	Clostridia	Clostridiales	Lachnospiraceae	Lachnospiraceae.XPB1014.group	0	0.0014	0.0198	0.0093	0	1	1	1	3
Firmicutes	Clostridia	Clostridiales	Lachnospiraceae	Lachnotalea	0	0.0091	0.0486	0.0381	0	1	1	1	3
Firmicutes	Clostridia	Clostridiales	Lachnospiraceae	Lactonifactor	0	0	0.0002	0.0002	0	0	1	1	2
Firmicutes	Clostridia	Clostridiales	Lachnospiraceae	Marvinbryantia	0	0.1102	0.4909	0.4921	0	1	1	1	3
Firmicutes	Erysipelotrichia	Erysipelotrichales	Erysipelotrichaceae	Erysipelatoclostridium	0.0007	0.007	0.027	0.0103	1	1	1	1	4
Firmicutes	Clostridia	Clostridiales	Lachnospiraceae	Moryella	0	0.0041	0.0323	0.02	0	1	1	1	3
Firmicutes	Clostridia	Clostridiales	Lachnospiraceae	Natranaerovirga	0	0.0027	0.0005	0.002	0	1	1	1	3
Firmicutes	Clostridia	Clostridiales	Lachnospiraceae	Oribacterium	0	0.0055	0.032	0.0115	0	1	1	1	3
Firmicutes	Clostridia	Clostridiales	Lachnospiraceae	possible.genus.Sk003.Sk004	0	0	0.0009	0.0005	0	0	1	1	2
Firmicutes	Clostridia	Clostridiales	Lachnospiraceae	Pseudobutyrivibrio	0	0.003	0.0132	0.0159	0	1	1	1	3
Firmicutes	Clostridia	Clostridiales	Lachnospiraceae	Robinsoniella	0	0.0005	0.0002	0	0	1	1	0	2
Bacteroidetes	Ignavibacteria	Ignavibacteriales	Melioribacteraceae	IheB3.7	0.572	0.0489	0.0066	0.0102	1	1	1	1	4
Firmicutes	Clostridia	Clostridiales	Lachnospiraceae	Sellimonas	0	0.0002	0	0.0005	0	1	0	1	2
Proteobacteria	Alphaproteobacteria	Acetobacterales	Acetobacteraceae	Roseomonas	0.0064	0.0627	0.0064	0.0102	1	1	1	1	4
Firmicutes	Clostridia	Clostridiales	Lachnospiraceae	Sporobacterium	0	0	0	0.0007	0	0	0	1	1
Firmicutes	Clostridia	Clostridiales	Lachnospiraceae	Stomatobaculum	0	0	0.0002	0	0	0	1	0	1
Firmicutes	Clostridia	Clostridiales	Lachnospiraceae	Syntrophococcus	0	0.0091	0.0666	0.0175	0	1	1	1	3
Firmicutes	Clostridia	Clostridiales	Lachnospiraceae	Tyzzerella	0	0.0023	0.0077	0.0645	0	1	1	1	3
Proteobacteria	Alphaproteobacteria	Rhizobiales	Rhizobiaceae	Aminobacter	0.0036	0.0105	0.01	0.0102	1	1	1	1	4
Firmicutes	Clostridia	Clostridiales	Lachnospiraceae	Tyzzerella.4	0	0.0716	0.2682	0.8037	0	1	1	1	3
Firmicutes	Clostridia	Clostridiales	Lachnospiraceae	Vallitalea	0.0002	0	0	0.0005	1	0	0	1	2
Firmicutes	Clostridia	Clostridiales	Lachnospiraceae	X28.Apr	0	0.0007	0	0.0007	0	1	0	1	2
Firmicutes	Clostridia	Clostridiales	Lachnospiraceae	XBB1006	0	0	0.0014	0.6925	0	0	1	1	2
Firmicutes	Clostridia	Clostridiales	Peptococcaceae	Candidatus.Dichloromethanomonas	0.0002	0.0002	0	0.0002	1	1	0	1	3
Firmicutes	Clostridia	Clostridiales	Peptococcaceae	Cryptanaerobacter	0	0.0002	0	0	0	1	0	0	1
Firmicutes	Clostridia	Clostridiales	Peptococcaceae	Dehalobacter	0	0	0.0002	0.0002	0	0	1	1	2
Firmicutes	Bacilli	Bacillales	Bacillaceae	Fictibacillus	0.0018	0.0039	0.0025	0.0102	1	1	1	1	4
Proteobacteria	Alphaproteobacteria	Rhizobiales	Rhizobiales-Incertae-Sedis	Nordella	0.0677	0.0223	0.0034	0.0098	1	1	1	1	4
Firmicutes	Clostridia	Clostridiales	Clostridiaceae-2	Anoxynatronum	0.0002	0	0	0	1	0	0	0	1
Firmicutes	Clostridia	Clostridiales	Syntrophomonadaceae	Syntrophomonas	0.023	0.0098	0.0059	0.0098	1	1	1	1	4
Firmicutes	Clostridia	Clostridiales	Peptococcaceae	Desulfonispora	0	0.0002	0.0025	0.0023	0	1	1	1	3
Proteobacteria	Gammaproteobacteria	Betaproteobacteriales	Nitrosomonadaceae	X966.1	0.0859	0.0205	0.0061	0.0095	1	1	1	1	4
Actinobacteria-p	Actinobacteria-c	Micrococcales	Microbacteriaceae	Cryobacterium	0.0027	0.0075	0.0009	0.0095	1	1	1	1	4
Firmicutes	Clostridia	Clostridiales	Clostridiaceae-4	Caminicella	0.0002	0	0	0	1	0	0	0	1
Planctomycetes	Planctomycetacia	Planctomycetales	Schlesneriaceae	Planctopirus	0.2157	0.0205	0.0073	0.0093	1	1	1	1	4
Verrucomicrobia	Verrucomicrobiae	Opitutales	Opitutaceae	Opitutus	0.1145	0.0027	0.0005	0.0093	1	1	1	1	4
Firmicutes	Clostridia	Clostridiales	Peptococcaceae	SCADC1.2.3	0.0018	0.0002	0	0.0002	1	1	0	1	3
Firmicutes	Clostridia	Clostridiales	Clostridiaceae-1	Clostridium.sensu.stricto.18	0.0002	0	0	0	1	0	0	0	1
Actinobacteria-p	Actinobacteria-c	Streptosporangiales	Thermomonosporaceae	Actinocorallia	0.0434	0.0141	0.002	0.0093	1	1	1	1	4
Firmicutes	Clostridia	Clostridiales	Lachnospiraceae	Tyzzerella.3	0.0043	0.0198	0.0075	0.0092	1	1	1	1	4
Firmicutes	Clostridia	Clostridiales	Peptostreptococcaceae	Acetoanaerobium	0	0	0.0023	0.0009	0	0	1	1	2
Rokubacteria	NC10	Methylomirabilales	Methylomirabilaceae	Candidatus.Methylomirabilis	0.515	0.0036	0.0005	0.0089	1	1	1	1	4
Bacteroidetes	Bacteroidia	Cytophagales	Hymenobacteraceae	Adhaeribacter	0.2195	0.0641	0.0116	0.0089	1	1	1	1	4
Firmicutes	Clostridia	Clostridiales	Peptostreptococcaceae	Filifactor	0	0.0002	0.0048	0.0018	0	1	1	1	3
Gemmatimonadetes-p	Gemmatimonadetes-c	Gemmatimonadales	Gemmatimonadaceae	Gemmatirosa	0.0855	0.0166	0.0025	0.0089	1	1	1	1	4
Proteobacteria	Alphaproteobacteria	Rhizobiales	Methyloligellaceae	Methyloceanibacter	0.0398	0.07	0.0105	0.0089	1	1	1	1	4
Firmicutes	Bacilli	Bacillales	Planococcaceae	Psychrobacillus	0.0148	0.0582	0.005	0.0089	1	1	1	1	4
Firmicutes	Clostridia	Clostridiales	Peptostreptococcaceae	Peptoclostridium	0	0.005	0.0518	0.0191	0	1	1	1	3
Rokubacteria	NC10	Methylomirabilales	Methylomirabilaceae	MIZ17	0.3795	0.0014	0.0002	0.0086	1	1	1	1	4
Firmicutes	Clostridia	Clostridiales	Peptostreptococcaceae	Proteocatella	0	0	0.0016	0.2195	0	0	1	1	2
Proteobacteria	Alphaproteobacteria	Rhizobiales	Rhizobiales-Incertae-Sedis	Bauldia	0.1384	0.0216	0.007	0.0086	1	1	1	1	4
Proteobacteria	Alphaproteobacteria	Rhizobiales	Xanthobacteraceae	Pseudorhodoplanes	0.1068	0.0323	0.0098	0.0086	1	1	1	1	4
Firmicutes	Clostridia	Clostridiales	Peptostreptococcaceae	Tepidibacter	0	0.0005	0.0032	0	0	1	1	0	2
Bacteroidetes	Bacteroidia	Chitinophagales	Chitinophagaceae	Flaviaesturariibacter	0.0207	0.0089	0.0032	0.0086	1	1	1	1	4
Firmicutes	Clostridia	Clostridiales	Ruminococcaceae	Acetanaerobacterium	0	0.0005	0.0068	0.0018	0	1	1	1	3
Proteobacteria	Alphaproteobacteria	Rhizobiales	Beijerinckiaceae	alphaI.cluster	0.017	0.0302	0.0075	0.0086	1	1	1	1	4
Proteobacteria	Deltaproteobacteria	Bdellovibrionales	Bacteriovoracaceae	Bacteriovorax	0.0102	0.0136	0.002	0.0086	1	1	1	1	4
Cyanobacteria	Oxyphotobacteria	Nostocales	Nostocaceae	Cylindrospermum.PCC.7417	0.0014	0.0052	0.0002	0.0086	1	1	1	1	4
Firmicutes	Clostridia	Clostridiales	Ruminococcaceae	Angelakisella	0	0.0002	0.0002	0.0018	0	1	1	1	3
Firmicutes	Clostridia	Clostridiales	Ruminococcaceae	Butyricicoccus	0	0.0007	0.0025	0.0018	0	1	1	1	3
Firmicutes	Clostridia	Clostridiales	Ruminococcaceae	CAG.352	0	0.0082	0.0111	0.0232	0	1	1	1	3
Proteobacteria	Gammaproteobacteria	Betaproteobacteriales	Burkholderiaceae	Janthinobacterium	0.0073	0.452	0.0082	0.0084	1	1	1	1	4
Actinobacteria-p	Actinobacteria-c	Micrococcales	Microbacteriaceae	Galbitalea	0.0055	0.03	0.0041	0.0084	1	1	1	1	4
Firmicutes	Clostridia	Clostridiales	Ruminococcaceae	DTU089	0	0	0.0002	0.0002	0	0	1	1	2
Proteobacteria	Alphaproteobacteria	Rhodobacterales	Rhodobacteraceae	Ketogulonicigenium	0.0007	0.0095	0.0102	0.0084	1	1	1	1	4
Firmicutes	Clostridia	Clostridiales	Ruminococcaceae	Ethanoligenens	0	0	0.0002	0.0005	0	0	1	1	2
Firmicutes	Clostridia	Clostridiales	Ruminococcaceae	Faecalibacterium	0	0.0161	0.1368	0.0482	0	1	1	1	3
Firmicutes	Clostridia	Clostridiales	Family-XII	Guggenheimella	0.0005	0.0018	0.0084	0.0084	1	1	1	1	4
Firmicutes	Clostridia	Clostridiales	Ruminococcaceae	Flavonifractor	0	0.0266	0.0643	0.0782	0	1	1	1	3
Firmicutes	Clostridia	Clostridiales	Ruminococcaceae	Fournierella	0	0.0009	0.0034	0.0007	0	1	1	1	3
Firmicutes	Clostridia	Clostridiales	Ruminococcaceae	GCA.900066225	0	0.003	0.0052	0.0132	0	1	1	1	3
Firmicutes	Clostridia	Clostridiales	Ruminococcaceae	Harryflintia	0	0.0005	0.0025	0.0002	0	1	1	1	3
Actinobacteria-p	Actinobacteria-c	Kineosporiales	Kineosporiaceae	Quadrisphaera	0.0002	0.0361	0.0023	0.0084	1	1	1	1	4
Firmicutes	Clostridia	Clostridiales	Ruminococcaceae	Intestinimonas	0	0.0002	0.0025	0.0098	0	1	1	1	3
Firmicutes	Clostridia	Clostridiales	Ruminococcaceae	Negativibacillus	0	0.0077	0.0305	0.043	0	1	1	1	3
Actinobacteria-p	Actinobacteria-c	Micrococcales	Microbacteriaceae	Lysinimonas	0.0139	0.0139	0.002	0.0083	1	1	1	1	4
Firmicutes	Clostridia	Clostridiales	Ruminococcaceae	Oscillospira	0	0.0009	0.0027	0.0064	0	1	1	1	3
Proteobacteria	Gammaproteobacteria	Betaproteobacteriales	Hydrogenophilaceae	Thiobacillus	0.0211	0.0025	0.0014	0.0082	1	1	1	1	4
Firmicutes	Clostridia	Clostridiales	Ruminococcaceae	Phocea	0	0	0	0.0002	0	0	0	1	1
Firmicutes	Clostridia	Clostridiales	Ruminococcaceae	Pseudobacteroides	0	0.0007	0	0.0002	0	1	0	1	2
Firmicutes	Clostridia	Clostridiales	Ruminococcaceae	Pseudoflavonifractor	0	0	0	0.0002	0	0	0	1	1
Firmicutes	Clostridia	Clostridiales	Ruminococcaceae	Pygmaiobacter	0	0.0036	0.017	0.0139	0	1	1	1	3
Proteobacteria	Alphaproteobacteria	Rhizobiales	Xanthobacteraceae	Rhodopseudomonas	0.0048	0.0591	0.0061	0.0082	1	1	1	1	4
Firmicutes	Clostridia	Clostridiales	Lachnospiraceae	Lachnoclostridium.10	0.0016	0.012	0.0066	0.0082	1	1	1	1	4
Firmicutes	Clostridia	Clostridiales	Ruminococcaceae	Ruminiclostridium.5	0	0.0191	0.082	0.1322	0	1	1	1	3
Actinobacteria-p	Actinobacteria-c	Micrococcales	Intrasporangiaceae	Intrasporangium	0.0041	0.0036	0.0048	0.008	1	1	1	1	4
Firmicutes	Erysipelotrichia	Erysipelotrichales	Erysipelotrichaceae	Erysipelotrichaceae.UCG.004	0.0041	0.0016	0.0011	0.008	1	1	1	1	4
Firmicutes	Clostridia	Clostridiales	Peptostreptococcaceae	Peptostreptococcus	0.0005	0.0048	0.042	0.008	1	1	1	1	4
Firmicutes	Clostridia	Clostridiales	Ruminococcaceae	Ruminococcaceae.UCG.001	0	0.0005	0.0055	0.0016	0	1	1	1	3
Firmicutes	Clostridia	Clostridiales	Ruminococcaceae	Ruminococcaceae.UCG.002	0	0.0598	0.2207	0.2534	0	1	1	1	3
Firmicutes	Clostridia	Clostridiales	Ruminococcaceae	Ruminococcaceae.UCG.003	0	0.0002	0.0011	0.0011	0	1	1	1	3
Firmicutes	Clostridia	Clostridiales	Ruminococcaceae	Ruminococcaceae.UCG.004	0	0.0641	0.2057	0.2298	0	1	1	1	3
Firmicutes	Clostridia	Clostridiales	Ruminococcaceae	Ruminococcaceae.UCG.005	0	1.2025	3.4634	7.3637	0	1	1	1	3
Firmicutes	Clostridia	Clostridiales	Ruminococcaceae	Ruminococcaceae.UCG.007	0	0.0005	0.0011	0.0005	0	1	1	1	3
Firmicutes	Clostridia	Clostridiales	Ruminococcaceae	Ruminococcaceae.UCG.008	0	0.002	0.0086	0.0202	0	1	1	1	3
Firmicutes	Clostridia	Clostridiales	Ruminococcaceae	Ruminococcaceae.UCG.009	0	0.0341	0.0693	0.1773	0	1	1	1	3
Proteobacteria	Alphaproteobacteria	Acetobacterales	Acetobacteraceae	Acidicaldus	0.0743	0.0095	0.0016	0.0077	1	1	1	1	4
Proteobacteria	Gammaproteobacteria	Betaproteobacteriales	Rhodocyclaceae	Azoarcus	0.0148	0.003	0.008	0.0077	1	1	1	1	4
Bacteroidetes	Bacteroidia	Chitinophagales	Saprospiraceae	Membranicola	0.0043	0.0002	0.0043	0.0077	1	1	1	1	4
Firmicutes	Bacilli	Bacillales	Alicyclobacillaceae	Tumebacillus	0.0414	0.0243	0.0086	0.0075	1	1	1	1	4
Actinobacteria-p	Actinobacteria-c	Kineosporiales	Kineosporiaceae	Kineosporia	0.0157	0.0123	0.0009	0.0075	1	1	1	1	4
Firmicutes	Clostridia	Clostridiales	Ruminococcaceae	Ruminococcaceae.V9D2013.group	0	0.0002	0.0005	0.0002	0	1	1	1	3
Firmicutes	Clostridia	Clostridiales	Lachnospiraceae	Lachnospiraceae.UCG.007	0.0005	0.0048	0.0245	0.0075	1	1	1	1	4
Firmicutes	Clostridia	Clostridiales	Ruminococcaceae	Ruminococcus.2	0	0.1064	1.2161	0.6446	0	1	1	1	3
Firmicutes	Clostridia	Clostridiales	Gracilibacteraceae	Lutispora	0.0073	0.0111	0.0061	0.0073	1	1	1	1	4
Proteobacteria	Gammaproteobacteria	Xanthomonadales	Xanthomonadaceae	Xanthomonas	0.002	0.7539	0.0168	0.0073	1	1	1	1	4
Proteobacteria	Alphaproteobacteria	Rhizobiales	Rhizobiaceae	Ochrobactrum	0.0009	0.0157	0.012	0.0073	1	1	1	1	4
Firmicutes	Clostridia	Clostridiales	Ruminococcaceae	UBA1819	0	0.0002	0.0034	0.0005	0	1	1	1	3
Firmicutes	Clostridia	Clostridiales	Syntrophomonadaceae	Candidatus.Contubernalis	0	0.0002	0	0.0014	0	1	0	1	2
Acidobacteria	Subgroup-6	no-rank	no-rank	Luteitalea	0.0084	0.017	0.0057	0.007	1	1	1	1	4
Firmicutes	Clostridia	Clostridiales	Syntrophomonadaceae	Pelospora	0	0.0002	0	0.0005	0	1	0	1	2
Firmicutes	Bacilli	Bacillales	Paenibacillaceae	Brevibacillus	0.008	0.035	0.0011	0.007	1	1	1	1	4
Firmicutes	Clostridia	Clostridiales	Syntrophomonadaceae	Syntrophothermus	0.0077	0.0016	0	0.0005	1	1	0	1	3
Firmicutes	Bacilli	Bacillales	Bacillaceae	Halobacillus	0.0002	0	0	0	1	0	0	0	1
Firmicutes	Clostridia	Thermoanaerobacterales	Family-III	Tepidanaerobacter	0	0.0002	0	0.0002	0	1	0	1	2
Firmicutes	Clostridia	Thermoanaerobacterales	Family-III	Thermoanaerobacterium	0	0	0.0005	0	0	0	1	0	1
Firmicutes	Clostridia	Thermoanaerobacterales	Thermoanaerobacteraceae	Brockia	0	0.0002	0	0	0	1	0	0	1
Firmicutes	Bacilli	Bacillales	Thermoactinomycetaceae	Polycladomyces	0.0002	0	0	0	1	0	0	0	1
Firmicutes	Clostridia	Thermoanaerobacterales	Thermoanaerobacteraceae	Moorella	0.0011	0.0009	0	0	1	1	0	0	2
Firmicutes	Clostridia	Thermoanaerobacterales	Thermoanaerobacteraceae	Syntrophaceticus	0.003	0.0005	0	0.0014	1	1	0	1	3
Firmicutes	Clostridia	Thermoanaerobacterales	Thermoanaerobacteraceae	Thermacetogenium	0.0002	0.0005	0	0	1	1	0	0	2
Firmicutes	Clostridia	Thermoanaerobacterales	Thermoanaerobacteraceae	Thermanaeromonas	0.0066	0.0016	0.0009	0	1	1	1	0	3
Firmicutes	Clostridia	Clostridiales	Peptococcaceae	Sporotomaculum	0.0002	0	0	0	1	0	0	0	1
Firmicutes	Clostridia	Thermolithobacterales	Thermolithobacteraceae	Thermolithobacter	0.0009	0.0007	0	0	1	1	0	0	2
Firmicutes	Erysipelotrichia	Erysipelotrichales	Erysipelotrichaceae	Allobaculum	0	0	0.0002	0	0	0	1	0	1
Firmicutes	Erysipelotrichia	Erysipelotrichales	Erysipelotrichaceae	Breznakia	0	0.0014	0.0143	0.0075	0	1	1	1	3
Firmicutes	Erysipelotrichia	Erysipelotrichales	Erysipelotrichaceae	Candidatus.Stoquefichus	0	0.0005	0.0061	0.0041	0	1	1	1	3
Firmicutes	Erysipelotrichia	Erysipelotrichales	Erysipelotrichaceae	Catenibacterium	0	0.0018	0.0557	0.0023	0	1	1	1	3
Firmicutes	Erysipelotrichia	Erysipelotrichales	Erysipelotrichaceae	Catenisphaera	0	0.0034	0.082	0.0084	0	1	1	1	3
Firmicutes	Erysipelotrichia	Erysipelotrichales	Erysipelotrichaceae	Coprobacillus	0	0.0005	0.0052	0.0036	0	1	1	1	3
Proteobacteria	Alphaproteobacteria	Rhodobacterales	Rhodobacteraceae	Rubellimicrobium	0.0468	0.0309	0.0107	0.0068	1	1	1	1	4
Gemmatimonadetes-p	Longimicrobia	Longimicrobiales	Longimicrobiaceae	Longimicrobium	0.0061	0.0152	0.0032	0.0068	1	1	1	1	4
Proteobacteria	Deltaproteobacteria	Myxococcales	Archangiaceae	Archangium	0.1064	0.0268	0.0073	0.0066	1	1	1	1	4
Firmicutes	Erysipelotrichia	Erysipelotrichales	Erysipelotrichaceae	Erysipelotrichaceae.UCG.002	0	0.0005	0.0102	0.0052	0	1	1	1	3
Tenericutes	Mollicutes	Haloplasmatales	Haloplasmataceae	Haloplasma	0.002	0.0025	0.0007	0.0066	1	1	1	1	4
Firmicutes	Erysipelotrichia	Erysipelotrichales	Erysipelotrichaceae	Erysipelotrichaceae.UCG.010	0	0.0002	0.0002	0	0	1	1	0	2
Firmicutes	Erysipelotrichia	Erysipelotrichales	Erysipelotrichaceae	Faecalicoccus	0	0	0	0.0002	0	0	0	1	1
Firmicutes	Erysipelotrichia	Erysipelotrichales	Erysipelotrichaceae	Faecalitalea	0	0.0036	0.0152	0.0262	0	1	1	1	3
Firmicutes	Erysipelotrichia	Erysipelotrichales	Erysipelotrichaceae	Holdemanella	0	0	0.0009	0	0	0	1	0	1
Firmicutes	Erysipelotrichia	Erysipelotrichales	Erysipelotrichaceae	Holdemania	0	0	0.0002	0	0	0	1	0	1
Firmicutes	Erysipelotrichia	Erysipelotrichales	Erysipelotrichaceae	Kandleria	0	0.062	1.1061	0.1012	0	1	1	1	3
Firmicutes	Erysipelotrichia	Erysipelotrichales	Erysipelotrichaceae	Sharpea	0	0.0007	0.0077	0.0011	0	1	1	1	3
Firmicutes	Erysipelotrichia	Erysipelotrichales	Erysipelotrichaceae	Solobacterium	0.0002	0	0.0005	0	1	0	1	0	2
Proteobacteria	Gammaproteobacteria	Betaproteobacteriales	Rhodocyclaceae	Candidatus.Accumulibacter	0.0398	0.0068	0.0014	0.0064	1	1	1	1	4
Firmicutes	Bacilli	Bacillales	Paenibacillaceae	Ammoniphilus	0.005	0.0239	0.0041	0.0064	1	1	1	1	4
Firmicutes	Limnochordia	Limnochordales	Limnochordaceae	Limnochorda	0	0.0011	0.0002	0.0005	0	1	1	1	3
Firmicutes	Negativicutes	Selenomonadales	Acidaminococcaceae	Acidaminococcus	0	0	0	0.0002	0	0	0	1	1
Proteobacteria	Gammaproteobacteria	Betaproteobacteriales	Burkholderiaceae	Pelomonas	0.0155	0.0059	0.0002	0.0062	1	1	1	1	4
Firmicutes	Negativicutes	Selenomonadales	Acidaminococcaceae	Succiniclasticum	0	0.0002	0.0118	0.0039	0	1	1	1	3
Firmicutes	Negativicutes	Selenomonadales	Acidaminococcaceae	Succinispira	0	0	0.0002	0.0002	0	0	1	1	2
Firmicutes	Negativicutes	Selenomonadales	Veillonellaceae	Allisonella	0	0.0002	0	0	0	1	0	0	1
Firmicutes	Clostridia	Thermoanaerobacterales	Thermoanaerobacteraceae	Thermoanaerobacter	0.0002	0	0	0	1	0	0	0	1
Bacteroidetes	Bacteroidia	Chitinophagales	Chitinophagaceae	Segetibacter	0.0298	0.0461	0.0039	0.0061	1	1	1	1	4
Proteobacteria	Deltaproteobacteria	Desulfobacterales	Desulfobulbaceae	Desulfobulbus	0.0155	0.0016	0.0041	0.0061	1	1	1	1	4
Firmicutes	Negativicutes	Selenomonadales	Veillonellaceae	Anaerosporomusa	0.002	0.0027	0.0014	0	1	1	1	0	3
Proteobacteria	Gammaproteobacteria	Betaproteobacteriales	Burkholderiaceae	Aquabacterium	0.0068	0.0252	0.0014	0.0061	1	1	1	1	4
Firmicutes	Negativicutes	Selenomonadales	Veillonellaceae	Dendrosporobacter	0	0.0007	0.0002	0	0	1	1	0	2
Firmicutes	Negativicutes	Selenomonadales	Veillonellaceae	Dialister	0	0	0.0011	0.0025	0	0	1	1	2
Firmicutes	Negativicutes	Selenomonadales	Veillonellaceae	Megamonas	0	0	0.0014	0.0009	0	0	1	1	2
Firmicutes	Bacilli	Bacillales	Paenibacillaceae	Cohnella	0.0057	0.0234	0.0027	0.0061	1	1	1	1	4
Firmicutes	Negativicutes	Selenomonadales	Veillonellaceae	Mitsuokella	0	0	0.0011	0.0075	0	0	1	1	2
Firmicutes	Negativicutes	Selenomonadales	Veillonellaceae	Negativicoccus	0	0	0.0005	0	0	0	1	0	1
Proteobacteria	Gammaproteobacteria	Enterobacteriales	Enterobacteriaceae	Enterobacter	0.0009	0.0336	0.0016	0.0061	1	1	1	1	4
Firmicutes	Negativicutes	Selenomonadales	Veillonellaceae	Propionispira	0.0002	0.0002	0	0	1	1	0	0	2
Firmicutes	Negativicutes	Selenomonadales	Veillonellaceae	Propionispora	0	0	0.0002	0.0014	0	0	1	1	2
Firmicutes	Negativicutes	Selenomonadales	Veillonellaceae	Quinella	0	0.0002	0.0002	0	0	1	1	0	2
Firmicutes	Negativicutes	Selenomonadales	Veillonellaceae	Schwartzia	0	0.0002	0.0007	0	0	1	1	0	2
Tenericutes	Mollicutes	Mycoplasmatales	Mycoplasmataceae	Candidatus.Lumbricincola	0.012	0.0652	0.0005	0.006	1	1	1	1	4
Firmicutes	Negativicutes	Selenomonadales	Veillonellaceae	Selenomonas.1	0	0.0005	0.0093	0.0002	0	1	1	1	3
Firmicutes	Negativicutes	Selenomonadales	Veillonellaceae	Selenomonas.3	0.0002	0	0.0002	0	1	0	1	0	2
Proteobacteria	Gammaproteobacteria	Betaproteobacteriales	Nitrosomonadaceae	GOUTA6	0.125	0.0052	0.0005	0.0059	1	1	1	1	4
Firmicutes	Negativicutes	Selenomonadales	Veillonellaceae	Thermosinus	0.0009	0.0002	0	0	1	1	0	0	2
Firmicutes	Negativicutes	Selenomonadales	Veillonellaceae	Veillonella	0.0009	0	0.0018	0.0017	1	0	1	1	3
Fusobacteria	Fusobacteriia	Fusobacteriales	Fusobacteriaceae	Cetobacterium	0	0.0002	0.0055	0.0005	0	1	1	1	3
Fusobacteria	Fusobacteriia	Fusobacteriales	Fusobacteriaceae	Fusobacterium	0	0.0023	0.0741	0.0404	0	1	1	1	3
Fusobacteria	Fusobacteriia	Fusobacteriales	Leptotrichiaceae	Caviibacter	0	0	0.0034	0.0002	0	0	1	1	2
Fusobacteria	Fusobacteriia	Fusobacteriales	Leptotrichiaceae	Hypnocyclicus	0	0	0.0007	0.0039	0	0	1	1	2
Fusobacteria	Fusobacteriia	Fusobacteriales	Leptotrichiaceae	Leptotrichia	0	0.0002	0.0009	0	0	1	1	0	2
Proteobacteria	Gammaproteobacteria	Acidithiobacillales	Acidithiobacillaceae	KCM.B.112	0.0773	0.0091	0.0032	0.0059	1	1	1	1	4
Planctomycetes	Brocadiae	Brocadiales	Scalinduaceae	Candidatus.Scalindua	0.0511	0.0007	0.0002	0.0059	1	1	1	1	4
Planctomycetes	Planctomycetacia	Isosphaerales	Isosphaeraceae	Paludisphaera	0.005	0.0125	0.0061	0.0059	1	1	1	1	4
Bacteroidetes	Bacteroidia	Cytophagales	Hymenobacteraceae	Pontibacter	0.0025	0.0041	0.0025	0.0059	1	1	1	1	4
Hydrogenedentes	Hydrogenedentia	Hydrogenedentiales	Hydrogenedensaceae	Candidatus.Hydrogenedens	0.0002	0	0	0	1	0	0	0	1
Kiritimatiellaeota	Kiritimatiellae	Kiritimatiellales	Kiritimatiellaceae	MSBL3	0.0005	0	0	0	1	0	0	0	1
Latescibacteria-p	Latescibacteria-c	Latescibacterales	Latescibacteraceae	Candidatus.Latescibacter	0.0177	0	0.0002	0	1	0	1	0	2
Lentisphaerae	Lentisphaeria	Victivallales	Victivallaceae	Victivallis	0	0.0141	0.0077	0.0254	0	1	1	1	3
Lentisphaerae	Oligosphaeria	Oligosphaerales	Oligosphaeraceae	horsej.a03	0	0.0002	0	0	0	1	0	0	1
Lentisphaerae	Oligosphaeria	Oligosphaerales	Oligosphaeraceae	SBZC.1223	0	0	0	0.0002	0	0	0	1	1
Lentisphaerae	Oligosphaeria	Oligosphaerales	Oligosphaeraceae	Z20	0	0.0009	0.0014	0.0014	0	1	1	1	3
Nitrospinae	Nitrospinia	Nitrospinales	Nitrospinaceae	Nitrospina	0.0007	0	0	0	1	0	0	0	1
Nitrospinae	Nitrospinia	Nitrospinales	Nitrospinaceae	LS.NOB	0.0005	0	0	0	1	0	0	0	1
Nitrospirae	Nitrospira-c	Nitrospirales	Nitrospiraceae	Leptospirillum	0.0005	0.0002	0	0.0007	1	1	0	1	3
Firmicutes	Clostridia	Clostridiales	Ruminococcaceae	Ruminococcaceae.UCG.012	0.0009	0.0014	0.0023	0.0059	1	1	1	1	4
Nitrospirae	Thermodesulfovibrionia	Magnetobacteriales	Magnetobacteriaceae	Candidatus.Magnetobacterium	0.005	0.0002	0	0	1	1	0	0	2
Nitrospirae	Thermodesulfovibrionia	Magnetobacteriales	Magnetobacteriaceae	Candidatus.Magnetoovum	0.0034	0	0	0	1	0	0	0	1
Firmicutes	Bacilli	Bacillales	Planococcaceae	Planomicrobium	0.0002	0.0039	0.0157	0.0059	1	1	1	1	4
Omnitrophicaeota	Omnitrophia	Omnitrophales	Omnitrophaceae	Candidatus.Omnitrophus	0.0032	0	0	0.0022	1	0	0	1	2
Firmicutes	Clostridia	Clostridiales	Ruminococcaceae	Ruminiclostridium.6	0.0002	0.003	0.0039	0.0059	1	1	1	1	4
Planctomycetes	Brocadiae	Brocadiales	Brocadiaceae	Candidatus.Anammoxoglobus	0.0277	0	0	0.0022	1	0	0	1	2
Proteobacteria	Deltaproteobacteria	Myxococcales	Archangiaceae	Stigmatella	0.015	0.0082	0.0014	0.0058	1	1	1	1	4
Planctomycetes	Brocadiae	Brocadiales	Brocadiaceae	Candidatus.Jettenia	0.0025	0.0009	0	0	1	1	0	0	2
Proteobacteria	Gammaproteobacteria	Betaproteobacteriales	Rhodocyclaceae	Denitromonas	0.0568	0.0159	0.0016	0.0057	1	1	1	1	4
Actinobacteria-p	Actinobacteria-c	Micrococcales	Sanguibacteraceae	Sanguibacter	0.0005	0.0118	0.002	0.0057	1	1	1	1	4
Planctomycetes	Phycisphaerae	Phycisphaerales	Phycisphaeraceae	AKYG587	0.0095	0.0002	0	0.0018	1	1	0	1	3
Planctomycetes	Phycisphaerae	Phycisphaerales	Phycisphaeraceae	Algisphaera	0.0002	0	0.0002	0	1	0	1	0	2
Planctomycetes	Phycisphaerae	Phycisphaerales	Phycisphaeraceae	CL500.3	0.008	0.0011	0	0.0005	1	1	0	1	3
Planctomycetes	Phycisphaerae	Phycisphaerales	Phycisphaeraceae	I.8	0.0105	0	0.0005	0.0025	1	0	1	1	3
Actinobacteria-p	Actinobacteria-c	Frankiales	Geodermatophilaceae	Geodermatophilus	0.0039	0.038	0.0034	0.0055	1	1	1	1	4
Actinobacteria-p	Coriobacteriia	Coriobacteriales	Coriobacteriaceae	Collinsella	0.0002	0.0036	0.0398	0.0055	1	1	1	1	4
Planctomycetes	Phycisphaerae	Phycisphaerales	Phycisphaeraceae	Urania.1B.19.marine.sediment.group	0.0002	0	0	0.0011	1	0	0	1	2
Proteobacteria	Gammaproteobacteria	Thiomicrospirales	Thioglobaceae	SUP05.cluster	0.0477	0.0132	0.0009	0.0052	1	1	1	1	4
Firmicutes	Clostridia	Clostridiales	Clostridiaceae-1	Clostridium.sensu.stricto.3	0.0052	0.0139	0.0041	0.0052	1	1	1	1	4
Proteobacteria	Deltaproteobacteria	Myxococcales	Myxococcaceae	Corallococcus	0.0039	0.0089	0.0055	0.0052	1	1	1	1	4
Cyanobacteria	Oxyphotobacteria	Thermosynechococcales	Thermosynechococcaceae	Loriellopsis.LF.B5	0.0018	0.1423	0.0041	0.0052	1	1	1	1	4
Actinobacteria-p	Actinobacteria-c	Pseudonocardiales	Pseudonocardiaceae	Actinomycetospora	0.0011	0.0489	0.0052	0.0052	1	1	1	1	4
Proteobacteria	Deltaproteobacteria	Desulfuromonadales	Desulfuromonadaceae	Desulfuromonas	0.0652	0.0218	0.002	0.005	1	1	1	1	4
Proteobacteria	Alphaproteobacteria	Acetobacterales	Acetobacteraceae	Acidiphilium	0.0405	0.1389	0.0075	0.005	1	1	1	1	4
Patescibacteria	Saccharimonadia	Saccharimonadales	Saccharimonadaceae	Candidatus.Saccharimonas	0.0102	0.0009	0.0005	0.005	1	1	1	1	4
Planctomycetes	Planctomycetacia	Isosphaerales	Isosphaeraceae	Isosphaera	0.0011	0.0005	0.0005	0	1	1	1	0	3
Proteobacteria	Gammaproteobacteria	Nitrosococcales	Nitrosococcaceae	Cm1.21	0.1375	0.012	0.0025	0.0048	1	1	1	1	4
Proteobacteria	Alphaproteobacteria	Rhizobiales	Beijerinckiaceae	Methylocystis	0.0548	0.0145	0.0018	0.0048	1	1	1	1	4
Proteobacteria	Alphaproteobacteria	Rhizobiales	Rhizobiaceae	Ensifer	0.0445	0.0091	0.0055	0.0048	1	1	1	1	4
Planctomycetes	Planctomycetacia	Pirellulales	Pirellulaceae	Bythopirellula	0	0	0	0.0032	0	0	0	1	1
Planctomycetes	Planctomycetacia	Pirellulales	Pirellulaceae	Candidatus.Anammoximicrobium	0.0023	0	0.0002	0	1	0	1	0	2
Planctomycetes	Planctomycetacia	Pirellulales	Pirellulaceae	CPla.4.termite.group	0	0	0.0005	0	0	0	1	0	1
Planctomycetes	Planctomycetacia	Pirellulales	Pirellulaceae	p.1088.a5.gut.group	0	0.0461	0.5643	0.2347	0	1	1	1	3
Planctomycetes	Planctomycetacia	Pirellulales	Pirellulaceae	Pir1.lineage	0.0009	0	0	0	1	0	0	0	1
Proteobacteria	Gammaproteobacteria	Steroidobacterales	Woeseiaceae	JTB255.marine.benthic.group	0.0291	0.0048	0.0007	0.0048	1	1	1	1	4
Firmicutes	Clostridia	Clostridiales	Clostridiaceae-1	Clostridium.sensu.stricto.12	0.0152	0.015	0.0084	0.0048	1	1	1	1	4
Proteobacteria	Gammaproteobacteria	Diplorickettsiales	Diplorickettsiaceae	Rickettsiella	0.0098	0.463	0.0248	0.0048	1	1	1	1	4
Cyanobacteria	Oxyphotobacteria	Nostocales	Chroococcidiopsaceae	Aliterella.CENA595	0.0002	0.0116	0.0011	0.0048	1	1	1	1	4
Chloroflexi	Dehalococcoidia	Dehalococcoidales	Dehalococcoidaceae	Dehalogenimonas	0.0766	0.0045	0.0011	0.0046	1	1	1	1	4
Planctomycetes	Planctomycetacia	Pirellulales	Pirellulaceae	Rubripirellula	0.0005	0	0	0	1	0	0	0	1
Planctomycetes	Planctomycetacia	Pirellulales	Pirellulaceae	Thermogutta	0.0002	0	0	0	1	0	0	0	1
Proteobacteria	Deltaproteobacteria	Desulfobacterales	Desulfobacteraceae	Sva0081.sediment.group	0.2955	0.0045	0.0005	0.0045	1	1	1	1	4
Fibrobacteres	Fibrobacteria	Fibrobacterales	Fibrobacteraceae	possible.genus.04	0.1152	0.0218	0.0016	0.0045	1	1	1	1	4
Proteobacteria	Gammaproteobacteria	Nitrosococcales	Nitrosococcaceae	wb1.P19	0.0507	0.002	0.0002	0.0045	1	1	1	1	4
Proteobacteria	Alphaproteobacteria	Rhizobiales	Beijerinckiaceae	Psychroglaciecola	0.0109	0.0334	0.0032	0.0045	1	1	1	1	4
Proteobacteria	Alphaproteobacteria	Sphingomonadales	Sphingomonadaceae	Sphingobium	0.0048	0.0466	0.0055	0.0045	1	1	1	1	4
Proteobacteria	Alphaproteobacteria	Acetobacterales	Acetobacteraceae	Belnapia	0.0039	0.0143	0.0014	0.0045	1	1	1	1	4
Firmicutes	Clostridia	Clostridiales	Peptococcaceae	Pelotomaculum	0.002	0.002	0.0032	0.0045	1	1	1	1	4
Proteobacteria	Alphaproteobacteria	Acetobacterales	Acetobacteraceae	Acetobacter	0	0.0014	0.0034	0.0018	0	1	1	1	3
Firmicutes	Clostridia	Clostridiales	Eubacteriaceae	Alkalibacter	0.0011	0.0023	0.0009	0.0045	1	1	1	1	4
Actinobacteria-p	Actinobacteria-c	Propionibacteriales	Nocardioidaceae	Mumia	0.0002	0.0093	0.0057	0.0045	1	1	1	1	4
Proteobacteria	Alphaproteobacteria	Acetobacterales	Acetobacteraceae	Acidisoma	0.0068	0.0214	0	0.0005	1	1	0	1	3
Proteobacteria	Alphaproteobacteria	Acetobacterales	Acetobacteraceae	Acidisphaera	0.0007	0.0002	0.0002	0	1	1	1	0	3
Proteobacteria	Alphaproteobacteria	Acetobacterales	Acetobacteraceae	Asaia	0	0.0027	0.0014	0	0	1	1	0	2
Chloroflexi	Ktedonobacteria	Ktedonobacterales	Ktedonobacteraceae	Ktedonobacter	0.0134	0.0016	0.0005	0.0043	1	1	1	1	4
Proteobacteria	Alphaproteobacteria	Acetobacterales	Acetobacteraceae	Commensalibacter	0	0.0025	0	0	0	1	0	0	1
Proteobacteria	Alphaproteobacteria	Acetobacterales	Acetobacteraceae	Craurococcus	0	0.0016	0.0007	0.0009	0	1	1	1	3
Proteobacteria	Alphaproteobacteria	Acetobacterales	Acetobacteraceae	Endobacter	0	0.0045	0.0002	0.0002	0	1	1	1	3
Proteobacteria	Alphaproteobacteria	Acetobacterales	Acetobacteraceae	Gluconacetobacter	0.0002	0.0057	0	0	1	1	0	0	2
Proteobacteria	Alphaproteobacteria	Acetobacterales	Acetobacteraceae	Gluconobacter	0	0	0	0.0002	0	0	0	1	1
Bacteroidetes	Bacteroidia	Chitinophagales	Saprospiraceae	OLB8	0.0025	0.0095	0.0089	0.0043	1	1	1	1	4
Proteobacteria	Alphaproteobacteria	Acetobacterales	Acetobacteraceae	Rhodovarius	0	0.0011	0	0	0	1	0	0	1
Firmicutes	Clostridia	Clostridiales	Lachnospiraceae	Lachnoclostridium.12	0.0005	0.0039	0.0064	0.0043	1	1	1	1	4
Bacteroidetes	Bacteroidia	Bacteroidales	Prolixibacteraceae	BSV13	0.0964	0.0039	0.002	0.0041	1	1	1	1	4
Bacteroidetes	Bacteroidia	Chitinophagales	Chitinophagaceae	Flavihumibacter	0.0286	0.0098	0.0045	0.0041	1	1	1	1	4
Proteobacteria	Alphaproteobacteria	Acetobacterales	Acetobacteraceae	Rubritepida	0	0.0034	0.0014	0.002	0	1	1	1	3
Proteobacteria	Alphaproteobacteria	Acetobacterales	Elioraeaceae	Elioraea	0.0002	0.0002	0	0	1	1	0	0	2
Proteobacteria	Gammaproteobacteria	Betaproteobacteriales	Methylophilaceae	Methylotenera	0.025	0.013	0.0002	0.0041	1	1	1	1	4
Proteobacteria	Alphaproteobacteria	Azospirillales	Azospirillaceae	Desertibacter	0.0161	0.0011	0.0002	0	1	1	1	0	3
Proteobacteria	Alphaproteobacteria	Azospirillales	Azospirillaceae	Nitrospirillum	0.0027	0	0	0.0005	1	0	0	1	2
Proteobacteria	Gammaproteobacteria	Betaproteobacteriales	Chitinibacteraceae	Formivibrio	0.0027	0	0	0	1	0	0	0	1
Proteobacteria	Alphaproteobacteria	Rhizobiales	Rhizobiaceae	Nitratireductor	0.0157	0.0207	0.0034	0.0041	1	1	1	1	4
Proteobacteria	Alphaproteobacteria	Azospirillales	Azospirillales-Incertae-Sedis	Stella	0.0009	0.0011	0	0.0002	1	1	0	1	3
Proteobacteria	Deltaproteobacteria	Myxococcales	Vulgatibacteraceae	Vulgatibacter	0.0098	0.0211	0.002	0.0041	1	1	1	1	4
Verrucomicrobia	Verrucomicrobiae	Verrucomicrobiales	Rubritaleaceae	Luteolibacter	0.0032	0.0055	0.0011	0.0041	1	1	1	1	4
Proteobacteria	Alphaproteobacteria	Caedibacterales	Caedibacteraceae	Candidatus.Nucleicultrix	0	0.0002	0	0	0	1	0	0	1
Firmicutes	Negativicutes	Selenomonadales	Veillonellaceae	Sporomusa	0.0009	0.0023	0.0016	0.0041	1	1	1	1	4
Firmicutes	Erysipelotrichia	Erysipelotrichales	Erysipelotrichaceae	ZOR0006	0.0002	0.002	0.0009	0.0041	1	1	1	1	4
Bacteroidetes	Bacteroidia	Chitinophagales	Chitinophagaceae	Pseudoflavitalea	0.073	0.0027	0.0002	0.0039	1	1	1	1	4
Proteobacteria	Alphaproteobacteria	Elsterales	Elsteraceae	Elstera	0.0491	0.0034	0.0005	0.0039	1	1	1	1	4
Proteobacteria	Deltaproteobacteria	Desulfovibrionales	Desulfomicrobiaceae	Desulfomicrobium	0.023	0.0075	0.0032	0.0039	1	1	1	1	4
Proteobacteria	Alphaproteobacteria	Caulobacterales	Hyphomonadaceae	Euryhalocaulis	0	0	0.0002	0	0	0	1	0	1
Proteobacteria	Gammaproteobacteria	Beggiatoales	Beggiatoaceae	Beggiatoa	0.0023	0	0	0	1	0	0	0	1
Proteobacteria	Alphaproteobacteria	Caulobacterales	Hyphomonadaceae	Hyphomonas	0	0.0007	0	0	0	1	0	0	1
Proteobacteria	Alphaproteobacteria	Caulobacterales	Hyphomonadaceae	SWB02	0.0016	0	0.0014	0.0005	1	0	1	1	3
Proteobacteria	Alphaproteobacteria	Rhizobiales	Kaistiaceae	Kaistia	0.0061	0.0109	0.0027	0.0039	1	1	1	1	4
Proteobacteria	Deltaproteobacteria	Myxococcales	Myxococcaceae	Aggregicoccus	0.0048	0.0027	0.002	0.0039	1	1	1	1	4
Firmicutes	Clostridia	Clostridiales	Clostridiaceae-1	Sarcina	0.0014	0.0043	0.0145	0.0039	1	1	1	1	4
Proteobacteria	Alphaproteobacteria	Elsterales	Elsteraceae	Lacibacterium	0	0.0002	0	0	0	1	0	0	1
Proteobacteria	Alphaproteobacteria	Holosporales	Holosporaceae	Candidatus.Bealeia	0	0.0011	0	0.0002	0	1	0	1	2
Proteobacteria	Deltaproteobacteria	Desulfobacterales	Desulfobacteraceae	Desulfatirhabdium	0.002	0	0	0	1	0	0	0	1
Proteobacteria	Alphaproteobacteria	Kordiimonadales	Iodidimonadaceae	Iodidimonas	0.0002	0.0007	0	0.0005	1	1	0	1	3
Proteobacteria	Alphaproteobacteria	Kordiimonadales	Kordiimonadaceae	Kordiimonas	0	0.0002	0	0.0002	0	1	0	1	2
Proteobacteria	Alphaproteobacteria	Micavibrionales	Micavibrionaceae	Micavibrio	0.0014	0.0002	0	0.0005	1	1	0	1	3
Proteobacteria	Alphaproteobacteria	Micropepsales	Micropepsaceae	Micropepsis	0.0948	0.0027	0	0.0032	1	1	0	1	3
Actinobacteria-p	Actinobacteria-c	Micrococcales	Micrococcaceae	Pseudarthrobacter	0.0009	0.0036	0.0018	0.0039	1	1	1	1	4
Proteobacteria	Alphaproteobacteria	Paracaedibacterales	Paracaedibacteraceae	Candidatus.Captivus	0.0032	0.0032	0	0	1	1	0	0	2
Firmicutes	Clostridia	Clostridiales	Clostridiaceae-1	Clostridium.sensu.stricto.8	0.0052	0.0105	0.0007	0.0037	1	1	1	1	4
Proteobacteria	Deltaproteobacteria	Bdellovibrionales	Bacteriovoracaceae	Halobacteriovorax	0.237	0.0068	0.0018	0.0036	1	1	1	1	4
Proteobacteria	Alphaproteobacteria	Parvibaculales	Parvibaculaceae	Parvibaculum	0.0011	0.0002	0	0.0005	1	1	0	1	3
Proteobacteria	Alphaproteobacteria	Rickettsiales	Midichloriaceae	Candidatus.Midichloria	0.0011	0	0	0	1	0	0	0	1
Rokubacteria	NC10	Methylomirabilales	Methylomirabilaceae	wb1.A12	0.1536	0.0009	0.0002	0.0036	1	1	1	1	4
Proteobacteria	Deltaproteobacteria	Myxococcales	Nannocystaceae	Nannocystis	0.0243	0.0205	0.003	0.0036	1	1	1	1	4
Proteobacteria	Alphaproteobacteria	Rhizobiales	Beijerinckiaceae	Beijerinckia	0	0.0025	0.0018	0.0005	0	1	1	1	3
Verrucomicrobia	Verrucomicrobiae	Chthoniobacterales	Xiphinematobacteraceae	Candidatus.Xiphinematobacter	0.0243	0.028	0.0025	0.0036	1	1	1	1	4
Proteobacteria	Alphaproteobacteria	Rhizobiales	Beijerinckiaceae	Camelimonas	0	0.002	0.007	0.0016	0	1	1	1	3
Proteobacteria	Alphaproteobacteria	Rhizobiales	Beijerinckiaceae	Chelatococcus	0.0005	0.0002	0	0.0002	1	1	0	1	3
Actinobacteria-p	Actinobacteria-c	Frankiales	Geodermatophilaceae	Blastococcus	0.0136	0.0173	0.0045	0.0036	1	1	1	1	4
Proteobacteria	Alphaproteobacteria	Rhizobiales	Beijerinckiaceae	FukuN57	0	0	0	0.0002	0	0	0	1	1
Proteobacteria	Alphaproteobacteria	Acetobacterales	Acetobacteraceae	Rhodopila	0.0084	0.0123	0.0018	0.0036	1	1	1	1	4
Actinobacteria-p	Actinobacteria-c	Propionibacteriales	Propionibacteriaceae	Microlunatus	0.0039	0.0139	0.0016	0.0036	1	1	1	1	4
Planctomycetes	Phycisphaerae	Phycisphaerales	Phycisphaeraceae	SM1A02	0.0459	0.0018	0.0007	0.0034	1	1	1	1	4
Proteobacteria	Gammaproteobacteria	Xanthomonadales	Rhodanobacteraceae	Tahibacter	0.0309	0.0027	0.0002	0.0034	1	1	1	1	4
Proteobacteria	Gammaproteobacteria	Betaproteobacteriales	Nitrosomonadaceae	Nitrosomonas	0.0057	0.0016	0.0016	0.0034	1	1	1	1	4
Actinobacteria-p	Actinobacteria-c	Micrococcales	Microbacteriaceae	Parafrigoribacterium	0.0023	0.0477	0.0041	0.0034	1	1	1	1	4
Proteobacteria	Alphaproteobacteria	Rhizobiales	Beijerinckiaceae	Methylosinus	0	0.0009	0	0.0002	0	1	0	1	2
Proteobacteria	Alphaproteobacteria	Rhizobiales	Beijerinckiaceae	Methylovirgula	0.0014	0.0002	0	0	1	1	0	0	2
Firmicutes	Clostridia	Clostridiales	Ruminococcaceae	Subdoligranulum	0.0002	0.0002	0.0057	0.0034	1	1	1	1	4
Proteobacteria	Alphaproteobacteria	Rhizobiales	Beijerinckiaceae	Neo.b11	0.0014	0.0016	0	0	1	1	0	0	2
Proteobacteria	Alphaproteobacteria	Rhizobiales	Beijerinckiaceae	Pseudochelatococcus	0	0	0.0002	0.0002	0	0	1	1	2
Chloroflexi	Anaerolineae	Thermoflexales	Thermoflexaceae	Thermoflexus	0.0618	0.0036	0.0014	0.0032	1	1	1	1	4
Planctomycetes	Planctomycetacia	Pirellulales	Pirellulaceae	Rhodopirellula	0.0393	0.0027	0.012	0.0032	1	1	1	1	4
Proteobacteria	Alphaproteobacteria	Rhizobiales	Rhizobiaceae	Shinella	0.025	0.0018	0.0016	0.0032	1	1	1	1	4
Proteobacteria	Alphaproteobacteria	Rhizobiales	Beijerinckiaceae	Salinarimonas	0	0	0	0.0016	0	0	0	1	1
Proteobacteria	Alphaproteobacteria	Rhizobiales	Beijerinckiaceae	X1174.901.12	0	0.0716	0.003	0.0009	0	1	1	1	3
Proteobacteria	Alphaproteobacteria	Rhizobiales	Beijerinckiaceae	X28.YEA.48	0	0.0002	0	0	0	1	0	0	1
Proteobacteria	Deltaproteobacteria	Myxococcales	Polyangiaceae	Polyangium	0.0239	0.0098	0.0023	0.0032	1	1	1	1	4
Proteobacteria	Deltaproteobacteria	Myxococcales	Nannocystaceae	Pseudenhygromyxa	0.0082	0.0009	0.0002	0.0032	1	1	1	1	4
Proteobacteria	Alphaproteobacteria	Rhizobiales	Devosiaceae	Paradevosia	0	0	0.0002	0	0	0	1	0	1
Proteobacteria	Alphaproteobacteria	Rhizobiales	Devosiaceae	Pelagibacterium	0	0.0002	0.0116	0.0198	0	1	1	1	3
Proteobacteria	Gammaproteobacteria	Betaproteobacteriales	Nitrosomonadaceae	DSSD61	0.0011	0	0	0	1	0	0	0	1
Firmicutes	Bacilli	Bacillales	Planococcaceae	Paenisporosarcina	0.0077	0.0134	0.002	0.0032	1	1	1	1	4
Proteobacteria	Gammaproteobacteria	Betaproteobacteriales	Burkholderiaceae	Piscinibacter	0.0075	0.0041	0.0009	0.0032	1	1	1	1	4
Proteobacteria	Gammaproteobacteria	Betaproteobacteriales	Burkholderiaceae	Herbaspirillum	0.0057	0.0216	0.0027	0.0032	1	1	1	1	4
Proteobacteria	Alphaproteobacteria	Rhizobiales	Beijerinckiaceae	Methylocapsa	0.0034	0.002	0.0009	0.0032	1	1	1	1	4
Chloroflexi	Ktedonobacteria	Ktedonobacterales	Ktedonobacteraceae	X1959.1	0.047	0.0045	0.0002	0.003	1	1	1	1	4
Chloroflexi	Ktedonobacteria	Ktedonobacterales	Ktedonobacteraceae	HSB.OF53.F07	0.0368	0.0007	0.0009	0.003	1	1	1	1	4
Proteobacteria	Deltaproteobacteria	Myxococcales	Nannocystaceae	Enhygromyxa	0.0011	0	0	0	1	0	0	0	1
Proteobacteria	Gammaproteobacteria	Salinisphaerales	Solimonadaceae	Fontimonas	0.0011	0	0	0	1	0	0	0	1
Proteobacteria	Alphaproteobacteria	Rhizobiales	Methylopilaceae	Hansschlegelia	0	0.0361	0.0016	0.0005	0	1	1	1	3
Proteobacteria	Alphaproteobacteria	Rhizobiales	Methylopilaceae	Methylopila	0	0.0111	0.0005	0	0	1	1	0	2
Proteobacteria	Deltaproteobacteria	Syntrophobacterales	Syntrophobacteraceae	Syntrophobacter	0.0311	0.0039	0.0009	0.003	1	1	1	1	4
Proteobacteria	Alphaproteobacteria	Rhizobiales	Pleomorphomonadaceae	Hartmannibacter	0	0.0002	0	0	0	1	0	0	1
Proteobacteria	Alphaproteobacteria	Rhizobiales	Pleomorphomonadaceae	Pleomorphomonas	0.0005	0.0052	0.0005	0	1	1	1	0	3
Proteobacteria	Alphaproteobacteria	Rhizobiales	Rhizobiaceae	Ahrensia	0	0.0005	0.0002	0	0	1	1	0	2
Proteobacteria	Alphaproteobacteria	Rhizobiales	Rhizobiaceae	Aliihoeflea	0	0.0018	0.0032	0.0007	0	1	1	1	3
Proteobacteria	Alphaproteobacteria	Acetobacterales	Acetobacteraceae	Rhodovastum	0.028	0.0105	0.0018	0.003	1	1	1	1	4
Proteobacteria	Gammaproteobacteria	Betaproteobacteriales	Rhodocyclaceae	Zoogloea	0.0259	0.0114	0.0011	0.003	1	1	1	1	4
Bacteroidetes	Bacteroidia	Cytophagales	Cyclobacteriaceae	Marinoscillum	0.0093	0.0011	0.0002	0.003	1	1	1	1	4
Proteobacteria	Alphaproteobacteria	Rhizobiales	Rhizobiaceae	Aurantimonas	0	0.002	0.0002	0.0002	0	1	1	1	3
Proteobacteria	Alphaproteobacteria	Rhizobiales	Rhizobiaceae	Pseudaminobacter	0.0093	0.0148	0.0045	0.003	1	1	1	1	4
Actinobacteria-p	Actinobacteria-c	Streptosporangiales	Thermomonosporaceae	Actinomadura	0.002	0.0027	0.0007	0.003	1	1	1	1	4
Proteobacteria	Alphaproteobacteria	Rhizobiales	Rhizobiaceae	Brucella	0	0.0005	0	0.0005	0	1	0	1	2
Proteobacteria	Gammaproteobacteria	Betaproteobacteriales	Burkholderiaceae	Aquincola	0.0009	0	0	0	1	0	0	0	1
Proteobacteria	Alphaproteobacteria	Rhizobiales	Rhizobiaceae	Chelativorans	0.0018	0.0032	0.0002	0	1	1	1	0	3
Proteobacteria	Alphaproteobacteria	Rhizobiales	Rhizobiaceae	Ciceribacter	0	0.0005	0.0002	0.005	0	1	1	1	3
Proteobacteria	Alphaproteobacteria	Rhizobiales	Rhizobiaceae	Cohaesibacter	0.0005	0.0005	0.0002	0	1	1	1	0	3
Proteobacteria	Alphaproteobacteria	Rhizobiales	Rhizobiaceae	Corticibacterium	0	0.0011	0	0.0002	0	1	0	1	2
Proteobacteria	Gammaproteobacteria	Betaproteobacteriales	Burkholderiaceae	Ideonella	0.0745	0.0173	0.0025	0.0027	1	1	1	1	4
Proteobacteria	Alphaproteobacteria	Rhizobiales	Rhizobiaceae	Falsochrobactrum	0	0	0.0005	0.0018	0	0	1	1	2
Proteobacteria	Alphaproteobacteria	Rhizobiales	Rhizobiaceae	Hoeflea	0	0.0007	0	0	0	1	0	0	1
Proteobacteria	Alphaproteobacteria	Rhizobiales	Rhizobiaceae	Jiella	0	0.0002	0.0002	0	0	1	1	0	2
Proteobacteria	Alphaproteobacteria	Rhizobiales	Rhizobiaceae	Lentilitoribacter	0	0.0002	0	0	0	1	0	0	1
Proteobacteria	Alphaproteobacteria	Rhizobiales	Rhizobiaceae	Martelella	0	0.0009	0	0	0	1	0	0	1
Verrucomicrobia	Verrucomicrobiae	Chthoniobacterales	Chthoniobacteraceae	Chthoniobacter	0.0352	0.0132	0.0009	0.0027	1	1	1	1	4
Proteobacteria	Alphaproteobacteria	Caulobacterales	Hyphomonadaceae	Hirschia	0.0009	0	0	0	1	0	0	0	1
Proteobacteria	Alphaproteobacteria	Rhizobiales	Rhizobiaceae	Neorhizobium	0	0	0.0002	0	0	0	1	0	1
Chloroflexi	Anaerolineae	Anaerolineales	Anaerolineaceae	Bellilinea	0.0327	0.0018	0.0007	0.0027	1	1	1	1	4
Actinobacteria-p	Actinobacteria-c	Frankiales	Sporichthyaceae	Sporichthya	0.0145	0.0136	0.0007	0.0027	1	1	1	1	4
Proteobacteria	Alphaproteobacteria	Rhizobiales	Rhizobiaceae	Paenochrobactrum	0	0	0.0032	0.0045	0	0	1	1	2
Cyanobacteria	Oxyphotobacteria	Nostocales	Phormidiaceae	Trichodesmium.IMS101	0.0114	0.0173	0.0025	0.0027	1	1	1	1	4
Proteobacteria	Alphaproteobacteria	Rhizobiales	Xanthobacteraceae	Nitrobacter	0.0102	0.0061	0.0032	0.0027	1	1	1	1	4
Proteobacteria	Alphaproteobacteria	Rhizobiales	Rhizobiaceae	Pseudochrobactrum	0	0	0.0025	0.0057	0	0	1	1	2
Proteobacteria	Alphaproteobacteria	Rhizobiales	Rhizobiaceae	Pseudohoeflea	0	0.0005	0.0002	0.0002	0	1	1	1	3
Proteobacteria	Alphaproteobacteria	Rhizobiales	Rhizobiaceae	Pseudorhizobium	0	0.0002	0	0	0	1	0	0	1
Proteobacteria	Deltaproteobacteria	Oligoflexales	Oligoflexaceae	Silvanigrella	0.0093	0.008	0.0005	0.0027	1	1	1	1	4
Proteobacteria	Alphaproteobacteria	Rhizobiales	Rhizobiaceae	Tianweitania	0	0.0005	0.0005	0	0	1	1	0	2
Proteobacteria	Alphaproteobacteria	Rhizobiales	Rhizobiales-Incertae-Sedis	Alsobacter	0	0.0016	0.0005	0.0002	0	1	1	1	3
Proteobacteria	Alphaproteobacteria	Rhizobiales	Rhizobiales-Incertae-Sedis	Anderseniella	0.0005	0.0002	0.0005	0	1	1	1	0	3
Firmicutes	Clostridia	Clostridiales	Peptococcaceae	Desulfitibacter	0.0034	0.0025	0.0014	0.0027	1	1	1	1	4
Proteobacteria	Alphaproteobacteria	Rhizobiales	Rhizobiales-Incertae-Sedis	Dichotomicrobium	0.002	0.0005	0	0	1	1	0	0	2
Proteobacteria	Gammaproteobacteria	Betaproteobacteriales	Burkholderiaceae	Cupriavidus	0.0032	0.0018	0.0007	0.0027	1	1	1	1	4
Chloroflexi	Anaerolineae	Anaerolineales	Anaerolineaceae	Anaerolineaceae.UCG.001	0.002	0.0005	0.0007	0.0027	1	1	1	1	4
Proteobacteria	Alphaproteobacteria	Rhizobiales	Rhodobiaceae	Afifella	0.0002	0.0002	0	0.0009	1	1	0	1	3
Proteobacteria	Alphaproteobacteria	Rhizobiales	Rhodobiaceae	Tepidamorphus	0.0007	0.0002	0	0	1	1	0	0	2
Proteobacteria	Alphaproteobacteria	Sphingomonadales	Sphingomonadaceae	Qipengyuania	0.0009	0.0139	0.005	0.0027	1	1	1	1	4
Proteobacteria	Alphaproteobacteria	Rhizobiales	Stappiaceae	Agaricicola	0	0.0002	0.0002	0	0	1	1	0	2
Proteobacteria	Alphaproteobacteria	Rhizobiales	Stappiaceae	Pannonibacter	0	0.0002	0	0	0	1	0	0	1
Proteobacteria	Alphaproteobacteria	Rhizobiales	Thermopetrobacteraceae	Thermopetrobacter	0	0.0005	0	0	0	1	0	0	1
Proteobacteria	Gammaproteobacteria	Betaproteobacteriales	Burkholderiaceae	Oxalobacter	0.0009	0.0016	0.0009	0.0027	1	1	1	1	4
Proteobacteria	Alphaproteobacteria	Rhizobiales	Xanthobacteraceae	Ancylobacter	0	0.0077	0.0011	0.0007	0	1	1	1	3
Proteobacteria	Alphaproteobacteria	Rhizobiales	Xanthobacteraceae	Blastochloris	0.0005	0	0.0005	0.0009	1	0	1	1	3
Firmicutes	Clostridia	Clostridiales	Clostridiaceae-1	Youngiibacter	0.0002	0.0009	0.0016	0.0027	1	1	1	1	4
Proteobacteria	Alphaproteobacteria	Rhizobiales	Xanthobacteraceae	GAS113	0.002	0.0009	0	0.0005	1	1	0	1	3
Firmicutes	Clostridia	Clostridiales	Lachnospiraceae	Incertae.Sedis	0.0002	0.0027	0.003	0.0027	1	1	1	1	4
Proteobacteria	Alphaproteobacteria	Rickettsiales	Rickettsiaceae	Candidatus.Megaira	0.0002	0.0027	0.0023	0.0027	1	1	1	1	4
Verrucomicrobia	Verrucomicrobiae	Opitutales	Opitutaceae	Lacunisphaera	0.098	0.0034	0.0005	0.0026	1	1	1	1	4
Proteobacteria	Alphaproteobacteria	Rhizobiales	Xanthobacteraceae	Pseudoxanthobacter	0.0002	0.0002	0.0005	0	1	1	1	0	3
Bacteroidetes	Bacteroidia	Chitinophagales	Chitinophagaceae	Hydrotalea	0.0407	0.0041	0.0002	0.0025	1	1	1	1	4
Actinobacteria-p	Actinobacteria-c	Pseudonocardiales	Pseudonocardiaceae	Crossiella	0.0293	0.0123	0.0014	0.0025	1	1	1	1	4
Proteobacteria	Alphaproteobacteria	Rhizobiales	Xanthobacteraceae	Starkeya	0.0002	0.0002	0	0	1	1	0	0	2
Firmicutes	Clostridia	Clostridiales	Syntrophomonadaceae	Dethiobacter	0.0202	0.0014	0.002	0.0025	1	1	1	1	4
Firmicutes	Bacilli	Bacillales	Bacillaceae	Anoxybacillus	0.0198	0.0086	0.0018	0.0025	1	1	1	1	4
Proteobacteria	Alphaproteobacteria	Rhizobiales	Xanthobacteraceae	Xanthobacter	0.0014	0.0002	0	0	1	1	0	0	2
Proteobacteria	Alphaproteobacteria	Rhodobacterales	Rhodobacteraceae	Aestuariivita	0	0	0.0002	0	0	0	1	0	1
Proteobacteria	Alphaproteobacteria	Rhodobacterales	Rhodobacteraceae	Albidovulum	0.0005	0	0	0.0002	1	0	0	1	2
Proteobacteria	Alphaproteobacteria	Rhodobacterales	Rhodobacteraceae	Albirhodobacter	0	0	0.0002	0	0	0	1	0	1
Proteobacteria	Gammaproteobacteria	Betaproteobacteriales	Burkholderiaceae	Duganella	0.0141	0.1352	0.0018	0.0025	1	1	1	1	4
Proteobacteria	Alphaproteobacteria	Rhodobacterales	Rhodobacteraceae	Cereibacter	0.0002	0.0007	0.0009	0	1	1	1	0	3
Proteobacteria	Gammaproteobacteria	Xanthomonadales	Rhodanobacteraceae	Dyella	0.0141	0.0064	0.0011	0.0025	1	1	1	1	4
Proteobacteria	Alphaproteobacteria	Rhodobacterales	Rhodobacteraceae	Dinoroseobacter	0	0	0	0.0002	0	0	0	1	1
Firmicutes	Clostridia	Clostridiales	Peptococcaceae	Thermincola	0.013	0.01	0.002	0.0025	1	1	1	1	4
Proteobacteria	Alphaproteobacteria	Rhodobacterales	Rhodobacteraceae	Gemmobacter	0	0.0041	0.0182	0.0034	0	1	1	1	3
Proteobacteria	Alphaproteobacteria	Rhodobacterales	Rhodobacteraceae	Halodurantibacterium	0	0	0.0002	0	0	0	1	0	1
Proteobacteria	Alphaproteobacteria	Rhodobacterales	Rhodobacteraceae	Halovulum	0	0.0002	0.0005	0.0005	0	1	1	1	3
Proteobacteria	Alphaproteobacteria	Rhodobacterales	Rhodobacteraceae	HIMB11	0	0.0005	0.0075	0.0018	0	1	1	1	3
Proteobacteria	Alphaproteobacteria	Rhodobacterales	Rhodobacteraceae	Jannaschia	0	0	0.0002	0	0	0	1	0	1
Proteobacteria	Gammaproteobacteria	Betaproteobacteriales	Burkholderiaceae	Paucibacter	0.0123	0.007	0.0005	0.0025	1	1	1	1	4
Proteobacteria	Alphaproteobacteria	Rhodobacterales	Rhodobacteraceae	Loktanella	0	0	0.0002	0	0	0	1	0	1
Proteobacteria	Gammaproteobacteria	Acidithiobacillales	Acidithiobacillaceae	RCP1.48	0.0009	0	0	0	1	0	0	0	1
Proteobacteria	Alphaproteobacteria	Rhodobacterales	Rhodobacteraceae	Oceanicella	0.0009	0.0007	0	0	1	1	0	0	2
Proteobacteria	Alphaproteobacteria	Rhodobacterales	Rhodobacteraceae	Paenirhodobacter	0	0	0.0002	0	0	0	1	0	1
Planctomycetes	Planctomycetacia	Pirellulales	Pirellulaceae	Pir3.lineage	0.0118	0.0027	0.0016	0.0025	1	1	1	1	4
Proteobacteria	Alphaproteobacteria	Rhodobacterales	Rhodobacteraceae	Planktomarina	0	0	0.0007	0	0	0	1	0	1
Proteobacteria	Alphaproteobacteria	Rhodobacterales	Rhodobacteraceae	Ponticoccus	0	0	0	0.0011	0	0	0	1	1
Deinococcus-Thermus	Deinococci	Thermales	Thermaceae	Thermus	0.0095	0.0014	0.0002	0.0025	1	1	1	1	4
Proteobacteria	Deltaproteobacteria	Oligoflexales	Oligoflexaceae	Pseudobacteriovorax	0.008	0.005	0.0034	0.0025	1	1	1	1	4
Proteobacteria	Alphaproteobacteria	Rhodobacterales	Rhodobacteraceae	Rhodobaculum	0	0	0.0002	0	0	0	1	0	1
Proteobacteria	Alphaproteobacteria	Rhodobacterales	Rhodobacteraceae	Rhodovulum	0.0005	0.0005	0.0002	0	1	1	1	0	3
Chloroflexi	Chloroflexia	Chloroflexales	Herpetosiphonaceae	Herpetosiphon	0.0052	0.003	0.0002	0.0025	1	1	1	1	4
Proteobacteria	Alphaproteobacteria	Rhodobacterales	Rhodobacteraceae	Roseovarius	0	0	0.0016	0.0036	0	0	1	1	2
Actinobacteria-p	Actinobacteria-c	Propionibacteriales	Propionibacteriaceae	Haloactinopolyspora	0.0041	0.003	0.0011	0.0025	1	1	1	1	4
Proteobacteria	Alphaproteobacteria	Rhodobacterales	Rhodobacteraceae	Ruegeria	0	0	0.0018	0.0002	0	0	1	1	2
Proteobacteria	Alphaproteobacteria	Rhodobacterales	Rhodobacteraceae	Seohaeicola	0	0	0.0023	0.0027	0	0	1	1	2
Proteobacteria	Alphaproteobacteria	Rhodobacterales	Rhodobacteraceae	Sulfitobacter	0	0	0	0.0002	0	0	0	1	1
Actinobacteria-p	Actinobacteria-c	Micrococcales	Demequinaceae	Demequina	0.0036	0.0039	0.0011	0.0025	1	1	1	1	4
Proteobacteria	Alphaproteobacteria	Rhodobacterales	Rhodobacteraceae	Thalassobius	0	0	0.0018	0.0002	0	0	1	1	2
Proteobacteria	Alphaproteobacteria	Rhodobacterales	Rhodobacteraceae	Thioclava	0	0.0002	0	0	0	1	0	0	1
Proteobacteria	Alphaproteobacteria	Rhodobacterales	Rhodobacteraceae	Tropicimonas	0	0.0002	0	0.0002	0	1	0	1	2
Proteobacteria	Alphaproteobacteria	Rhodobacterales	Rhodobacteraceae	Wenxinia	0	0.0002	0	0	0	1	0	0	1
Proteobacteria	Alphaproteobacteria	Rhodobacterales	Rhodobacteraceae	Xuhuaishuia	0	0	0.0002	0	0	0	1	0	1
Proteobacteria	Alphaproteobacteria	Rhodospirillales	Magnetospiraceae	Magnetospira	0.0007	0.0002	0	0	1	1	0	0	2
Proteobacteria	Alphaproteobacteria	Rhodospirillales	Magnetospiraceae	Magnetovibrio	0.0011	0.0011	0	0.0002	1	1	0	1	3
Firmicutes	Bacilli	Bacillales	Bacillaceae	Ureibacillus	0.0036	0.0116	0.0007	0.0025	1	1	1	1	4
Proteobacteria	Gammaproteobacteria	Competibacterales	Competibacteraceae	Candidatus.Competibacter	0.0007	0	0	0	1	0	0	0	1
Actinobacteria-p	Thermoleophilia	Solirubrobacterales	Solirubrobacteraceae	Parviterribacter	0.0018	0.0039	0.0014	0.0025	1	1	1	1	4
Proteobacteria	Alphaproteobacteria	Rhodospirillales	Rhodospirillaceae	Candidatus.Riegeria	0.0005	0.0005	0	0.0002	1	1	0	1	3
Proteobacteria	Alphaproteobacteria	Rickettsiales	Midichloriaceae	Candidatus.Cyrtobacter	0.0007	0	0	0	1	0	0	0	1
Firmicutes	Clostridia	Clostridiales	Ruminococcaceae	Sporobacter	0.0011	0.0018	0.0007	0.0025	1	1	1	1	4
Proteobacteria	Alphaproteobacteria	Rhodospirillales	Thalassospiraceae	Thalassospira	0.0002	0.0002	0.0002	0	1	1	1	0	3
Proteobacteria	Alphaproteobacteria	Rhodovibrionales	Fodinicurvataceae	Fodinicurvata	0.0002	0.0023	0	0.0009	1	1	0	1	3
Proteobacteria	Deltaproteobacteria	Desulfovibrionales	Desulfohalobiaceae	Desulfovermiculus	0.0007	0	0	0	1	0	0	0	1
Proteobacteria	Alphaproteobacteria	Rhodovibrionales	Kiloniellaceae	Limibacillus	0.0011	0.0002	0	0	1	1	0	0	2
Proteobacteria	Alphaproteobacteria	Rhodovibrionales	Kiloniellaceae	Pelagibius	0.0002	0	0	0.0023	1	0	0	1	2
Proteobacteria	Alphaproteobacteria	Rhodovibrionales	Kiloniellaceae	Tistlia	0.0005	0.0075	0.0007	0	1	1	1	0	3
Proteobacteria	Alphaproteobacteria	Rickettsiales	Anaplasmataceae	Anaplasma	0	0	0	0.0505	0	0	0	1	1
Proteobacteria	Alphaproteobacteria	Rickettsiales	Anaplasmataceae	Candidatus.Neoehrlichia	0	0.0034	0	0	0	1	0	0	1
Proteobacteria	Alphaproteobacteria	Rickettsiales	Anaplasmataceae	Candidatus.Xenohaliotis	0	0.0014	0	0	0	1	0	0	1
Proteobacteria	Alphaproteobacteria	Rickettsiales	Anaplasmataceae	Ehrlichia	0	0.0005	0	0	0	1	0	0	1
Proteobacteria	Alphaproteobacteria	Rickettsiales	Anaplasmataceae	Wolbachia	0.0014	0.0059	0	0	1	1	0	0	2
Proteobacteria	Alphaproteobacteria	Rhodobacterales	Rhodobacteraceae	Marinovum	0.0007	0	0	0	1	0	0	0	1
Proteobacteria	Alphaproteobacteria	Rickettsiales	Midichloriaceae	Candidatus.Jidaibacter	0.0023	0.0014	0	0.0027	1	1	0	1	3
Proteobacteria	Gammaproteobacteria	Xanthomonadales	Rhodanobacteraceae	Mizugakiibacter	0.0007	0	0	0	1	0	0	0	1
Proteobacteria	Deltaproteobacteria	Thermodesulfobacteriales	Thermodesulfobacteriaceae	Thermodesulfatator	0.0007	0	0	0	1	0	0	0	1
Proteobacteria	Alphaproteobacteria	Rickettsiales	Rickettsiaceae	Ac37b	0	0.0009	0	0	0	1	0	0	1
Proteobacteria	Alphaproteobacteria	Rickettsiales	Rickettsiaceae	Candidatus.Arcanobacter	0.0002	0.0007	0	0	1	1	0	0	2
Proteobacteria	Alphaproteobacteria	Rickettsiales	Rickettsiaceae	Candidatus.Hemipteriphilus	0.0009	0.0025	0	0	1	1	0	0	2
Proteobacteria	Deltaproteobacteria	Desulfuromonadales	Geobacteraceae	Geothermobacter	0.0909	0.0105	0.0036	0.0023	1	1	1	1	4
Proteobacteria	Alphaproteobacteria	Rickettsiales	Rickettsiaceae	Candidatus.Trichorickettsia	0	0.0007	0	0	0	1	0	0	1
Proteobacteria	Alphaproteobacteria	Rickettsiales	Rickettsiaceae	Orientia	0	0.0011	0	0	0	1	0	0	1
Proteobacteria	Alphaproteobacteria	Rhizobiales	Beijerinckiaceae	Methylocella	0.0086	0.0157	0.003	0.0023	1	1	1	1	4
Proteobacteria	Alphaproteobacteria	Rickettsiales	Rickettsiales-Incertae-Sedis	Candidatus.Hepatincola	0	0.0261	0	0	0	1	0	0	1
Proteobacteria	Alphaproteobacteria	SAR11-clade	Clade-I	Clade.Ia	0	0.0014	0	0	0	1	0	0	1
Firmicutes	Clostridia	Clostridiales	Clostridiaceae-1	Fonticella	0.0043	0.0075	0.0018	0.0023	1	1	1	1	4
Proteobacteria	Alphaproteobacteria	Sneathiellales	Sneathiellaceae	Ferrovibrio	0.0002	0	0.0005	0	1	0	1	0	2
Proteobacteria	Gammaproteobacteria	Gammaproteobacteria-Incertae-Sedis	no-rank	Candidatus.Berkiella	0.0005	0	0	0	1	0	0	0	1
Actinobacteria-p	Actinobacteria-c	Frankiales	Sporichthyaceae	hgcI.clade	0.0041	0.0145	0.0007	0.0023	1	1	1	1	4
Proteobacteria	Alphaproteobacteria	Rickettsiales	Midichloriaceae	Candidatus.Lariskella	0.0005	0	0	0	1	0	0	0	1
Proteobacteria	Alphaproteobacteria	Sphingomonadales	Sphingomonadaceae	Blastomonas	0.0002	0	0	0.0009	1	0	0	1	2
Proteobacteria	Alphaproteobacteria	Sphingomonadales	Sphingomonadaceae	Ellin6055	0.0009	0.002	0	0.0011	1	1	0	1	3
Proteobacteria	Gammaproteobacteria	Betaproteobacteriales	Gallionellaceae	Candidatus.Nitrotoga	0.0034	0.0002	0.0007	0.0023	1	1	1	1	4
Chloroflexi	Anaerolineae	Anaerolineales	Anaerolineaceae	Thermomarinilinea	0.0023	0.0018	0.0007	0.0023	1	1	1	1	4
Proteobacteria	Alphaproteobacteria	Sphingomonadales	Sphingomonadaceae	Parablastomonas	0.0166	0.002	0	0.0002	1	1	0	1	3
Proteobacteria	Alphaproteobacteria	Sphingomonadales	Sphingomonadaceae	Parasphingopyxis	0	0.0002	0	0	0	1	0	0	1
Proteobacteria	Alphaproteobacteria	Rhizobiales	Rhizobiaceae	Candidatus.Liberibacter	0.0005	0	0	0	1	0	0	0	1
Proteobacteria	Alphaproteobacteria	Sphingomonadales	Sphingomonadaceae	Polymorphobacter	0.0002	0.023	0.0023	0	1	1	1	0	3
Proteobacteria	Alphaproteobacteria	Sphingomonadales	Sphingomonadaceae	Porphyrobacter	0.0005	0.0018	0	0.0005	1	1	0	1	3
Proteobacteria	Alphaproteobacteria	Sphingomonadales	Sphingomonadaceae	Rhizorhapis	0.0018	0.0189	0.0052	0.0023	1	1	1	1	4
Proteobacteria	Gammaproteobacteria	Betaproteobacteriales	Burkholderiaceae	Polynucleobacter	0.0016	0.0018	0.0002	0.0023	1	1	1	1	4
Proteobacteria	Alphaproteobacteria	Sphingomonadales	Sphingomonadaceae	Sandaracinobacter	0	0	0.0009	0.0002	0	0	1	1	2
Proteobacteria	Alphaproteobacteria	Sphingomonadales	Sphingomonadaceae	SD04E11	0.0002	0	0.0002	0.0011	1	0	1	1	3
Proteobacteria	Alphaproteobacteria	Sphingomonadales	Sphingomonadaceae	Sphingoaurantiacus	0.0002	0.0023	0.0002	0	1	1	1	0	3
Actinobacteria-p	Actinobacteria-c	Micrococcales	Microbacteriaceae	Homoserinibacter	0.0011	0.0077	0.0011	0.0023	1	1	1	1	4
Proteobacteria	Alphaproteobacteria	Sphingomonadales	Sphingomonadaceae	Sphingomicrobium	0	0.0002	0	0	0	1	0	0	1
Proteobacteria	Gammaproteobacteria	Xanthomonadales	Rhodanobacteraceae	Chiayiivirga	0.0011	0.0107	0.0016	0.0023	1	1	1	1	4
Actinobacteria-p	Actinobacteria-c	Micrococcales	Microbacteriaceae	Herbiconiux	0.0002	0.037	0.0016	0.0023	1	1	1	1	4
Chloroflexi	Anaerolineae	Caldilineales	Caldilineaceae	Litorilinea	0.0477	0.0048	0.0036	0.002	1	1	1	1	4
Proteobacteria	Alphaproteobacteria	Sphingomonadales	Sphingomonadaceae	Sphingosinicella	0	0	0.0002	0	0	0	1	0	1
Proteobacteria	Alphaproteobacteria	Sphingomonadales	Sphingomonadaceae	Stakelama	0	0.0014	0.0005	0	0	1	1	0	2
Proteobacteria	Alphaproteobacteria	Thalassobaculales	Oceanibaculaceae	Oceanibaculum	0.0007	0	0	0.0002	1	0	0	1	2
Proteobacteria	Alphaproteobacteria	Rhizobiales	Labraceae	Labrys	0.0218	0.013	0.003	0.002	1	1	1	1	4
Proteobacteria	Alphaproteobacteria	Tistrellales	Geminicoccaceae	Geminicoccus	0	0.0039	0.0009	0.0007	0	1	1	1	3
Proteobacteria	Alphaproteobacteria	Tistrellales	Tistrellaceae	Tistrella	0.0009	0.0005	0	0	1	1	0	0	2
Proteobacteria	Gammaproteobacteria	Methylococcales	Methylomonaceae	Crenothrix	0.0193	0.0014	0.0005	0.002	1	1	1	1	4
Proteobacteria	Alphaproteobacteria	Rhizobiales	Rhizobiales-Incertae-Sedis	Phreatobacter	0.003	0.0077	0.0009	0.002	1	1	1	1	4
Actinobacteria-p	Actinobacteria-c	Streptosporangiales	Streptosporangiaceae	Streptosporangium	0.0027	0.0161	0.0043	0.002	1	1	1	1	4
Actinobacteria-p	Actinobacteria-c	Micrococcales	Microbacteriaceae	Subtercola	0.0005	0.068	0.003	0.002	1	1	1	1	4
Proteobacteria	Alphaproteobacteria	Paracaedibacterales	Paracaedibacteraceae	Candidatus.Finniella	0.0005	0.0036	0.0036	0.002	1	1	1	1	4
Proteobacteria	Deltaproteobacteria	Bradymonadales	Bradymonadaceae	Bradymonas	0	0	0.0007	0.0036	0	0	1	1	2
Proteobacteria	Gammaproteobacteria	Enterobacteriales	Enterobacteriaceae	Serratia	0.0002	0.0836	0.0045	0.002	1	1	1	1	4
Proteobacteria	Alphaproteobacteria	Micropepsales	Micropepsaceae	Rhizomicrobium	0.0841	0.005	0.0005	0.0018	1	1	1	1	4
Proteobacteria	Gammaproteobacteria	Methylococcales	Methylococcaceae	Candidatus.Methylospira	0.0005	0	0	0	1	0	0	0	1
Proteobacteria	Gammaproteobacteria	Betaproteobacteriales	Chromobacteriaceae	Crenobacter	0.0005	0	0	0	1	0	0	0	1
Proteobacteria	Deltaproteobacteria	Desulfobacterales	Desulfobacteraceae	Desulfobotulus	0.0002	0	0	0.0002	1	0	0	1	2
Proteobacteria	Deltaproteobacteria	Desulfobacterales	Desulfobacteraceae	Desulfonatronobacter	0.0009	0.0007	0	0.0002	1	1	0	1	3
Proteobacteria	Deltaproteobacteria	Desulfobacterales	Desulfobacteraceae	Desulfonema	0.0036	0.0002	0	0.0002	1	1	0	1	3
Proteobacteria	Deltaproteobacteria	Desulfobacterales	Desulfobacteraceae	Desulforegula	0	0.0002	0	0	0	1	0	0	1
Proteobacteria	Deltaproteobacteria	Desulfobacterales	Desulfobacteraceae	Desulfobacterium	0.0005	0	0	0	1	0	0	0	1
Proteobacteria	Deltaproteobacteria	Desulfobacterales	Desulfobacteraceae	SEEP.SRB1	0.002	0	0	0.0002	1	0	0	1	2
Chloroflexi	Anaerolineae	Anaerolineales	Anaerolineaceae	RBG.16.58.14	0.057	0.0005	0.0009	0.0018	1	1	1	1	4
Proteobacteria	Gammaproteobacteria	Oceanospirillales	Halomonadaceae	Carnimonas	0.0557	0.0116	0.0023	0.0018	1	1	1	1	4
Planctomycetes	Planctomycetacia	Pirellulales	Pirellulaceae	Blastopirellula	0.05	0.0025	0.0025	0.0018	1	1	1	1	4
Proteobacteria	Gammaproteobacteria	Betaproteobacteriales	Nitrosomonadaceae	P3OB.51	0.0475	0.0018	0.0011	0.0018	1	1	1	1	4
Proteobacteria	Gammaproteobacteria	Oceanospirillales	Halomonadaceae	Halomonas	0.0086	0.005	0.0086	0.0018	1	1	1	1	4
Proteobacteria	Deltaproteobacteria	Desulfobacterales	Desulfobulbaceae	Desulforhopalus	0.0005	0	0	0	1	0	0	0	1
Proteobacteria	Deltaproteobacteria	Desulfobacterales	Desulfobulbaceae	Desulfurivibrio	0.0105	0.0002	0	0.0007	1	1	0	1	3
Proteobacteria	Deltaproteobacteria	Desulfobacterales	Desulfobulbaceae	Dissulfuribacter	0.0093	0.0005	0	0	1	1	0	0	2
Proteobacteria	Gammaproteobacteria	Ectothiorhodospirales	Ectothiorhodospiraceae	Ectothiorhodosinus	0.0005	0	0	0	1	0	0	0	1
Proteobacteria	Deltaproteobacteria	Desulfobacterales	Desulfobulbaceae	Dissulfurirhabdus	0.0173	0	0	0.0007	1	0	0	1	2
Firmicutes	Clostridia	Clostridiales	Peptococcaceae	Desulfitobacterium	0.0057	0.0061	0.0043	0.0018	1	1	1	1	4
Proteobacteria	Deltaproteobacteria	Desulfofervidales	Desulfofervidaceae	Candidatus.Desulfofervidus	0.0005	0.0002	0	0	1	1	0	0	2
Proteobacteria	Gammaproteobacteria	Nitrosococcales	Nitrosococcaceae	FS142.36B.02	0.0005	0	0	0	1	0	0	0	1
Proteobacteria	Gammaproteobacteria	Betaproteobacteriales	Methylophilaceae	Methylobacillus	0.0041	0.0084	0.0002	0.0018	1	1	1	1	4
Proteobacteria	Alphaproteobacteria	Holosporales	Holosporaceae	Holospora	0.0005	0	0	0	1	0	0	0	1
Proteobacteria	Alphaproteobacteria	Rhizobiales	Methyloligellaceae	Methyloligella	0.0005	0	0	0	1	0	0	0	1
Bacteroidetes	Bacteroidia	Bacteroidales	Dysgonomonadaceae	Dysgonomonas	0.003	0.0202	0.0289	0.0018	1	1	1	1	4
Proteobacteria	Deltaproteobacteria	Desulfovibrionales	Desulfovibrionaceae	Mailhella	0	0.0043	0.0075	0.0043	0	1	1	1	3
Actinobacteria-p	Actinobacteria-c	Micrococcales	Microbacteriaceae	Salinibacterium	0.0025	0.0023	0.0005	0.0018	1	1	1	1	4
Proteobacteria	Gammaproteobacteria	Methylococcales	Methylococcaceae	Methyloparacoccus	0.0005	0	0	0	1	0	0	0	1
Firmicutes	Clostridia	Clostridiales	Clostridiaceae-2	Alkaliphilus	0.002	0.0036	0.0016	0.0018	1	1	1	1	4
Proteobacteria	Deltaproteobacteria	Desulfuromonadales	Geobacteraceae	Geoalkalibacter	0.0048	0	0	0.0005	1	0	0	1	2
Proteobacteria	Alphaproteobacteria	Rhodobacterales	Rhodobacteraceae	Pseudorhodobacter	0.002	0.0014	0.0011	0.0018	1	1	1	1	4
Firmicutes	Clostridia	Clostridiales	Peptostreptococcaceae	Sporacetigenium	0.0016	0.0052	0.0016	0.0018	1	1	1	1	4
Actinobacteria-p	Actinobacteria-c	Micrococcales	Promicromonosporaceae	Promicromonospora	0.0009	0.0002	0.0025	0.0018	1	1	1	1	4
Proteobacteria	Alphaproteobacteria	Rhodobacterales	Rhodobacteraceae	Falsirhodobacter	0.0005	0.0177	0.0143	0.0018	1	1	1	1	4
Actinobacteria-p	Actinobacteria-c	Micrococcales	Microbacteriaceae	Amnibacterium	0.0002	0.0325	0.0025	0.0018	1	1	1	1	4
Actinobacteria-p	Actinobacteria-c	Streptomycetales	Streptomycetaceae	E1B.B3.114	0.0002	0.0052	0.0005	0.0018	1	1	1	1	4
Firmicutes	Clostridia	Clostridiales	Ruminococcaceae	Anaerotruncus	0.0002	0.0002	0.0009	0.0018	1	1	1	1	4
Proteobacteria	Deltaproteobacteria	Myxococcales	Archangiaceae	Hyalangium	0.0002	0.0002	0	0.0002	1	1	0	1	3
Proteobacteria	Deltaproteobacteria	Myxococcales	Archangiaceae	Melittangium	0	0.0009	0.0002	0	0	1	1	0	2
Proteobacteria	Gammaproteobacteria	Betaproteobacteriales	Neisseriaceae	Alysiella	0.0002	0.0002	0.0066	0.0018	1	1	1	1	4
Proteobacteria	Deltaproteobacteria	Myxococcales	Archangiaceae	Vitiosangium	0.0014	0.0005	0	0	1	1	0	0	2
Bacteroidetes	Bacteroidia	Cytophagales	Cytophagaceae	Cytophaga	0.0268	0.0073	0.0014	0.0016	1	1	1	1	4
Proteobacteria	Gammaproteobacteria	Betaproteobacteriales	Burkholderiaceae	Caenimonas	0.0182	0.0186	0.0014	0.0016	1	1	1	1	4
Armatimonadetes	Armatimonadia	Armatimonadales	Armatimonadaceae	Armatimonas	0.015	0.0068	0.0027	0.0016	1	1	1	1	4
Actinobacteria-p	Actinobacteria-c	Micrococcales	Intrasporangiaceae	Oryzihumus	0.0061	0.0139	0.0014	0.0016	1	1	1	1	4
Proteobacteria	Deltaproteobacteria	Myxococcales	Myxococcaceae	Pyxidicoccus	0	0.0002	0	0	0	1	0	0	1
Proteobacteria	Alphaproteobacteria	Azospirillales	Azospirillaceae	Niveispirillum	0.0005	0	0	0	1	0	0	0	1
Actinobacteria-p	Actinobacteria-c	Micrococcales	Intrasporangiaceae	Terrabacter	0.0041	0.0375	0.003	0.0016	1	1	1	1	4
Proteobacteria	Deltaproteobacteria	Desulfobacterales	Desulfobulbaceae	MSBL7	0.0036	0.0002	0.0002	0.0016	1	1	1	1	4
Proteobacteria	Gammaproteobacteria	Methylococcales	Methylomonaceae	Methylobacter	0.0036	0.0007	0.0007	0.0016	1	1	1	1	4
Firmicutes	Clostridia	Clostridiales	Ruminococcaceae	Acetivibrio	0.0009	0.0077	0.0025	0.0016	1	1	1	1	4
Proteobacteria	Deltaproteobacteria	Myxococcales	Polyangiaceae	Byssovorax	0.0002	0.0011	0	0	1	1	0	0	2
Proteobacteria	Gammaproteobacteria	Betaproteobacteriales	Burkholderiaceae	Paralcaligenes	0.0005	0	0	0	1	0	0	0	1
Proteobacteria	Deltaproteobacteria	Myxococcales	Polyangiaceae	Jahnella	0	0	0.0005	0	0	0	1	0	1
Proteobacteria	Deltaproteobacteria	Myxococcales	Polyangiaceae	Labilithrix	0.0027	0	0.0002	0	1	0	1	0	2
Actinobacteria-p	Actinobacteria-c	Micrococcales	Cellulomonadaceae	Pseudactinotalea	0.0002	0.0023	0.0011	0.0016	1	1	1	1	4
Firmicutes	Bacilli	Bacillales	Listeriaceae	Listeria	0.0002	0.0009	0.0023	0.0016	1	1	1	1	4
Proteobacteria	Gammaproteobacteria	Betaproteobacteriales	Burkholderiaceae	Sutterella	0.0002	0.0011	0.0048	0.0016	1	1	1	1	4
Firmicutes	Clostridia	Clostridiales	Peptococcaceae	Syntrophobotulus	0.0005	0.0016	0.0005	0.0015	1	1	1	1	4
Bacteroidetes	Bacteroidia	Chitinophagales	Chitinophagaceae	Lacibacter	0.0425	0.0182	0.0009	0.0014	1	1	1	1	4
Proteobacteria	Gammaproteobacteria	Betaproteobacteriales	Nitrosomonadaceae	IS.44	0.0182	0.0009	0.0002	0.0014	1	1	1	1	4
Proteobacteria	Deltaproteobacteria	Oligoflexales	Oligoflexaceae	Candidatus.Turbabacter	0	0.0002	0	0	0	1	0	0	1
Nitrospirae	Thermodesulfovibrionia	Thermodesulfovibrionales	Thermodesulfovibrionaceae	Thermodesulfovibrio	0.015	0.0014	0.0009	0.0014	1	1	1	1	4
Chloroflexi	Anaerolineae	Anaerolineales	Anaerolineaceae	Levilinea	0.012	0.0023	0.0077	0.0014	1	1	1	1	4
Firmicutes	Bacilli	Bacillales	Paenibacillaceae	Aneurinibacillus	0.005	0.002	0.0002	0.0014	1	1	1	1	4
Proteobacteria	Deltaproteobacteria	Syntrophobacterales	Syntrophaceae	Desulfobacca	0.0002	0.0002	0.0002	0	1	1	1	0	3
Actinobacteria-p	Actinobacteria-c	Corynebacteriales	Nocardiaceae	Nocardia	0.0048	0.0048	0.0014	0.0014	1	1	1	1	4
Proteobacteria	Deltaproteobacteria	Syntrophobacterales	Syntrophaceae	Smithella	0.0048	0	0	0.0016	1	0	0	1	2
Proteobacteria	Deltaproteobacteria	Syntrophobacterales	Syntrophaceae	Syntrophus	0.008	0	0	0.0007	1	0	0	1	2
Proteobacteria	Alphaproteobacteria	Rhizobiales	Methyloligellaceae	Rhodobium	0.0005	0	0	0	1	0	0	0	1
Proteobacteria	Deltaproteobacteria	Syntrophobacterales	Syntrophobacteraceae	Desulfoglaeba	0.0002	0.0002	0	0	1	1	0	0	2
Proteobacteria	Gammaproteobacteria	Chromatiales	Chromatiaceae	Thiohalobacter	0.0005	0	0	0	1	0	0	0	1
Proteobacteria	Deltaproteobacteria	Syntrophobacterales	Syntrophobacteraceae	Desulfovirga	0.0002	0	0.0005	0.0041	1	0	1	1	3
Proteobacteria	Gammaproteobacteria	Xanthomonadales	Rhodanobacteraceae	Luteibacter	0.0036	0.0895	0.0011	0.0014	1	1	1	1	4
Proteobacteria	Deltaproteobacteria	Syntrophobacterales	Syntrophobacteraceae	Thermodesulforhabdus	0.0141	0.0011	0	0.0027	1	1	0	1	3
Proteobacteria	Alphaproteobacteria	Rhizobiales	Devosiaceae	Youhaiella	0.0005	0	0	0	1	0	0	0	1
Proteobacteria	Alphaproteobacteria	Rickettsiales	Rickettsiaceae	Rickettsia	0.0034	0.0943	0.0005	0.0014	1	1	1	1	4
Proteobacteria	Gammaproteobacteria	Acidithiobacillales	Acidithiobacillaceae	Acidithiobacillus	0.0005	0.0002	0	0	1	1	0	0	2
Actinobacteria-p	Actinobacteria-c	Frankiales	Cryptosporangiaceae	Cryptosporangium	0.0027	0.0016	0.0005	0.0014	1	1	1	1	4
Proteobacteria	Gammaproteobacteria	Betaproteobacteriales	Chitinibacteraceae	Andreprevotia	0.0002	0	0	0	1	0	0	0	1
Proteobacteria	Gammaproteobacteria	Arenicellales	Arenicellaceae	Arenicella	0.0002	0	0	0	1	0	0	0	1
Proteobacteria	Alphaproteobacteria	Rhodobacterales	Rhodobacteraceae	Rhodobacter	0.0016	0.0036	0.0077	0.0014	1	1	1	1	4
Proteobacteria	Gammaproteobacteria	Aeromonadales	Aeromonadaceae	Oceanisphaera	0	0	0.0002	0	0	0	1	0	1
Proteobacteria	Gammaproteobacteria	Aeromonadales	Aeromonadaceae	Tolumonas	0	0.0005	0	0	0	1	0	0	1
Proteobacteria	Gammaproteobacteria	Aeromonadales	Succinivibrionaceae	Ruminobacter	0	0.0002	0.0043	0.0007	0	1	1	1	3
Proteobacteria	Gammaproteobacteria	Aeromonadales	Succinivibrionaceae	Succinivibrio	0	0.0005	0.0043	0.0007	0	1	1	1	3
Proteobacteria	Gammaproteobacteria	Aeromonadales	Succinivibrionaceae	Succinivibrionaceae.UCG.001	0	0.0002	0	0	0	1	0	0	1
Proteobacteria	Alphaproteobacteria	Rhizobiales	Xanthobacteraceae	Variibacter	0.0007	0.0064	0.0011	0.0014	1	1	1	1	4
Proteobacteria	Gammaproteobacteria	Alteromonadales	Colwelliaceae	Colwellia	0	0.0002	0	0.0005	0	1	0	1	2
Proteobacteria	Gammaproteobacteria	Alteromonadales	Colwelliaceae	Thalassotalea	0	0.0007	0	0	0	1	0	0	1
Proteobacteria	Gammaproteobacteria	Alteromonadales	Idiomarinaceae	Aliidiomarina	0	0	0.0011	0.0002	0	0	1	1	2
Proteobacteria	Alphaproteobacteria	Sphingomonadales	Sphingomonadaceae	B48	0.0002	0	0	0	1	0	0	0	1
Proteobacteria	Gammaproteobacteria	Alteromonadales	Marinobacteraceae	Marinobacter	0.0018	0.0007	0.0002	0	1	1	1	0	3
Proteobacteria	Gammaproteobacteria	Alteromonadales	Pseudoalteromonadaceae	Pseudoalteromonas	0.0018	0	0.0005	0.0009	1	0	1	1	3
Proteobacteria	Gammaproteobacteria	Alteromonadales	Shewanellaceae	Shewanella	0	0.0002	0	0	0	1	0	0	1
Proteobacteria	Deltaproteobacteria	Desulfovibrionales	Desulfovibrionaceae	Bilophila	0.0002	0	0	0	1	0	0	0	1
Proteobacteria	Gammaproteobacteria	Arenicellales	Arenicellaceae	Thiolapillus	0.0005	0	0	0.0002	1	0	0	1	2
Proteobacteria	Gammaproteobacteria	Tenderiales	Tenderiaceae	Candidatus.Tenderia	0.0002	0	0	0	1	0	0	0	1
Proteobacteria	Gammaproteobacteria	Beggiatoales	Beggiatoaceae	Candidatus.Allobeggiatoa	0.0009	0.0005	0	0.0002	1	1	0	1	3
Proteobacteria	Gammaproteobacteria	Beggiatoales	Beggiatoaceae	Candidatus.Parabeggiatoa	0.0005	0.0002	0	0	1	1	0	0	2
Proteobacteria	Gammaproteobacteria	Beggiatoales	Beggiatoaceae	Thioflexothrix	0.0002	0.0005	0	0	1	1	0	0	2
Proteobacteria	Gammaproteobacteria	Betaproteobacteriales	Chitinibacteraceae	Chitiniphilus	0.0002	0	0	0	1	0	0	0	1
Proteobacteria	Deltaproteobacteria	Myxococcales	Polyangiaceae	Chondromyces	0.0002	0	0	0	1	0	0	0	1
Proteobacteria	Gammaproteobacteria	Betaproteobacteriales	Burkholderiaceae	AAP99	0.0055	0.0016	0	0.0027	1	1	0	1	3
Proteobacteria	Gammaproteobacteria	Enterobacteriales	Enterobacteriaceae	Pantoea	0.0005	0.8211	0.0105	0.0014	1	1	1	1	4
Proteobacteria	Alphaproteobacteria	Sphingomonadales	Sphingomonadaceae	Erythrobacter	0.0002	0.0016	0.0002	0.0014	1	1	1	1	4
Proteobacteria	Gammaproteobacteria	Betaproteobacteriales	Burkholderiaceae	Actimicrobium	0.0005	0.0002	0	0.0002	1	1	0	1	3
Proteobacteria	Gammaproteobacteria	Betaproteobacteriales	Burkholderiaceae	Advenella	0	0.0023	0.0114	0.0607	0	1	1	1	3
Proteobacteria	Gammaproteobacteria	Nitrococcales	Halorhodospiraceae	Alkalispirillum	0.0002	0.0023	0.0002	0.0014	1	1	1	1	4
Proteobacteria	Gammaproteobacteria	Betaproteobacteriales	Burkholderiaceae	Alicycliphilus	0	0.0025	0.0023	0.0007	0	1	1	1	3
Planctomycetes	Brocadiae	Brocadiales	Brocadiaceae	Candidatus.Brocadia	0.0705	0.005	0.002	0.0011	1	1	1	1	4
Proteobacteria	Alphaproteobacteria	Puniceispirillales	Puniceispirillales-Incertae-Sedis	Constrictibacter	0.0002	0	0	0	1	0	0	0	1
Proteobacteria	Gammaproteobacteria	Betaproteobacteriales	Burkholderiaceae	Azohydromonas	0.0005	0.0002	0	0.0005	1	1	0	1	3
Bacteroidetes	Bacteroidia	Chitinophagales	Chitinophagaceae	Parasediminibacterium	0.0466	0.0152	0.0005	0.0011	1	1	1	1	4
Proteobacteria	Gammaproteobacteria	Betaproteobacteriales	Burkholderiaceae	Brackiella	0	0.0018	0.0052	0	0	1	1	0	2
Actinobacteria-p	Acidimicrobiia	Microtrichales	Ilumatobacteraceae	Ilumatobacter	0.0166	0.0105	0.005	0.0011	1	1	1	1	4
Proteobacteria	Deltaproteobacteria	Deltaproteobacteria-Incertae-Sedis	Syntrophorhabdaceae	Syntrophorhabdus	0.0148	0.0007	0.0002	0.0011	1	1	1	1	4
Proteobacteria	Gammaproteobacteria	Betaproteobacteriales	Burkholderiaceae	Caldimonas	0	0.0002	0	0.0002	0	1	0	1	2
Proteobacteria	Gammaproteobacteria	Betaproteobacteriales	Burkholderiaceae	Candidatus.Glomeribacter	0.0005	0	0.0002	0.0005	1	0	1	1	3
Proteobacteria	Gammaproteobacteria	Betaproteobacteriales	Burkholderiaceae	Candidatus.Nasuia	0	0.0005	0	0	0	1	0	0	1
Proteobacteria	Gammaproteobacteria	Betaproteobacteriales	Burkholderiaceae	Candidatus.Profftella	0.0005	0.0057	0	0.0002	1	1	0	1	3
Verrucomicrobia	Verrucomicrobiae	Opitutales	Puniceicoccaceae	Cerasicoccus	0.012	0.0075	0.0002	0.0011	1	1	1	1	4
Proteobacteria	Gammaproteobacteria	Betaproteobacteriales	Burkholderiaceae	Candidimonas	0	0.0002	0	0.0027	0	1	0	1	2
Proteobacteria	Gammaproteobacteria	Betaproteobacteriales	Burkholderiaceae	Castellaniella	0	0	0.0002	0.0005	0	0	1	1	2
Proteobacteria	Gammaproteobacteria	Betaproteobacteriales	Burkholderiaceae	CM1G08	0.0007	0.0009	0	0	1	1	0	0	2
Proteobacteria	Gammaproteobacteria	Betaproteobacteriales	Burkholderiaceae	Collimonas	0.0007	0	0	0.0002	1	0	0	1	2
Proteobacteria	Gammaproteobacteria	Betaproteobacteriales	Rhodocyclaceae	Denitratisoma	0.0107	0.0009	0.0002	0.0011	1	1	1	1	4
Proteobacteria	Gammaproteobacteria	Betaproteobacteriales	Burkholderiaceae	Corticibacter	0	0	0.0002	0	0	0	1	0	1
Acidobacteria	Subgroup-6	no-rank	no-rank	Vicinamibacter	0.0082	0.002	0.0002	0.0011	1	1	1	1	4
Proteobacteria	Gammaproteobacteria	Betaproteobacteriales	Burkholderiaceae	Curvibacter	0.012	0.0036	0	0.0007	1	1	0	1	3
Proteobacteria	Alphaproteobacteria	Elsterales	Elsteraceae	Aliidongia	0.0073	0.0018	0.0002	0.0011	1	1	1	1	4
Proteobacteria	Gammaproteobacteria	Betaproteobacteriales	Burkholderiaceae	Derxia	0.0005	0.0002	0	0	1	1	0	0	2
Actinobacteria-p	Actinobacteria-c	Kineosporiales	Kineosporiaceae	Angustibacter	0.0064	0.0082	0.002	0.0011	1	1	1	1	4
Cyanobacteria	Oxyphotobacteria	Nostocales	Nostocaceae	Nostoc.PCC.73102	0.0052	0.0105	0.0002	0.0011	1	1	1	1	4
Proteobacteria	Gammaproteobacteria	Betaproteobacteriales	Burkholderiaceae	Eoetvoesia	0.0007	0	0	0.0002	1	0	0	1	2
Proteobacteria	Gammaproteobacteria	Betaproteobacteriales	Burkholderiaceae	Giesbergeria	0	0	0.0002	0.0036	0	0	1	1	2
Proteobacteria	Gammaproteobacteria	Betaproteobacteriales	Burkholderiaceae	GKS98.freshwater.group	0	0	0.0005	0.0005	0	0	1	1	2
Proteobacteria	Gammaproteobacteria	Betaproteobacteriales	Burkholderiaceae	Glaciimonas	0	0.0002	0	0	0	1	0	0	1
Firmicutes	Clostridia	Clostridiales	Peptostreptococcaceae	Paraclostridium	0.005	0.007	0.0027	0.0011	1	1	1	1	4
Proteobacteria	Alphaproteobacteria	Sneathiellales	Sneathiellaceae	AT.s3.44	0.0048	0.0052	0.0002	0.0011	1	1	1	1	4
Proteobacteria	Gammaproteobacteria	Betaproteobacteriales	Sulfuricellaceae	Sulfuriferula	0.0034	0.0002	0.0002	0.0011	1	1	1	1	4
Proteobacteria	Gammaproteobacteria	Betaproteobacteriales	Burkholderiaceae	Hylemonella	0.0007	0	0	0.0005	1	0	0	1	2
Proteobacteria	Gammaproteobacteria	Diplorickettsiales	Diplorickettsiaceae	Diplorickettsia	0.0034	0.0159	0.0007	0.0011	1	1	1	1	4
Proteobacteria	Gammaproteobacteria	Betaproteobacteriales	Burkholderiaceae	Inhella	0.0007	0.0007	0	0.0034	1	1	0	1	3
Firmicutes	Bacilli	Bacillales	Thermoactinomycetaceae	Thermoflavimicrobium	0.0025	0.0064	0.0007	0.0011	1	1	1	1	4
Proteobacteria	Gammaproteobacteria	Betaproteobacteriales	Burkholderiaceae	Kerstersia	0	0.0014	0.0005	0.0032	0	1	1	1	3
Proteobacteria	Gammaproteobacteria	Betaproteobacteriales	Burkholderiaceae	Lampropedia	0.0002	0	0.0002	0.0002	1	0	1	1	3
Firmicutes	Clostridia	Clostridiales	Family-XI	Tepidimicrobium	0.002	0.0005	0.0002	0.0011	1	1	1	1	4
Actinobacteria-p	Actinobacteria-c	Micromonosporales	Micromonosporaceae	Hamadaea	0.0011	0.0007	0.0005	0.0011	1	1	1	1	4
Chloroflexi	Chloroflexia	Thermomicrobiales	Thermomicrobiaceae	Sphaerobacter	0.0011	0.0023	0.0034	0.0011	1	1	1	1	4
Firmicutes	Bacilli	Bacillales	Planococcaceae	Caryophanon	0.0005	0.0005	0.0016	0.0011	1	1	1	1	4
Proteobacteria	Gammaproteobacteria	Betaproteobacteriales	Burkholderiaceae	Malikia	0	0	0	0.0011	0	0	0	1	1
Cyanobacteria	Oxyphotobacteria	Synechococcales	Cyanobiaceae	Cyanobium.PCC.6307	0.0002	0.0686	0.002	0.0011	1	1	1	1	4
Proteobacteria	Gammaproteobacteria	Betaproteobacteriales	Burkholderiaceae	Methylibium	0	0	0.0002	0	0	0	1	0	1
Proteobacteria	Gammaproteobacteria	Betaproteobacteriales	Burkholderiaceae	Mitsuaria	0	0	0	0.0002	0	0	0	1	1
Proteobacteria	Gammaproteobacteria	Betaproteobacteriales	Burkholderiaceae	MWH.UniP1.aquatic.group	0	0	0	0.0002	0	0	0	1	1
Proteobacteria	Gammaproteobacteria	Betaproteobacteriales	Burkholderiaceae	Mycoavidus	0.0023	0.0009	0	0	1	1	0	0	2
Proteobacteria	Gammaproteobacteria	Betaproteobacteriales	Burkholderiaceae	Xenophilus	0.0002	0.0025	0.0007	0.0011	1	1	1	1	4
Proteobacteria	Gammaproteobacteria	Betaproteobacteriales	Burkholderiaceae	Oligella	0	0.0002	0.0623	0.0136	0	1	1	1	3
Proteobacteria	Gammaproteobacteria	Pseudomonadales	Moraxellaceae	Alkanindiges	0.0002	0.0048	0.0007	0.0011	1	1	1	1	4
Proteobacteria	Deltaproteobacteria	Syntrophobacterales	Syntrophaceae	Desulfomonile	0.0661	0.0007	0.0002	0.0009	1	1	1	1	4
Planctomycetes	Phycisphaerae	Phycisphaerales	Phycisphaeraceae	Phycisphaera	0.0373	0.0002	0.0007	0.0009	1	1	1	1	4
Proteobacteria	Gammaproteobacteria	Betaproteobacteriales	Burkholderiaceae	Paenalcaligenes	0	0.0002	0.0645	0.0109	0	1	1	1	3
Proteobacteria	Gammaproteobacteria	Betaproteobacteriales	Burkholderiaceae	Pandoraea	0.003	0.0005	0.0002	0	1	1	1	0	3
Proteobacteria	Gammaproteobacteria	Betaproteobacteriales	Nitrosomonadaceae	cr616	0.0002	0	0	0	1	0	0	0	1
Proteobacteria	Gammaproteobacteria	Betaproteobacteriales	Rhodocyclaceae	Dechlorosoma	0.028	0.002	0.0009	0.0009	1	1	1	1	4
Proteobacteria	Gammaproteobacteria	Betaproteobacteriales	Burkholderiaceae	Parasutterella	0	0.0191	0.0309	0.0557	0	1	1	1	3
Proteobacteria	Gammaproteobacteria	Nitrosococcales	Nitrosococcaceae	AqS1	0.0211	0.0032	0.0002	0.0009	1	1	1	1	4
Proteobacteria	Gammaproteobacteria	Betaproteobacteriales	Burkholderiaceae	Pelistega	0	0.0002	0.0007	0.0027	0	1	1	1	3
Bacteroidetes	Bacteroidia	Chitinophagales	Chitinophagaceae	Asinibacterium	0.0164	0.0057	0.0002	0.0009	1	1	1	1	4
Proteobacteria	Gammaproteobacteria	Betaproteobacteriales	Burkholderiaceae	Pigmentiphaga	0	0.0198	0.002	0.005	0	1	1	1	3
Planctomycetes	Planctomycetacia	Planctomycetales	Gimesiaceae	Gimesia	0.0143	0.0009	0.0005	0.0009	1	1	1	1	4
Firmicutes	Clostridia	Clostridiales	Family-XVII	Sulfobacillus	0.012	0.0009	0.0002	0.0009	1	1	1	1	4
Proteobacteria	Alphaproteobacteria	Rhizobiales	Beijerinckiaceae	FFCH5858	0.0116	0.0077	0.0011	0.0009	1	1	1	1	4
Proteobacteria	Deltaproteobacteria	Desulfovibrionales	Desulfovibrionaceae	Desulfovibrio	0.01	0.0014	0.0018	0.0009	1	1	1	1	4
Epsilonbacteraeota	Campylobacteria	Campylobacterales	Sulfurovaceae	Sulfurovum	0.0068	0.0007	0.0009	0.0009	1	1	1	1	4
Proteobacteria	Gammaproteobacteria	Cellvibrionales	Cellvibrionaceae	Cellvibrio	0.0045	0.0032	0.0023	0.0009	1	1	1	1	4
Proteobacteria	Deltaproteobacteria	Desulfobacterales	Desulfobulbaceae	Desulfopila	0.0039	0.0036	0.0007	0.0009	1	1	1	1	4
Proteobacteria	Alphaproteobacteria	Rhizobiales	Beijerinckiaceae	Rhodoblastus	0.003	0.0048	0.0009	0.0009	1	1	1	1	4
Actinobacteria-p	Actinobacteria-c	Streptomycetales	Streptomycetaceae	Kitasatospora	0.002	0.0023	0.0005	0.0009	1	1	1	1	4
Proteobacteria	Alphaproteobacteria	Rhodospirillales	Magnetospirillaceae	Magnetospirillum	0.002	0.0016	0.0025	0.0009	1	1	1	1	4
Proteobacteria	Gammaproteobacteria	Betaproteobacteriales	Burkholderiaceae	Rivibacter	0.0007	0	0	0.0002	1	0	0	1	2
Firmicutes	Negativicutes	Selenomonadales	Veillonellaceae	Megasphaera	0.0016	0.0009	0.0011	0.0009	1	1	1	1	4
Proteobacteria	Gammaproteobacteria	Betaproteobacteriales	Burkholderiaceae	Rubrivivax	0.0032	0.0014	0.0002	0	1	1	1	0	3
Proteobacteria	Gammaproteobacteria	Betaproteobacteriales	Burkholderiaceae	Schlegelella	0	0	0	0.0011	0	0	0	1	1
Proteobacteria	Alphaproteobacteria	Rhizobiales	Xanthobacteraceae	Tardiphaga	0.0014	0.0327	0.0045	0.0009	1	1	1	1	4
Proteobacteria	Gammaproteobacteria	Betaproteobacteriales	Burkholderiaceae	Sphaerotilus	0	0	0	0.0005	0	0	0	1	1
Proteobacteria	Deltaproteobacteria	Desulfobacterales	Desulfobulbaceae	Desulfocapsa	0.0014	0.0002	0.0002	0.0009	1	1	1	1	4
Proteobacteria	Gammaproteobacteria	Betaproteobacteriales	Burkholderiaceae	Tepidicella	0.0043	0.0002	0	0.0002	1	1	0	1	3
Proteobacteria	Gammaproteobacteria	Betaproteobacteriales	Burkholderiaceae	Tepidimonas	0.0009	0	0	0.0107	1	0	0	1	2
Proteobacteria	Gammaproteobacteria	Betaproteobacteriales	Methylophilaceae	MM1	0.0014	0.0034	0.0002	0.0009	1	1	1	1	4
Bacteroidetes	Bacteroidia	Chitinophagales	Chitinophagaceae	Haoranjiania	0.0011	0.0077	0.0002	0.0009	1	1	1	1	4
Proteobacteria	Gammaproteobacteria	Betaproteobacteriales	Rhodocyclaceae	Dechlorobacter	0.0011	0.0005	0.0005	0.0009	1	1	1	1	4
Cyanobacteria	Oxyphotobacteria	Nostocales	Xenococcaceae	Xenococcus.PCC.7305	0.0009	0.0552	0.0027	0.0009	1	1	1	1	4
Proteobacteria	Gammaproteobacteria	Betaproteobacteriales	Burkholderiaceae	Xylophilus	0	0.0014	0	0	0	1	0	0	1
Proteobacteria	Gammaproteobacteria	Betaproteobacteriales	Burkholderiaceae	Zhizhongheella	0.0005	0.0002	0	0	1	1	0	0	2
Proteobacteria	Deltaproteobacteria	Syntrophobacterales	Syntrophobacteraceae	Desulfacinum	0.0002	0	0	0	1	0	0	0	1
Proteobacteria	Gammaproteobacteria	Betaproteobacteriales	Chitinibacteraceae	Chitinibacter	0.0007	0.0059	0.0007	0	1	1	1	0	3
Proteobacteria	Deltaproteobacteria	Desulfovibrionales	Desulfonatronaceae	Desulfonatronum	0.0002	0	0	0	1	0	0	0	1
Proteobacteria	Gammaproteobacteria	Betaproteobacteriales	Chitinibacteraceae	Deefgea	0	0.0005	0	0	0	1	0	0	1
Proteobacteria	Deltaproteobacteria	Syntrophobacterales	Syntrophobacteraceae	Desulforhabdus	0.0002	0	0	0	1	0	0	0	1
Proteobacteria	Deltaproteobacteria	Desulfobacterales	Desulfobacteraceae	Desulfosarcina	0.0002	0	0	0	1	0	0	0	1
Proteobacteria	Gammaproteobacteria	Betaproteobacteriales	Chitinimonadaceae	Chitinimonas	0.0011	0.0009	0	0.0002	1	1	0	1	3
Proteobacteria	Gammaproteobacteria	Betaproteobacteriales	Chitinimonadaceae	Chitinivorax	0	0	0	0.0005	0	0	0	1	1
Proteobacteria	Deltaproteobacteria	Desulfuromonadales	Desulfuromonadaceae	Desulfuromusa	0.0002	0	0	0	1	0	0	0	1
Proteobacteria	Gammaproteobacteria	Betaproteobacteriales	Chromobacteriaceae	Gulbenkiania	0	0.0005	0	0	0	1	0	0	1
Proteobacteria	Gammaproteobacteria	Betaproteobacteriales	Chromobacteriaceae	Paludibacterium	0.0007	0.0002	0	0	1	1	0	0	2
Proteobacteria	Gammaproteobacteria	Betaproteobacteriales	Chromobacteriaceae	Vogesella	0.0002	0	0.0005	0	1	0	1	0	2
Proteobacteria	Gammaproteobacteria	Betaproteobacteriales	Ferrovaceae	Ferrovum	0.0043	0.0009	0	0	1	1	0	0	2
Proteobacteria	Alphaproteobacteria	Rhizobiales	Beijerinckiaceae	Methylorosula	0.0007	0.0166	0.0014	0.0009	1	1	1	1	4
Proteobacteria	Gammaproteobacteria	Betaproteobacteriales	Gallionellaceae	Ferriphaselus	0.0005	0.0002	0	0	1	1	0	0	2
Actinobacteria-p	Actinobacteria-c	Streptosporangiales	Nocardiopsaceae	Nocardiopsis	0.0005	0.0002	0.0023	0.0009	1	1	1	1	4
Bacteroidetes	Bacteroidia	Bacteroidales	Muribaculaceae	CAG.873	0.0005	0.0002	0.0005	0.0009	1	1	1	1	4
Proteobacteria	Gammaproteobacteria	Betaproteobacteriales	Hydrogenophilaceae	Tepidiphilus	0	0	0.0005	0.0082	0	0	1	1	2
Firmicutes	Clostridia	Clostridiales	Clostridiaceae-1	Caloramator	0.0005	0.0011	0.0016	0.0009	1	1	1	1	4
Proteobacteria	Gammaproteobacteria	Betaproteobacteriales	Methylophilaceae	Candidatus.Methylopumilus	0.0005	0.0005	0	0	1	1	0	0	2
Firmicutes	Bacilli	Bacillales	Bacillaceae	Sinibacillus	0.0002	0.0002	0.0002	0.0009	1	1	1	1	4
Proteobacteria	Gammaproteobacteria	Betaproteobacteriales	Methylophilaceae	Methylophilus	0.0007	0.0018	0	0.0009	1	1	0	1	3
Firmicutes	Bacilli	Bacillales	Thermoactinomycetaceae	Planifilum	0.0002	0.0007	0.0005	0.0009	1	1	1	1	4
Firmicutes	Clostridia	Clostridiales	Christensenellaceae	Catabacter	0.0002	0.0105	0.0009	0.0009	1	1	1	1	4
Proteobacteria	Gammaproteobacteria	Betaproteobacteriales	Methylophilaceae	MM2	0.0032	0.0002	0	0.0005	1	1	0	1	3
Proteobacteria	Deltaproteobacteria	Desulfuromonadales	Geobacteraceae	Geopsychrobacter	0.0482	0.015	0.0018	0.0007	1	1	1	1	4
Proteobacteria	Gammaproteobacteria	Betaproteobacteriales	Methylophilaceae	UBA6140	0.0005	0.0025	0	0.0045	1	1	0	1	3
Planctomycetes	Phycisphaerae	Phycisphaerales	Phycisphaeraceae	Z195MB87	0.0457	0.0007	0.0002	0.0007	1	1	1	1	4
Proteobacteria	Gammaproteobacteria	Betaproteobacteriales	Neisseriaceae	Kingella	0	0.0005	0.0009	0.002	0	1	1	1	3
Proteobacteria	Gammaproteobacteria	Betaproteobacteriales	Neisseriaceae	Neisseria	0	0.0002	0.0005	0.0041	0	1	1	1	3
Planctomycetes	Planctomycetacia	Planctomycetales	Rubinisphaeraceae	Rubinisphaera	0.0173	0.0009	0.0011	0.0007	1	1	1	1	4
Proteobacteria	Gammaproteobacteria	Betaproteobacteriales	Neisseriaceae	Vitreoscilla	0	0.018	0.012	0.0023	0	1	1	1	3
Proteobacteria	Deltaproteobacteria	Desulfobacterales	Desulfobulbaceae	Dissulfurimicrobium	0.0002	0	0	0	1	0	0	0	1
Proteobacteria	Alphaproteobacteria	Rhodospirillales	Rhodospirillaceae	Haematospirillum	0.0002	0	0	0	1	0	0	0	1
Planctomycetes	Planctomycetacia	Isosphaerales	Isosphaeraceae	Candidatus.Nostocoida	0.0127	0.0089	0.005	0.0007	1	1	1	1	4
Firmicutes	Clostridia	Clostridiales	Clostridiaceae-1	Clostridium.sensu.stricto.9	0.0111	0.012	0.0014	0.0007	1	1	1	1	4
Proteobacteria	Alphaproteobacteria	Azospirillales	Azospirillaceae	Azospirillum	0.0073	0.003	0.0011	0.0007	1	1	1	1	4
Actinobacteria-p	Actinobacteria-c	Catenulisporales	Catenulisporaceae	Catenulispora	0.0061	0.0048	0.0009	0.0007	1	1	1	1	4
Planctomycetes	Planctomycetacia	Pirellulales	Pirellulaceae	Pir2.lineage	0.0052	0.0002	0.0011	0.0007	1	1	1	1	4
Actinobacteria-p	Actinobacteria-c	Micrococcales	Microbacteriaceae	MWH.Ta3	0.005	0.0105	0.0002	0.0007	1	1	1	1	4
Cyanobacteria	Oxyphotobacteria	Synechococcales	Cyanobiaceae	Prochlorococcus.MIT9313	0.0045	0.0007	0.0002	0.0007	1	1	1	1	4
Proteobacteria	Gammaproteobacteria	Betaproteobacteriales	Nitrosomonadaceae	oc32	0.0043	0.0009	0.0002	0	1	1	1	0	3
Firmicutes	Clostridia	Clostridiales	Clostridiaceae-1	Clostridium.sensu.stricto.10	0.0041	0.0057	0.0009	0.0007	1	1	1	1	4
Planctomycetes	Planctomycetacia	Planctomycetales	Rubinisphaeraceae	Planctomicrobium	0.0039	0.0002	0.0034	0.0007	1	1	1	1	4
Proteobacteria	Gammaproteobacteria	Betaproteobacteriales	Procabacteriaceae	Procabacter	0.0005	0.0016	0	0.0009	1	1	0	1	3
Bacteroidetes	Bacteroidia	Cytophagales	Cyclobacteriaceae	Algoriphagus	0.0032	0.0009	0.0009	0.0007	1	1	1	1	4
Proteobacteria	Gammaproteobacteria	Betaproteobacteriales	Rhodocyclaceae	Azonexus	0.0027	0.0007	0	0	1	1	0	0	2
Proteobacteria	Gammaproteobacteria	Betaproteobacteriales	Rhodocyclaceae	Azospira	0.0009	0.0005	0	0.0002	1	1	0	1	3
Proteobacteria	Gammaproteobacteria	Betaproteobacteriales	Rhodocyclaceae	Azovibrio	0.0018	0	0	0.0005	1	0	0	1	2
Proteobacteria	Gammaproteobacteria	Piscirickettsiales	Piscirickettsiaceae	Candidatus.Endoecteinascidia	0.0032	0.003	0.0009	0.0007	1	1	1	1	4
Proteobacteria	Alphaproteobacteria	Caulobacterales	Caulobacteraceae	PMMR1	0.003	0.0061	0.0005	0.0007	1	1	1	1	4
Proteobacteria	Alphaproteobacteria	Rhodobacterales	Rhodobacteraceae	Tabrizicola	0.0025	0.0009	0.0007	0.0007	1	1	1	1	4
Actinobacteria-p	Acidimicrobiia	Acidimicrobiales	Acidimicrobiaceae	Ferrithrix	0.0023	0.0034	0.0002	0.0007	1	1	1	1	4
Acidobacteria	Holophagae	Holophagales	Holophagaceae	Holophaga	0.002	0.0005	0.0002	0.0007	1	1	1	1	4
Firmicutes	Clostridia	Clostridiales	Clostridiaceae-1	Clostridium.sensu.stricto.5	0.002	0.005	0.0007	0.0007	1	1	1	1	4
Proteobacteria	Gammaproteobacteria	Oceanospirillales	Pseudohongiellaceae	BIyi10	0.002	0.0002	0.0005	0.0007	1	1	1	1	4
Proteobacteria	Gammaproteobacteria	Betaproteobacteriales	Rhodocyclaceae	Ferribacterium	0.0034	0.0005	0	0.0027	1	1	0	1	3
Proteobacteria	Gammaproteobacteria	Betaproteobacteriales	Methylophilaceae	OM43.clade	0.0016	0.0018	0.0005	0.0007	1	1	1	1	4
Proteobacteria	Gammaproteobacteria	Betaproteobacteriales	Rhodocyclaceae	Methyloversatilis	0.0014	0.0009	0.0005	0	1	1	1	0	3
Proteobacteria	Gammaproteobacteria	Oceanospirillales	Hahellaceae	Hahella	0.0002	0	0	0	1	0	0	0	1
Proteobacteria	Gammaproteobacteria	Betaproteobacteriales	Rhodocyclaceae	Propionivibrio	0.0034	0.0002	0	0.0005	1	1	0	1	3
Proteobacteria	Gammaproteobacteria	Betaproteobacteriales	Rhodocyclaceae	Quatrionicoccus	0.0005	0.0002	0	0	1	1	0	0	2
Proteobacteria	Gammaproteobacteria	Betaproteobacteriales	Rhodocyclaceae	Sterolibacterium	0.008	0.0002	0	0.0002	1	1	0	1	3
Proteobacteria	Gammaproteobacteria	Oceanospirillales	Halomonadaceae	Halotalea	0.0002	0	0	0	1	0	0	0	1
Cyanobacteria	Oxyphotobacteria	Nostocales	Xenococcaceae	Chroococcidiopsis.PCC.6712	0.0009	0.0143	0.0009	0.0007	1	1	1	1	4
Firmicutes	Bacilli	Bacillales	Planococcaceae	Rummeliibacillus	0.0009	0.0043	0.0002	0.0007	1	1	1	1	4
Proteobacteria	Gammaproteobacteria	Betaproteobacteriales	Rhodocyclaceae	Uliginosibacterium	0.0111	0.0045	0	0.0014	1	1	0	1	3
Proteobacteria	Gammaproteobacteria	Alteromonadales	Idiomarinaceae	Idiomarina	0.0002	0	0	0	1	0	0	0	1
Actinobacteria-p	Actinobacteria-c	Frankiales	Geodermatophilaceae	Modestobacter	0.0007	0.0034	0.0005	0.0007	1	1	1	1	4
Proteobacteria	Gammaproteobacteria	Betaproteobacteriales	Sulfuricellaceae	Ferritrophicum	0.0025	0	0	0.0002	1	0	0	1	2
Proteobacteria	Gammaproteobacteria	Betaproteobacteriales	Sulfuricellaceae	Sulfuricella	0.0016	0	0	0.0002	1	0	0	1	2
Firmicutes	Bacilli	Bacillales	Paenibacillaceae	Thermobacillus	0.0007	0.0086	0.0011	0.0007	1	1	1	1	4
Proteobacteria	Gammaproteobacteria	Betaproteobacteriales	Sulfuricellaceae	Sulfurirhabdus	0	0.0014	0	0	0	1	0	0	1
Proteobacteria	Gammaproteobacteria	Cardiobacteriales	Wohlfahrtiimonadaceae	Ignatzschineria	0	0.0009	0.0114	0.0093	0	1	1	1	3
Proteobacteria	Gammaproteobacteria	Cardiobacteriales	Wohlfahrtiimonadaceae	Koukoulia	0	0.0002	0.0002	0.0002	0	1	1	1	3
Proteobacteria	Gammaproteobacteria	Cardiobacteriales	Wohlfahrtiimonadaceae	Wohlfahrtiimonas	0	0.0005	0.0002	0	0	1	1	0	2
Proteobacteria	Gammaproteobacteria	Cellvibrionales	Cellvibrionaceae	Aestuariicella	0	0	0.0011	0.0002	0	0	1	1	2
Firmicutes	Negativicutes	Selenomonadales	Veillonellaceae	Anaerosinus	0.0005	0.0009	0.0014	0.0007	1	1	1	1	4
Proteobacteria	Gammaproteobacteria	Cellvibrionales	Cellvibrionaceae	Marinagarivorans	0.0002	0	0	0.0002	1	0	0	1	2
Proteobacteria	Gammaproteobacteria	Cellvibrionales	Cellvibrionaceae	Marinimicrobium	0	0	0.0002	0.0002	0	0	1	1	2
Proteobacteria	Gammaproteobacteria	Cellvibrionales	Cellvibrionaceae	Saccharophagus	0	0	0	0.0005	0	0	0	1	1
Proteobacteria	Gammaproteobacteria	Cellvibrionales	Halieaceae	Halioglobus	0.0009	0.0002	0	0	1	1	0	0	2
Proteobacteria	Gammaproteobacteria	Cellvibrionales	Microbulbiferaceae	Microbulbifer	0	0	0.0005	0	0	0	1	0	1
Actinobacteria-p	Actinobacteria-c	Micrococcales	Micrococcaceae	Sinomonas	0.0002	0.0007	0.0009	0.0007	1	1	1	1	4
Proteobacteria	Gammaproteobacteria	Cellvibrionales	Spongiibacteraceae	BD1.7.clade	0.0073	0.0007	0.0005	0	1	1	1	0	3
Proteobacteria	Gammaproteobacteria	Chromatiales	Chromatiaceae	Candidatus.Thiobios	0	0.0002	0	0	0	1	0	0	1
Proteobacteria	Gammaproteobacteria	Thiomicrospirales	Thioglobaceae	IheB2.31	0.0002	0	0	0	1	0	0	0	1
Proteobacteria	Gammaproteobacteria	Chromatiales	Chromatiaceae	Thiohalocapsa	0	0	0	0.0002	0	0	0	1	1
Proteobacteria	Gammaproteobacteria	Chromatiales	Sedimenticolaceae	Sedimenticola	0.002	0.0011	0	0	1	1	0	0	2
Proteobacteria	Gammaproteobacteria	Immundisolibacterales	Immundisolibacteraceae	Immundisolibacter	0.0002	0	0	0	1	0	0	0	1
Firmicutes	Bacilli	Bacillales	Thermoactinomycetaceae	Thermoactinomyces	0.0002	0.0025	0.0011	0.0007	1	1	1	1	4
Proteobacteria	Alphaproteobacteria	Acetobacterales	Acetobacteraceae	Roseococcus	0.0002	0.0034	0.0002	0.0007	1	1	1	1	4
Planctomycetes	Planctomycetacia	Gemmatales	Gemmataceae	Telmatocola	0.03	0.0036	0.0016	0.0005	1	1	1	1	4
Verrucomicrobia	Verrucomicrobiae	Pedosphaerales	Pedosphaeraceae	Pedosphaera	0.0173	0.0005	0.0002	0.0005	1	1	1	1	4
Proteobacteria	Gammaproteobacteria	Betaproteobacteriales	Chitinibacteraceae	Iodobacter	0.0002	0	0	0	1	0	0	0	1
Proteobacteria	Gammaproteobacteria	Ectothiorhodospirales	Ectothiorhodospiraceae	Ectothiorhodospira	0.0009	0.0005	0.0002	0	1	1	1	0	3
Proteobacteria	Gammaproteobacteria	Ectothiorhodospirales	Ectothiorhodospiraceae	Halofilum	0.0005	0	0	0.0002	1	0	0	1	2
Proteobacteria	Gammaproteobacteria	Ectothiorhodospirales	Ectothiorhodospiraceae	Thioalkalivibrio	0.0007	0	0	0.0002	1	0	0	1	2
Proteobacteria	Gammaproteobacteria	Ectothiorhodospirales	Ectothiorhodospiraceae	Thiogranum	0.0334	0.0002	0	0.0007	1	1	0	1	3
Proteobacteria	Gammaproteobacteria	Ectothiorhodospirales	Ectothiorhodospiraceae	Thiohalomonas	0.0007	0.0002	0	0	1	1	0	0	2
Proteobacteria	Gammaproteobacteria	Ectothiorhodospirales	Thioalkalispiraceae	SS1.B.09.64	0.0039	0.002	0.0005	0	1	1	1	0	3
Proteobacteria	Gammaproteobacteria	Ectothiorhodospirales	Thioalkalispiraceae	Thioalkalispira	0.0016	0.0002	0	0.0018	1	1	0	1	3
Proteobacteria	Gammaproteobacteria	Ectothiorhodospirales	Thioalkalispiraceae	Thiohalophilus	0.0014	0.0005	0	0.0002	1	1	0	1	3
Proteobacteria	Gammaproteobacteria	Enterobacteriales	Enterobacteriaceae	Buchnera	0	0.1218	0	0.0007	0	1	0	1	2
Proteobacteria	Gammaproteobacteria	Enterobacteriales	Enterobacteriaceae	Budvicia	0	0.0005	0	0	0	1	0	0	1
Proteobacteria	Gammaproteobacteria	Betaproteobacteriales	Rhodocyclaceae	Georgfuchsia	0.0111	0.0039	0.0002	0.0005	1	1	1	1	4
Proteobacteria	Gammaproteobacteria	Enterobacteriales	Enterobacteriaceae	Candidatus.Hamiltonella	0	0.0284	0	0	0	1	0	0	1
Proteobacteria	Gammaproteobacteria	Enterobacteriales	Enterobacteriaceae	Candidatus.Regiella	0	0.0836	0	0	0	1	0	0	1
Proteobacteria	Gammaproteobacteria	Enterobacteriales	Enterobacteriaceae	Citrobacter	0	0.0018	0	0.0018	0	1	0	1	2
Proteobacteria	Gammaproteobacteria	Enterobacteriales	Enterobacteriaceae	Cronobacter	0	0.0002	0.0007	0	0	1	1	0	2
Proteobacteria	Alphaproteobacteria	Paracaedibacterales	Paracaedibacteraceae	Candidatus.Paracaedibacter	0.0107	0.0095	0.0009	0.0005	1	1	1	1	4
Proteobacteria	Gammaproteobacteria	Oceanospirillales	Endozoicomonadaceae	Endozoicomonas	0.0095	0.0005	0.0002	0.0005	1	1	1	1	4
Proteobacteria	Gammaproteobacteria	Enterobacteriales	Enterobacteriaceae	Erwinia	0.0002	0.0077	0.0005	0	1	1	1	0	3
Proteobacteria	Deltaproteobacteria	Desulfuromonadales	Desulfuromonadaceae	Pelobacter	0.0093	0.0009	0.0009	0.0005	1	1	1	1	4
Proteobacteria	Gammaproteobacteria	Enterobacteriales	Enterobacteriaceae	Gibbsiella	0	0.0002	0	0	0	1	0	0	1
Proteobacteria	Gammaproteobacteria	Enterobacteriales	Enterobacteriaceae	Hafnia.Obesumbacterium	0	0.0045	0	0.0005	0	1	0	1	2
Proteobacteria	Gammaproteobacteria	Enterobacteriales	Enterobacteriaceae	Izhakiella	0	0.0014	0	0	0	1	0	0	1
Proteobacteria	Gammaproteobacteria	Enterobacteriales	Enterobacteriaceae	Klebsiella	0	0.0125	0.0005	0.0005	0	1	1	1	3
Proteobacteria	Gammaproteobacteria	Enterobacteriales	Enterobacteriaceae	Kluyvera	0	0.0009	0	0	0	1	0	0	1
Proteobacteria	Gammaproteobacteria	Enterobacteriales	Enterobacteriaceae	Kosakonia	0	0.0009	0	0	0	1	0	0	1
Proteobacteria	Gammaproteobacteria	Enterobacteriales	Enterobacteriaceae	Lelliottia	0	0.0014	0	0	0	1	0	0	1
Proteobacteria	Gammaproteobacteria	Enterobacteriales	Enterobacteriaceae	Morganella	0	0.0005	0.0025	0	0	1	1	0	2
Chloroflexi	Anaerolineae	Anaerolineales	Anaerolineaceae	Leptolinea	0.0089	0.0009	0.0005	0.0005	1	1	1	1	4
Proteobacteria	Gammaproteobacteria	Enterobacteriales	Enterobacteriaceae	Pluralibacter	0	0.0141	0	0	0	1	0	0	1
Proteobacteria	Gammaproteobacteria	Enterobacteriales	Enterobacteriaceae	Proteus	0	0	0.0002	0	0	0	1	0	1
Proteobacteria	Gammaproteobacteria	Enterobacteriales	Enterobacteriaceae	Providencia	0	0.0007	0.0005	0.0002	0	1	1	1	3
Proteobacteria	Gammaproteobacteria	Enterobacteriales	Enterobacteriaceae	Rahnella	0	0.0009	0	0	0	1	0	0	1
Proteobacteria	Gammaproteobacteria	Enterobacteriales	Enterobacteriaceae	Rosenbergiella	0.0002	0.0086	0	0	1	1	0	0	2
Proteobacteria	Alphaproteobacteria	Caulobacterales	Caulobacteraceae	Asticcacaulis	0.007	0.0045	0.0007	0.0005	1	1	1	1	4
Proteobacteria	Gammaproteobacteria	Enterobacteriales	Enterobacteriaceae	Siccibacter	0	0.0002	0	0	0	1	0	0	1
Proteobacteria	Gammaproteobacteria	Enterobacteriales	Enterobacteriaceae	Sodalis	0	0.0007	0.0002	0	0	1	1	0	2
Proteobacteria	Gammaproteobacteria	Enterobacteriales	Enterobacteriaceae	Yersinia	0	0.0032	0	0	0	1	0	0	1
Proteobacteria	Gammaproteobacteria	Francisellales	Francisellaceae	Francisella	0	0.0002	0.0075	0.0082	0	1	1	1	3
Proteobacteria	Alphaproteobacteria	Rhizobiales	Pleomorphomonadaceae	Chthonobacter	0.007	0.0027	0.0002	0.0005	1	1	1	1	4
Proteobacteria	Gammaproteobacteria	Betaproteobacteriales	Aquaspirillaceae	Laribacter	0.0002	0	0	0	1	0	0	0	1
Proteobacteria	Gammaproteobacteria	Gammaproteobacteria-Incertae-Sedis	no-rank	Candidatus.Ovatusbacter	0.0005	0.0005	0	0	1	1	0	0	2
Proteobacteria	Alphaproteobacteria	Rhodovibrionales	Fodinicurvataceae	Limimonas	0.0002	0	0	0	1	0	0	0	1
Actinobacteria-p	Actinobacteria-c	Micromonosporales	Micromonosporaceae	Actinoplanes	0.0066	0.0023	0.0018	0.0005	1	1	1	1	4
Proteobacteria	Zetaproteobacteria	Mariprofundales	Mariprofundaceae	Mariprofundus	0.0002	0	0	0	1	0	0	0	1
Proteobacteria	Gammaproteobacteria	Methylococcales	Methylococcaceae	Methylocaldum	0.0093	0.0014	0	0.0007	1	1	0	1	3
Proteobacteria	Alphaproteobacteria	Rhodospirillales	Rhodospirillaceae	Novispirillum	0.0057	0.0009	0.0002	0.0005	1	1	1	1	4
Proteobacteria	Gammaproteobacteria	Methylococcales	Methylococcaceae	Methylogaea	0.0005	0	0.0002	0	1	0	1	0	2
Proteobacteria	Gammaproteobacteria	Methylococcales	Methylomonaceae	Methylomonas	0.0002	0	0	0	1	0	0	0	1
Proteobacteria	Deltaproteobacteria	Bdellovibrionales	Bacteriovoracaceae	Peredibacter	0.0043	0.0036	0.0025	0.0005	1	1	1	1	4
Proteobacteria	Gammaproteobacteria	Methylococcales	Methylomonaceae	IheB2.23	0.0005	0	0.0002	0	1	0	1	0	2
Proteobacteria	Alphaproteobacteria	Caedibacterales	Caedibacteraceae	Caedibacter	0.0034	0.0082	0.0009	0.0005	1	1	1	1	4
Proteobacteria	Gammaproteobacteria	Methylococcales	Methylomonaceae	Methylomicrobium	0.0018	0.002	0.0009	0	1	1	1	0	3
Proteobacteria	Gammaproteobacteria	Methylococcales	Methylomonaceae	Methylovulum	0.0002	0	0	0	1	0	0	0	1
Proteobacteria	Gammaproteobacteria	Methylococcales	Methylomonaceae	Methylosarcina	0.0009	0.0002	0.0002	0	1	1	1	0	3
Proteobacteria	Alphaproteobacteria	Rhizobiales	Rhizobiaceae	Mycoplana	0.0002	0	0	0	1	0	0	0	1
Proteobacteria	Deltaproteobacteria	Myxococcales	Polyangiaceae	Minicystis	0.0032	0.0016	0.0011	0.0005	1	1	1	1	4
Proteobacteria	Gammaproteobacteria	Nitrococcales	Nitrococcaceae	Aquisalimonas	0	0.0002	0	0	0	1	0	0	1
Proteobacteria	Gammaproteobacteria	Nitrococcales	Nitrococcaceae	Halopeptonella	0.0016	0	0	0.002	1	0	0	1	2
Proteobacteria	Gammaproteobacteria	Nitrosococcales	Methylophagaceae	Methylophaga	0.003	0	0.0005	0	1	0	1	0	2
Proteobacteria	Alphaproteobacteria	Azospirillales	Inquilinaceae	Inquilinus	0.003	0.0016	0.0005	0.0005	1	1	1	1	4
Firmicutes	Negativicutes	Selenomonadales	Veillonellaceae	Anaerospora	0.0027	0.0034	0.0007	0.0005	1	1	1	1	4
Proteobacteria	Gammaproteobacteria	Betaproteobacteriales	Rhodocyclaceae	Niveibacterium	0.0002	0	0	0	1	0	0	0	1
Proteobacteria	Gammaproteobacteria	Nitrosococcales	Nitrosococcaceae	Nitrosococcus	0.0023	0.0002	0	0	1	1	0	0	2
Proteobacteria	Gammaproteobacteria	Nitrosococcales	Nitrosococcaceae	SZB85	0.0002	0	0	0.0002	1	0	0	1	2
Proteobacteria	Gammaproteobacteria	Betaproteobacteriales	Gallionellaceae	Gallionella	0.0027	0.0002	0.0002	0.0005	1	1	1	1	4
Proteobacteria	Gammaproteobacteria	Oceanospirillales	Halomonadaceae	Oceanospirillum	0.0002	0	0	0	1	0	0	0	1
Proteobacteria	Gammaproteobacteria	Oceanospirillales	Alcanivoracaceae	Alcanivorax	0.0116	0.0043	0.0007	0	1	1	1	0	3
Actinobacteria-p	Acidimicrobiia	Acidimicrobiales	Acidimicrobiales-Incertae-Sedis	Aciditerrimonas	0.0025	0.0025	0.0002	0.0005	1	1	1	1	4
Proteobacteria	Gammaproteobacteria	Xanthomonadales	Rhodanobacteraceae	Oleiagrimonas	0.0002	0	0	0	1	0	0	0	1
Proteobacteria	Gammaproteobacteria	Cellvibrionales	Porticoccaceae	C1.B045	0.0025	0.0007	0.0002	0.0005	1	1	1	1	4
Proteobacteria	Gammaproteobacteria	Oceanospirillales	Halomonadaceae	Cobetia	0	0	0	0.0009	0	0	0	1	1
Proteobacteria	Alphaproteobacteria	Rhodobacterales	Rhodobacteraceae	Defluviimonas	0.0023	0.0018	0.0052	0.0005	1	1	1	1	4
Proteobacteria	Alphaproteobacteria	Sphingomonadales	Sphingomonadaceae	Plot4.2H12	0.0002	0	0	0	1	0	0	0	1
Proteobacteria	Gammaproteobacteria	Oceanospirillales	Halomonadaceae	Kushneria	0.0002	0.0002	0	0	1	1	0	0	2
Proteobacteria	Gammaproteobacteria	Oceanospirillales	Halomonadaceae	Larsenimonas	0.0005	0.0007	0	0	1	1	0	0	2
Proteobacteria	Gammaproteobacteria	Oceanospirillales	Halomonadaceae	Marinospirillum	0	0	0.017	0.0064	0	0	1	1	2
Proteobacteria	Gammaproteobacteria	Oceanospirillales	Saccharospirillaceae	Reinekea	0.0002	0	0	0	1	0	0	0	1
Proteobacteria	Gammaproteobacteria	Oceanospirillales	Halomonadaceae	Zymobacter	0.0009	0.0007	0	0	1	1	0	0	2
Proteobacteria	Gammaproteobacteria	Oceanospirillales	Marinomonadaceae	Marinomonas	0	0	0.0014	0	0	0	1	0	1
Proteobacteria	Gammaproteobacteria	Oceanospirillales	Nitrincolaceae	Marinobacterium	0.0011	0.0009	0	0.0002	1	1	0	1	3
Proteobacteria	Gammaproteobacteria	Oceanospirillales	Nitrincolaceae	Nitrincola	0	0	0	0.0002	0	0	0	1	1
Proteobacteria	Gammaproteobacteria	Oceanospirillales	Oleiphilaceae	Oleiphilus	0.0011	0.0002	0	0	1	1	0	0	2
Bacteroidetes	Bacteroidia	Cytophagales	Spirosomaceae	Larkinella	0.0016	0.012	0.0014	0.0005	1	1	1	1	4
Proteobacteria	Gammaproteobacteria	Oceanospirillales	Pseudohongiellaceae	Pseudohongiella	0.0005	0.0018	0.0002	0	1	1	1	0	3
Proteobacteria	Gammaproteobacteria	Oceanospirillales	Saccharospirillaceae	Oceanobacter	0	0.0002	0	0	0	1	0	0	1
Proteobacteria	Alphaproteobacteria	Sneathiellales	Sneathiellaceae	Sneathiella	0.0002	0	0	0	1	0	0	0	1
Proteobacteria	Gammaproteobacteria	Oceanospirillales	Saccharospirillaceae	Salinispirillum	0	0	0	0.0002	0	0	0	1	1
Proteobacteria	Gammaproteobacteria	Orbales	Orbaceae	Gilliamella	0	0.002	0	0.0002	0	1	0	1	2
Proteobacteria	Gammaproteobacteria	Orbales	Orbaceae	Orbus	0	0.0002	0	0	0	1	0	0	1
Proteobacteria	Gammaproteobacteria	Pasteurellales	Pasteurellaceae	Haemophilus	0	0	0.0011	0	0	0	1	0	1
Proteobacteria	Gammaproteobacteria	Pasteurellales	Pasteurellaceae	Histophilus	0	0	0.0002	0	0	0	1	0	1
Proteobacteria	Gammaproteobacteria	Pasteurellales	Pasteurellaceae	Mannheimia	0	0.0002	0.002	0.0002	0	1	1	1	3
Actinobacteria-p	Actinobacteria-c	Frankiales	Sporichthyaceae	Candidatus.Planktophila	0.0011	0.0016	0.0009	0.0005	1	1	1	1	4
Verrucomicrobia	Verrucomicrobiae	Verrucomicrobiales	Rubritaleaceae	Roseibacillus	0.0011	0.0007	0.0009	0.0005	1	1	1	1	4
Actinobacteria-p	Actinobacteria-c	Streptosporangiales	Streptosporangiaceae	Sphaerisporangium	0.0009	0.0014	0.0005	0.0005	1	1	1	1	4
Proteobacteria	Gammaproteobacteria	Thiomicrospirales	Thioglobaceae	V38	0.0007	0.0002	0.0005	0.0005	1	1	1	1	4
Proteobacteria	Gammaproteobacteria	Pseudomonadales	Moraxellaceae	Moraxella	0	0.0018	0.0091	0.0002	0	1	1	1	3
Proteobacteria	Gammaproteobacteria	Pseudomonadales	Moraxellaceae	Perlucidibaca	0	0.0002	0	0	0	1	0	0	1
Proteobacteria	Gammaproteobacteria	Pseudomonadales	Moraxellaceae	Permianibacter	0	0.0002	0	0	0	1	0	0	1
Proteobacteria	Gammaproteobacteria	Pseudomonadales	Moraxellaceae	Psychrobacter	0	0.0034	0.183	0.012	0	1	1	1	3
Proteobacteria	Gammaproteobacteria	Pseudomonadales	Pseudomonadaceae	Oblitimonas	0	0	0.0002	0	0	0	1	0	1
Proteobacteria	Gammaproteobacteria	Xanthomonadales	Rhodanobacteraceae	Frateuria	0.0007	0.0023	0.0002	0.0005	1	1	1	1	4
Proteobacteria	Gammaproteobacteria	Pseudomonadales	Pseudomonadaceae	Thiopseudomonas	0	0	0.0127	0.002	0	0	1	1	2
Proteobacteria	Gammaproteobacteria	Salinisphaerales	Solimonadaceae	Alkanibacter	0.0009	0.0007	0	0.0002	1	1	0	1	3
Proteobacteria	Gammaproteobacteria	Betaproteobacteriales	Rhodocyclaceae	Sulfurisoma	0.0002	0	0	0	1	0	0	0	1
Proteobacteria	Gammaproteobacteria	Salinisphaerales	Solimonadaceae	Hydrocarboniphaga	0.0009	0.0007	0	0.0005	1	1	0	1	3
Proteobacteria	Gammaproteobacteria	Salinisphaerales	Solimonadaceae	Nevskia	0.0002	0	0	0.0005	1	0	0	1	2
Proteobacteria	Gammaproteobacteria	Salinisphaerales	Solimonadaceae	Panacagrimonas	0.0034	0.0023	0	0.0002	1	1	0	1	3
Proteobacteria	Gammaproteobacteria	Salinisphaerales	Solimonadaceae	Polycyclovorans	0.0091	0	0	0.0005	1	0	0	1	2
Actinobacteria-p	Thermoleophilia	Solirubrobacterales	Solirubrobacteraceae	JCM.18997	0.0005	0.0041	0.0009	0.0005	1	1	1	1	4
Firmicutes	Bacilli	Bacillales	Bacillaceae	Virgibacillus	0.0005	0.0011	0.0005	0.0005	1	1	1	1	4
Proteobacteria	Gammaproteobacteria	Betaproteobacteriales	Burkholderiaceae	Candidatus.Symbiobacter	0.0005	0.0005	0.0002	0.0005	1	1	1	1	4
Actinobacteria-p	Actinobacteria-c	Micrococcales	Intrasporangiaceae	Lapillicoccus	0.0002	0.0039	0.0002	0.0005	1	1	1	1	4
Proteobacteria	Alphaproteobacteria	Rhodospirillales	Magnetospirillaceae	Telmatospirillum	0.0002	0	0	0	1	0	0	0	1
Proteobacteria	Gammaproteobacteria	Beggiatoales	Beggiatoaceae	Thioploca	0.0002	0	0	0	1	0	0	0	1
Actinobacteria-p	Actinobacteria-c	Micrococcales	Micrococcaceae	Paenarthrobacter	0.0002	0.0048	0.0007	0.0005	1	1	1	1	4
Firmicutes	Clostridia	Clostridiales	Peptostreptococcaceae	Asaccharospora	0.0002	0.0011	0.003	0.0005	1	1	1	1	4
Proteobacteria	Gammaproteobacteria	Thiomicrospirales	Thiomicrospiraceae	endosymbionts	0.0002	0.0007	0	0.0002	1	1	0	1	3
Proteobacteria	Gammaproteobacteria	Thiotrichales	Thiotrichaceae	Thiothrix	0.0139	0.0032	0	0.0007	1	1	0	1	3
Proteobacteria	Gammaproteobacteria	Vibrionales	Vibrionaceae	Vibrio	0	0	0.0002	0	0	0	1	0	1
Proteobacteria	Gammaproteobacteria	Xanthomonadales	Rhodanobacteraceae	Aquimonas	0.0011	0.002	0.0005	0	1	1	1	0	3
Firmicutes	Negativicutes	Selenomonadales	Veillonellaceae	Anaerovibrio	0.0002	0.0023	0.0036	0.0005	1	1	1	1	4
Proteobacteria	Gammaproteobacteria	Xanthomonadales	Rhodanobacteraceae	Chujaibacter	0.0002	0.0002	0	0	1	1	0	0	2
Proteobacteria	Alphaproteobacteria	Rhizobiales	Devosiaceae	Arsenicitalea	0.0002	0.0005	0.0011	0.0005	1	1	1	1	4
Proteobacteria	Alphaproteobacteria	Rhizobiales	Rhizobiaceae	Bartonella	0.0002	0.0036	0.0007	0.0005	1	1	1	1	4
Firmicutes	Clostridia	Clostridiales	Clostridiaceae-1	Thermobrachium	0.0484	0.0032	0.0002	0.0002	1	1	1	1	4
Planctomycetes	Planctomycetacia	Planctomycetales	Rubinisphaeraceae	Fuerstia	0.0464	0.0016	0.0025	0.0002	1	1	1	1	4
Proteobacteria	Gammaproteobacteria	Xanthomonadales	Rhodanobacteraceae	Metallibacterium	0.0102	0.0007	0	0.0005	1	1	0	1	3
Proteobacteria	Gammaproteobacteria	Nitrosococcales	Nitrosococcaceae	X3PJM14	0.0002	0	0	0	1	0	0	0	1
Proteobacteria	Gammaproteobacteria	Acidithiobacillales	Acidithiobacillaceae	X9M32	0.0002	0	0	0	1	0	0	0	1
Actinobacteria-p	Actinobacteria-c	Micromonosporales	Micromonosporaceae	Luedemannella	0.0105	0.0036	0.0009	0.0002	1	1	1	1	4
Proteobacteria	Gammaproteobacteria	Acidiferrobacterales	Acidiferrobacteraceae	Sulfurifustis	0.0089	0.0005	0.0002	0.0002	1	1	1	1	4
Proteobacteria	Gammaproteobacteria	Xanthomonadales	Rhodanobacteraceae	Rudaea	0.0027	0.0002	0	0.0002	1	1	0	1	3
Planctomycetes	Brocadiae	Brocadiales	Brocadiaceae	Candidatus.Kuenenia	0.008	0.0002	0.0002	0.0002	1	1	1	1	4
Actinobacteria-p	Nitriliruptoria	Euzebyales	Euzebyaceae	Euzebya	0.0075	0.0007	0.0002	0.0002	1	1	1	1	4
Actinobacteria-p	Nitriliruptoria	Euzebyales	Euzebyaceae	Egibacter	0.0066	0.002	0.0007	0.0002	1	1	1	1	4
Proteobacteria	Alphaproteobacteria	Rhizobiales	Hyphomicrobiaceae	Filomicrobium	0.0041	0.0018	0.0005	0.0002	1	1	1	1	4
Proteobacteria	Gammaproteobacteria	Betaproteobacteriales	Burkholderiaceae	Alcaligenes	0.0034	0.0027	0.0014	0.0002	1	1	1	1	4
Proteobacteria	Gammaproteobacteria	Xanthomonadales	Xanthomonadaceae	Rehaibacterium	0	0	0	0.0005	0	0	0	1	1
Proteobacteria	Deltaproteobacteria	Myxococcales	Myxococcaceae	Myxococcus	0.003	0.0016	0.0025	0.0002	1	1	1	1	4
Bacteroidetes	Rhodothermia	Rhodothermales	Rhodothermaceae	Rubrivirga	0.0027	0.018	0.0036	0.0002	1	1	1	1	4
Proteobacteria	Gammaproteobacteria	Xanthomonadales	Xanthomonadaceae	Vulcaniibacterium	0.0002	0	0	0.0002	1	0	0	1	2
Proteobacteria	Alphaproteobacteria	Rhizobiales	Beijerinckiaceae	Methyloferula	0.0025	0.0039	0.0011	0.0002	1	1	1	1	4
Proteobacteria	Magnetococcia	Magnetococcales	Magnetococcaceae	Magnetococcus	0.0002	0.0007	0	0.0009	1	1	0	1	3
Proteobacteria	Gammaproteobacteria	Betaproteobacteriales	Rhodocyclaceae	Z.35	0.0002	0	0	0	1	0	0	0	1
Chloroflexi	Chloroflexia	Kallotenuales	Kallotenuaceae	Kallotenue	0.0023	0.0064	0.0023	0.0002	1	1	1	1	4
Actinobacteria-p	Actinobacteria-c	Micromonosporales	Micromonosporaceae	Asanoa	0.002	0.0005	0.0002	0.0002	1	1	1	1	4
Actinobacteria-p	Actinobacteria-c	Micromonosporales	Micromonosporaceae	Longispora	0.002	0.0039	0.0023	0.0002	1	1	1	1	4
Actinobacteria-p	Actinobacteria-c	Streptosporangiales	Streptosporangiaceae	Nonomuraea	0.002	0.0007	0.0007	0.0002	1	1	1	1	4
Rokubacteria	NC10	Methylomirabilales	Methylomirabilaceae	Z114MB74	0.0023	0	0	0	1	0	0	0	1
Spirochaetes	Spirochaetia	Spirochaetales	Spirochaetaceae	Salinispira	0.008	0	0	0	1	0	0	0	1
Spirochaetes	Leptospirae	Leptospirales	Leptospiraceae	RBG.16.49.21	0.0023	0	0	0	1	0	0	0	1
Spirochaetes	Spirochaetia	Spirochaetales	Spirochaetaceae	Alkalispirochaeta	0.0005	0.0023	0	0	1	1	0	0	2
Spirochaetes	Spirochaetia	Spirochaetales	Spirochaetaceae	GWE2.31.10	0	0.0036	0.0084	0.0566	0	1	1	1	3
Spirochaetes	Leptospirae	Leptospirales	Leptospiraceae	Leptonema	0.0011	0	0	0	1	0	0	0	1
Spirochaetes	Spirochaetia	Spirochaetales	Spirochaetaceae	Sediminispirochaeta	0.0002	0	0	0.0007	1	0	0	1	2
Proteobacteria	Deltaproteobacteria	Myxococcales	Archangiaceae	Cystobacter	0.002	0.005	0.0007	0.0002	1	1	1	1	4
Proteobacteria	Deltaproteobacteria	Desulfobacterales	Desulfobulbaceae	Desulfoprunum	0.0014	0.0002	0.0009	0.0002	1	1	1	1	4
Spirochaetes	Spirochaetia	Spirochaetales	Spirochaetaceae	Treponema	0	0	0	0.0045	0	0	0	1	1
Proteobacteria	Deltaproteobacteria	Myxococcales	Archangiaceae	Angiococcus	0.0014	0.0007	0.0002	0.0002	1	1	1	1	4
Synergistetes	Synergistia	Synergistales	Synergistaceae	Acetomicrobium	0	0.0002	0.0002	0.0095	0	1	1	1	3
Synergistetes	Synergistia	Synergistales	Synergistaceae	Aminivibrio	0.0005	0	0.0005	0.0011	1	0	1	1	3
Synergistetes	Synergistia	Synergistales	Synergistaceae	Candidatus.Tammella	0	0.0002	0.0005	0.0052	0	1	1	1	3
Synergistetes	Synergistia	Synergistales	Synergistaceae	Cloacibacillus	0	0	0.0005	0.02	0	0	1	1	2
Synergistetes	Synergistia	Synergistales	Synergistaceae	Fretibacterium	0	0.0052	0.0652	0.0287	0	1	1	1	3
Synergistetes	Synergistia	Synergistales	Synergistaceae	Pyramidobacter	0.0002	0	0.0005	0	1	0	1	0	2
Synergistetes	Synergistia	Synergistales	Synergistaceae	Syner.01	0	0	0	0.0032	0	0	0	1	1
Proteobacteria	Gammaproteobacteria	Enterobacteriales	Enterobacteriaceae	Buttiauxella	0.0014	0.0175	0.0014	0.0002	1	1	1	1	4
Tenericutes	Mollicutes	Anaeroplasmatales	Anaeroplasmataceae	Anaeroplasma	0	0.0007	0.0014	0.0143	0	1	1	1	3
Tenericutes	Mollicutes	Entomoplasmatales	Entomoplasmataceae	Entomoplasma	0	0.0002	0	0	0	1	0	0	1
Tenericutes	Mollicutes	Entomoplasmatales	Entomoplasmataceae	Mesoplasma	0	0.0002	0	0	0	1	0	0	1
Tenericutes	Mollicutes	Entomoplasmatales	Entomoplasmatales-Incertae-Sedis	Candidatus.Hepatoplasma	0.0002	0	0	0	1	0	0	0	1
Tenericutes	Mollicutes	Entomoplasmatales	Spiroplasmataceae	Spiroplasma	0.0166	0.053	0	0.0011	1	1	0	1	3
Bacteroidetes	Bacteroidia	Bacteroidales	Marinilabiliaceae	Labilibacter	0.0011	0.0005	0.0002	0.0002	1	1	1	1	4
Tenericutes	Mollicutes	Izimaplasmatales	Izimaplasmataceae	Izimaplasma	0	0	0.0002	0.0002	0	0	1	1	2
Tenericutes	Mollicutes	Mycoplasmatales	Mycoplasmataceae	Candidatus.Bacilloplasma	0.0007	0.0002	0.0005	0	1	1	1	0	3
Proteobacteria	Gammaproteobacteria	Aeromonadales	Aeromonadaceae	Aeromonas	0.0011	0.005	0.0002	0.0002	1	1	1	1	4
Tenericutes	Mollicutes	Mycoplasmatales	Mycoplasmataceae	Mycoplasma	0.0007	0.0009	0	0.0002	1	1	0	1	3
Thaumarchaeota	Nitrososphaeria	Nitrosocaldales	Nitrosocaldaceae	Candidatus.Nitrosocaldus	0	0	0.0005	0	0	0	1	0	1
Thaumarchaeota	Nitrososphaeria	Nitrosopumilales	Nitrosopumilaceae	Candidatus.Nitrosoarchaeum	0.0009	0	0	0.0002	1	0	0	1	2
Thaumarchaeota	Nitrososphaeria	Nitrosopumilales	Nitrosopumilaceae	Candidatus.Nitrosotenuis	0.0002	0	0	0	1	0	0	0	1
Proteobacteria	Gammaproteobacteria	Methylococcales	Methylococcaceae	Methylococcus	0.0011	0.0005	0.0002	0.0002	1	1	1	1	4
Firmicutes	Bacilli	Bacillales	Thermoactinomycetaceae	Shimazuella	0.0009	0.0014	0.0002	0.0002	1	1	1	1	4
Firmicutes	Clostridia	Clostridiales	Family-XVIII	Symbiobacterium	0.0009	0.0025	0.0002	0.0002	1	1	1	1	4
Thermotogae-p	Thermotogae-c	Mesoaciditogales	Mesoaciditogaceae	Mesoaciditoga	0	0	0.0002	0	0	0	1	0	1
Firmicutes	Clostridia	Clostridiales	Clostridiaceae-1	Clostridium.sensu.stricto.7	0.0007	0.0018	0.0014	0.0002	1	1	1	1	4
Proteobacteria	Gammaproteobacteria	Alteromonadales	Alteromonadaceae	Rheinheimera	0.0007	0.0018	0.0002	0.0002	1	1	1	1	4
Proteobacteria	Gammaproteobacteria	Betaproteobacteriales	Rhodocyclaceae	C39	0.0007	0.0005	0.0002	0.0002	1	1	1	1	4
Bacteroidetes	Bacteroidia	Sphingobacteriales	Sphingobacteriaceae	Arcticibacter	0.0005	0.0052	0.0009	0.0002	1	1	1	1	4
Verrucomicrobia	Verrucomicrobiae	Chthoniobacterales	Chthoniobacteraceae	LD29	0.0005	0.0007	0	0	1	1	0	0	2
Verrucomicrobia	Verrucomicrobiae	Chthoniobacterales	Terrimicrobiaceae	FukuN18.freshwater.group	0	0	0	0.0002	0	0	0	1	1
Verrucomicrobia	Verrucomicrobiae	Chthoniobacterales	Terrimicrobiaceae	Terrimicrobium	0.0005	0.0011	0.0002	0	1	1	1	0	3
Firmicutes	Bacilli	Bacillales	Pasteuriaceae	Pasteuria	0.0005	0.0018	0.0002	0.0002	1	1	1	1	4
Verrucomicrobia	Verrucomicrobiae	Opitutales	Opitutaceae	Cephaloticoccus	0.0018	0	0	0	1	0	0	0	1
Verrucomicrobia	Verrucomicrobiae	Opitutales	Opitutaceae	Alterococcus	0.0005	0	0	0	1	0	0	0	1
Verrucomicrobia	Verrucomicrobiae	Opitutales	Opitutaceae	Diplosphaera	0.008	0.0025	0	0.0061	1	1	0	1	3
Verrucomicrobia	Verrucomicrobiae	Opitutales	Opitutaceae	IMCC26134	0.0014	0.0034	0	0.0005	1	1	0	1	3
Firmicutes	Negativicutes	Selenomonadales	Veillonellaceae	Selenomonas	0.0005	0.0005	0.0014	0.0002	1	1	1	1	4
Actinobacteria-p	Actinobacteria-c	Pseudonocardiales	Pseudonocardiaceae	Actinokineospora	0.0002	0.0011	0.0005	0.0002	1	1	1	1	4
Bacteroidetes	Bacteroidia	Flavobacteriales	Flavobacteriaceae	Gillisia	0.0002	0.0011	0.0007	0.0002	1	1	1	1	4
Verrucomicrobia	Verrucomicrobiae	Opitutales	Puniceicoccaceae	Lentimonas	0	0	0	0.0002	0	0	0	1	1
Verrucomicrobia	Verrucomicrobiae	Opitutales	Puniceicoccaceae	Pelagicoccus	0	0	0	0.0002	0	0	0	1	1
Verrucomicrobia	Verrucomicrobiae	Opitutales	Puniceicoccaceae	Puniceicoccus	0	0	0.0002	0	0	0	1	0	1
Verrucomicrobia	Verrucomicrobiae	Opitutales	Puniceicoccaceae	Verruc.01	0.0009	0.0002	0.0002	0	1	1	1	0	3
Firmicutes	Clostridia	Clostridiales	Ruminococcaceae	Anaerobacterium	0.0002	0.0039	0.0007	0.0002	1	1	1	1	4
Verrucomicrobia	Verrucomicrobiae	Pedosphaerales	Pedosphaeraceae	SCGC.AAA164.E04	0.002	0	0	0.0002	1	0	0	1	2
Verrucomicrobia	Verrucomicrobiae	Verrucomicrobiales	Akkermansiaceae	Akkermansia	0	0.0041	0.0225	0.0159	0	1	1	1	3
Proteobacteria	Alphaproteobacteria	Rhodobacterales	Rhodobacteraceae	Roseobacter.clade.CHAB.I.5.lineage	0.0002	0.0002	0.0016	0.0002	1	1	1	1	4
Proteobacteria	Gammaproteobacteria	Betaproteobacteriales	Burkholderiaceae	Oxalicibacterium	0.0002	0.0005	0.0007	0.0002	1	1	1	1	4
Verrucomicrobia	Verrucomicrobiae	Verrucomicrobiales	Verrucomicrobiaceae	Brevifollis	0	0.0002	0	0	0	1	0	0	1
Verrucomicrobia	Verrucomicrobiae	Verrucomicrobiales	Verrucomicrobiaceae	Prosthecobacter	0	0.0014	0.0002	0	0	1	1	0	2
Verrucomicrobia	Verrucomicrobiae	Verrucomicrobiales	Verrucomicrobiaceae	Roseimicrobium	0.0009	0.0011	0	0.0002	1	1	0	1	3
Verrucomicrobia	Verrucomicrobiae	Verrucomicrobiales	Verrucomicrobiaceae	Verrucomicrobium	0.0005	0.0014	0	0	1	1	0	0	2

## Sheet: Fungal_community
								Relative abundance				Occurrence (1: yes; 0: No)				number of co-occuring compartments
Kingdom	Subkingdom	Phylum	Subphylum	Class	Order	Family	Genus	SOIL	PHYLLOSPHERE	COW-TEAT	MILK	SOIL	PHYLLOSPHERE	COW-TEAT	MILK
Fungi	Dikarya	Basidiomycota	Agaricomycotina	Tremellomycetes	Trichosporonales	Trichosporonaceae	Vanrija	6.3486	3.2655	1.9984	1.8134	1	1	1	1	4
Fungi	Dikarya	Basidiomycota	Pucciniomycotina	Pucciniomycetes	Pucciniales	Pucciniaceae	Gymnosporangium	5.688	2.3891	3.5711	1.5045	1	1	1	1	4
Fungi	Dikarya	Basidiomycota	Agaricomycotina	Tremellomycetes	Tremellales	Trimorphomycetaceae	Saitozyma	3.4557	0.8084	0.8357	0.4598	1	1	1	1	4
Fungi	Dikarya	Ascomycota	Pezizomycotina	Dothideomycetes	Pleosporales	Didymellaceae	Didymella	2.3798	3.3068	1.8227	0.8045	1	1	1	1	4
Fungi		Mucoromycota	Glomeromycotina	Glomeromycetes	Glomerales	Glomeraceae	Glomus	2.0105	0.0011	0.0014	0.0407	1	1	1	1	4
Fungi		Mucoromycota	Mortierellomycotina		Mortierellales	Mortierellaceae	Mortierella	1.6952	0.0264	0.0686	0.1916	1	1	1	1	4
Fungi	Dikarya	Basidiomycota	Agaricomycotina	Agaricomycetes	Agaricales	Hygrophoraceae	Hygrocybe	1.5143	0.0009	0.0016	0.0309	1	1	1	1	4
Fungi	Dikarya	Basidiomycota	Agaricomycotina	Agaricomycetes	Agaricales	Strophariaceae	Galerina	1.3552	0.0016	0.0032	0.0089	1	1	1	1	4
Fungi	Dikarya	Ascomycota	Pezizomycotina	Pezizomycetes	Pezizales		Pulchromyces	1.3425	0.0355	0.0236	0.0345	1	1	1	1	4
Fungi	Dikarya	Basidiomycota	Agaricomycotina	Agaricomycetes	Agaricales	Tricholomataceae	Camarophyllopsis	1.2695	0.0036	0.0041	0.0502	1	1	1	1	4
Fungi		Mucoromycota	Glomeromycotina	Glomeromycetes	Glomerales	Claroideoglomeraceae	Claroideoglomus	1.1655	0.0116	0.0064	0.007	1	1	1	1	4
Fungi	Dikarya	Basidiomycota	Agaricomycotina	Tremellomycetes	Trichosporonales	Trichosporonaceae	Trichosporon	0.8752	0.1623	0.2418	0.037	1	1	1	1	4
Fungi		Mucoromycota	Glomeromycotina	Glomeromycetes	Glomerales	Glomeraceae	Rhizophagus	0.8309	0.0007	0	0.0259	1	1	0	1	3
Fungi	Dikarya	Ascomycota	Pezizomycotina	Leotiomycetes	Helotiales	Helotiaceae	Ascocoryne	0.8075	2.5416	3.0591	0.8864	1	1	1	1	4
Fungi	Dikarya	Ascomycota	Pezizomycotina	Sordariomycetes	Sordariales	Chaetomiaceae	Chaetomium	0.795	0.335	0.7016	0.2739	1	1	1	1	4
Fungi	Dikarya	Ascomycota	Pezizomycotina	Leotiomycetes	Helotiales		Rhynchosporium	0.6602	0.2068	0.3234	0.0277	1	1	1	1	4
Fungi	Dikarya	Ascomycota	Pezizomycotina	Dothideomycetes	Pleosporales	Sporormiaceae	Preussia	0.6259	0.082	0.1368	0.0125	1	1	1	1	4
Fungi	Dikarya	Basidiomycota	Pucciniomycotina	Agaricostilbomycetes	Agaricostilbales	Ruineniaceae	Ruinenia	0.5714	0.025	0.0459	0.0891	1	1	1	1	4
Fungi	Dikarya	Ascomycota	Pezizomycotina	Geoglossomycetes	Geoglossales	Geoglossaceae	Geoglossum	0.5695	0.0057	0.0043	0.0075	1	1	1	1	4
Fungi	Dikarya	Ascomycota	Pezizomycotina	Leotiomycetes	Thelebolales	Thelebolaceae	Thelebolus	0.5343	0.0302	0.058	0.0241	1	1	1	1	4
Fungi		Mucoromycota	Glomeromycotina	Glomeromycetes	Paraglomerales	Paraglomeraceae	Paraglomus	0.5018	0.0007	0.0002	0.0175	1	1	1	1	4
Fungi	Dikarya	Ascomycota	Pezizomycotina	Sordariomycetes	Hypocreales	Clavicipitaceae	Metarhizium	0.478	0.0095	0.0157	0.0245	1	1	1	1	4
Fungi	Dikarya	Ascomycota	Pezizomycotina	Dothideomycetes	Capnodiales	Cladosporiaceae	Cladosporium	0.4666	9.178	4.0464	3.0832	1	1	1	1	4
Fungi	Dikarya	Ascomycota	Pezizomycotina	Dothideomycetes	Pleosporales	Melanommataceae	Herpotrichia	0.4655	0.0859	0.1632	0.018	1	1	1	1	4
Fungi	Dikarya	Basidiomycota	Agaricomycotina	Agaricomycetes	Agaricales	Physalacriaceae	Armillaria	0.4182	0.0007	0.0027	0.003	1	1	1	1	4
Fungi	Dikarya	Ascomycota	Pezizomycotina	Sordariomycetes	Hypocreales	Nectriaceae	Fusarium	0.4107	0.1205	0.1257	0.3141	1	1	1	1	4
Fungi	Dikarya	Ascomycota	Pezizomycotina	Sordariomycetes			Calcarisporium	0.3664	0.0023	0.0036	0.0061	1	1	1	1	4
Fungi	Dikarya	Basidiomycota	Agaricomycotina	Tremellomycetes	Tremellales	Bulleribasidiaceae	Derxomyces	0.3211	0.237	0.1395	0.0307	1	1	1	1	4
Fungi		Mucoromycota	Glomeromycotina	Glomeromycetes	Glomerales	Glomeraceae	Funneliformis	0.2807	0	0	0.0025	1	0	0	1	2
Fungi	Dikarya	Basidiomycota	Agaricomycotina	Tremellomycetes	Trichosporonales	Trichosporonaceae	Apiotrichum	0.2766	0.0082	0.1152	0.0875	1	1	1	1	4
Fungi	Dikarya	Ascomycota					Calcarisporiella	0.2741	0.0036	0.0059	0.0343	1	1	1	1	4
Fungi	Dikarya	Basidiomycota	Agaricomycotina	Agaricomycetes	Agaricales	Hygrophoraceae	Chrysomphalina	0.2723	0.0082	0.0082	0.0089	1	1	1	1	4
Fungi	Dikarya	Ascomycota	Pezizomycotina	Eurotiomycetes	Onygenales	Ajellomycetaceae	Emergomyces	0.2661	0.0002	0.002	0.0034	1	1	1	1	4
Fungi	Dikarya	Ascomycota	Pezizomycotina	Sordariomycetes	Hypocreales	Cordycipitaceae	Cordyceps	0.2627	0.0011	0.0034	0.0045	1	1	1	1	4
Fungi	Dikarya	Ascomycota	Pezizomycotina	Pezizomycetes	Pezizales	Pyronemataceae	Orbicula	0.258	0.0005	0.0039	0.0232	1	1	1	1	4
Fungi	Dikarya	Ascomycota	Pezizomycotina	Sordariomycetes	Hypocreales	Bionectriaceae	Clonostachys	0.2482	0.0409	0.0864	0.0759	1	1	1	1	4
Fungi		Mucoromycota	Mucoromycotina		Mucorales	Mucoraceae	Mucor	0.2452	0.0373	0.0714	0.0295	1	1	1	1	4
Fungi	Dikarya	Ascomycota	Pezizomycotina	Dothideomycetes	Pleosporales	Pleosporaceae	Alternaria	0.2255	0.11	0.1289	0.0432	1	1	1	1	4
Fungi	Dikarya	Ascomycota	Pezizomycotina	Dothideomycetes	Capnodiales	Mycosphaerellaceae	Mycosphaerella	0.2236	0.0005	0.0005	0.0036	1	1	1	1	4
Fungi	Dikarya	Basidiomycota	Agaricomycotina	Agaricomycetes	Agaricales	Entolomataceae	Richoniella	0.2234	0.0402	0.0595	0.107	1	1	1	1	4
Fungi	Dikarya	Basidiomycota	Agaricomycotina	Agaricomycetes	Agaricales	Tricholomataceae	Catathelasma	0.2198	0.0041	0.0034	0.0264	1	1	1	1	4
Fungi	Dikarya	Ascomycota	Pezizomycotina	Dothideomycetes	Pleosporales		Monodictys	0.2161	1.4248	2.7218	0.2884	1	1	1	1	4
Fungi	Dikarya	Ascomycota	Pezizomycotina	Sordariomycetes	Hypocreales	Nectriaceae	Mariannaea	0.2068	0.0123	0.0252	0.0093	1	1	1	1	4
Fungi	Dikarya	Ascomycota	Pezizomycotina	Sordariomycetes	Sordariales	Chaetomiaceae	Humicola	0.197	0.0045	0.003	0.0084	1	1	1	1	4
Fungi	Dikarya	Ascomycota	Pezizomycotina	Sordariomycetes	Sordariales	Chaetomiaceae	Remersonia	0.1957	0.2641	0.3095	0.0552	1	1	1	1	4
Fungi	Dikarya	Ascomycota	Pezizomycotina	Sordariomycetes	Hypocreales	Stachybotryaceae	Myrothecium	0.1914	0.607	1.0825	0.2675	1	1	1	1	4
Fungi		Mucoromycota	Glomeromycotina	Glomeromycetes	Archaeosporales	Ambisporaceae	Ambispora	0.187	0.003	0.0061	0.0025	1	1	1	1	4
Fungi	Dikarya	Basidiomycota	Pucciniomycotina	Pucciniomycetes	Platygloeales	Eocronartiaceae	Eocronartium	0.1818	0.012	0.0241	0.013	1	1	1	1	4
Fungi	Dikarya	Ascomycota	Pezizomycotina	Sordariomycetes	Myrmecridiales	Myrmecridiaceae	Myrmecridium	0.1782	0.0343	0.0364	0.0359	1	1	1	1	4
Fungi	Dikarya	Ascomycota	Saccharomycotina	Saccharomycetes	Saccharomycetales	Dipodascaceae	Geotrichum	0.1782	0.0195	0.182	4.6364	1	1	1	1	4
Fungi		Mucoromycota	Glomeromycotina	Glomeromycetes	Diversisporales	Diversisporaceae	Diversispora	0.1643	0	0.0002	0.003	1	0	1	1	3
Fungi		Mucoromycota	Glomeromycotina	Glomeromycetes	Archaeosporales	Archaeosporaceae	Archaeospora	0.1623	0.0009	0.0011	0.0039	1	1	1	1	4
Fungi	Dikarya	Basidiomycota	Ustilaginomycotina	Malasseziomycetes	Malasseziales		Malassezia	0.16	0.5073	1.767	1.6143	1	1	1	1	4
Fungi	Dikarya	Ascomycota	Pezizomycotina	Eurotiomycetes	Chaetothyriales	Herpotrichiellaceae	Exophiala	0.1468	0.0166	0.0234	0.0595	1	1	1	1	4
Fungi	Dikarya	Ascomycota	Pezizomycotina	Sordariomycetes			Atractospora	0.1445	0	0.0002	0.0034	1	0	1	1	3
Fungi	Dikarya	Ascomycota	Pezizomycotina	Dothideomycetes	Pleosporales	Pleosporaceae	Bipolaris	0.1332	0.6666	0.8125	0.0966	1	1	1	1	4
Fungi	Dikarya	Ascomycota	Pezizomycotina	Dothideomycetes	Pleosporales		Shiraia	0.1311	2.7011	3.297	1.2757	1	1	1	1	4
Fungi	Dikarya	Basidiomycota	Agaricomycotina	Agaricomycetes	Agaricales	Lyophyllaceae	Termitomyces	0.1266	0.0184	0.0018	0.0052	1	1	1	1	4
Fungi	Dikarya	Basidiomycota	Agaricomycotina	Agaricomycetes	Polyporales	Coriolaceae	Rigidoporus	0.1259	0.0234	0.0273	0.0357	1	1	1	1	4
Fungi	Dikarya	Basidiomycota	Agaricomycotina	Agaricomycetes	Agaricales	Tricholomataceae	Leucopaxillus	0.1257	0.1086	0.063	0.0255	1	1	1	1	4
Fungi	Dikarya	Ascomycota	Pezizomycotina	Dothideomycetes	Botryosphaeriales	Aplosporellaceae	Bagnisiella	0.125	0.0466	0.0293	0.0043	1	1	1	1	4
Fungi	Dikarya	Basidiomycota	Agaricomycotina	Agaricomycetes	Auriculariales	Auriculariaceae	Auricularia	0.1195	0.0064	0.0075	0.0061	1	1	1	1	4
Fungi	Dikarya	Ascomycota	Pezizomycotina	Leotiomycetes	Helotiales	Helotiaceae	Glarea	0.1193	0.0782	0.0695	0.0139	1	1	1	1	4
Fungi	Dikarya	Ascomycota	Pezizomycotina	Sordariomycetes			Lentomitella	0.1182	0.0011	0.0023	0.0039	1	1	1	1	4
Fungi	Dikarya	Basidiomycota	Agaricomycotina	Agaricomycetes	Agaricales	Hygrophoraceae	Gliophorus	0.1145	0.0014	0.0005	0.0009	1	1	1	1	4
Fungi	Dikarya	Basidiomycota	Agaricomycotina	Agaricomycetes	Agaricales	Marasmiaceae	Marasmius	0.1141	0.0032	0.0034	0.0018	1	1	1	1	4
Fungi	Dikarya	Ascomycota	Pezizomycotina	Dothideomycetes	Pleosporales	Pleomassariaceae	Asteromassaria	0.1132	0.0098	0.0198	0.0298	1	1	1	1	4
Fungi	Dikarya	Ascomycota	Pezizomycotina	Pezizomycetes	Pezizales	Glaziellaceae	Glaziella	0.1125	0.0048	0.0048	0.0007	1	1	1	1	4
Fungi		Zoopagomycota	Entomophthoromycotina	Basidiobolomycetes	Basidiobolales	Basidiobolaceae	Basidiobolus	0.1109	0.0161	0.0111	0.0664	1	1	1	1	4
Fungi		Chytridiomycota		Chytridiomycetes			Catenomyces	0.1064	0.0005	0.0016	0.0034	1	1	1	1	4
Fungi	Dikarya	Basidiomycota	Agaricomycotina	Agaricomycetes	Boletales	Coniophoraceae	Coniophora	0.1048	0.0089	0.0075	0.0025	1	1	1	1	4
Fungi	Dikarya	Basidiomycota	Agaricomycotina	Agaricomycetes	Cantharellales	Ceratobasidiaceae	Rhizoctonia	0.1045	0.003	0.005	0.0055	1	1	1	1	4
Fungi		Cryptomycota					Rozella	0.1018	0.0048	0.0173	0.0023	1	1	1	1	4
Fungi	Dikarya	Ascomycota	Pezizomycotina	Pezizomycetes	Pezizales	Tuberaceae	Tuber	0.1002	0.0245	0.028	0.0032	1	1	1	1	4
Fungi	Dikarya	Ascomycota	Pezizomycotina	Eurotiomycetes	Onygenales	Onygenaceae	Apinisia	0.0993	0	0.0023	0.0102	1	0	1	1	3
Fungi	Dikarya	Basidiomycota	Agaricomycotina	Agaricomycetes	Agaricales	Tricholomataceae	Tricholoma	0.0984	0.0645	0.0334	0.005	1	1	1	1	4
Fungi		Mucoromycota	Mucoromycotina		Mucorales	Rhizopodaceae	Rhizopus	0.0975	0.0643	0.1711	0.0261	1	1	1	1	4
Fungi		Zoopagomycota	Zoopagomycotina		Zoopagales	Piptocephalidaceae	Syncephalis	0.0975	0.0052	0.0086	0.0014	1	1	1	1	4
Fungi	Dikarya	Ascomycota	Pezizomycotina	Leotiomycetes	Helotiales	Leotiaceae	Neobulgaria	0.0955	0.0052	0.0141	0.0086	1	1	1	1	4
Fungi	Dikarya	Basidiomycota	Ustilaginomycotina	Ustilaginomycetes	Urocystidales	Fereydouniaceae	Fereydounia	0.0909	2.2877	0.9748	0.2907	1	1	1	1	4
Fungi	Dikarya	Ascomycota	Pezizomycotina	Sordariomycetes	Microascales	Halosphaeriaceae	Nais	0.0902	0	0.0002	0.002	1	0	1	1	3
Fungi	Dikarya	Ascomycota	Pezizomycotina	Leotiomycetes	Rhytismatales	Rhytismataceae	Coccomyces	0.0852	0.1691	0.1307	0.0164	1	1	1	1	4
Fungi	Dikarya	Ascomycota	Pezizomycotina	Sordariomycetes	Glomerellales	Plectosphaerellaceae	Plectosphaerella	0.0818	0.1725	0.4018	0.1005	1	1	1	1	4
Fungi	Dikarya	Ascomycota	Pezizomycotina	Dothideomycetes	Pleosporales	Phaeosphaeriaceae	Ophiosphaerella	0.0805	0.4382	0.6043	0.1066	1	1	1	1	4
Fungi	Dikarya	Ascomycota	Pezizomycotina	Dothideomycetes	Pleosporales	Cucurbitariaceae	Pyrenochaeta	0.0789	0.2961	0.3966	0.078	1	1	1	1	4
Fungi		Mucoromycota	Mucoromycotina		Mucorales	Cunninghamellaceae	Halteromyces	0.0789	0.0009	0.0036	0.0023	1	1	1	1	4
Fungi	Dikarya	Ascomycota	Pezizomycotina	Eurotiomycetes	Chaetothyriales	Cyphellophoraceae	Cyphellophora	0.078	0.023	0.0323	0.0045	1	1	1	1	4
Fungi	Dikarya	Basidiomycota	Agaricomycotina	Agaricomycetes	Agaricales	Tricholomataceae	Hydropus	0.0777	0.0007	0.0009	0.0105	1	1	1	1	4
Fungi	Dikarya	Ascomycota	Pezizomycotina	Dothideomycetes	Pleosporales		Pleiochaeta	0.0764	0.007	0.008	0.0475	1	1	1	1	4
Fungi	Dikarya	Basidiomycota	Agaricomycotina	Agaricomycetes	Agaricales	Cyphellaceae	Cyphellopsis	0.0757	0.0007	0.0025	0.0005	1	1	1	1	4
Fungi	Dikarya	Ascomycota	Pezizomycotina	Dothideomycetes	Capnodiales	Teratosphaeriaceae	Neocatenulostroma	0.0752	0.0032	0.0039	0.0102	1	1	1	1	4
Fungi	Dikarya	Basidiomycota	Agaricomycotina	Agaricomycetes	Agaricales	Agaricaceae	Leucoagaricus	0.0743	0.0009	0.0005	0.0007	1	1	1	1	4
Fungi		Mucoromycota	Mucoromycotina		Endogonales	Endogonaceae	Endogone	0.0716	0.0111	0.0109	0.005	1	1	1	1	4
Fungi	Dikarya	Ascomycota	Pezizomycotina	Leotiomycetes	Helotiales	Rutstroemiaceae	Lambertella	0.0707	0.0802	0.0825	0.0189	1	1	1	1	4
Fungi	Dikarya	Ascomycota	Pezizomycotina	Dothideomycetes	Pleosporales	Didymosphaeriaceae	Bimuria	0.0705	0.0016	0.0052	0.0005	1	1	1	1	4
Fungi	Dikarya	Basidiomycota	Agaricomycotina	Agaricomycetes	Polyporales	Meruliaceae	Skvortzovia	0.0695	0.0002	0.0007	0.0007	1	1	1	1	4
Fungi	Dikarya	Basidiomycota	Agaricomycotina	Tremellomycetes	Tremellales	Bulleribasidiaceae	Vishniacozyma	0.0677	13.5402	9.5107	1.222	1	1	1	1	4
Fungi	Dikarya	Ascomycota	Pezizomycotina	Pezizomycetes	Pezizales	Pyronemataceae	Lasiobolidium	0.0675	0.0282	0.0311	0.0059	1	1	1	1	4
Fungi	Dikarya	Basidiomycota	Agaricomycotina	Agaricomycetes	Agaricales	Tricholomataceae	Porpoloma	0.0659	0.0002	0.0002	0.0493	1	1	1	1	4
Fungi	Dikarya	Basidiomycota	Pucciniomycotina	Microbotryomycetes	Microbotryales	Microbotryaceae	Microbotryum	0.065	0.4909	0.4377	0.0736	1	1	1	1	4
Fungi	Dikarya	Ascomycota	Pezizomycotina	Sordariomycetes	Magnaporthales	Magnaporthaceae	Ceratosphaeria	0.065	0.0007	0.0009	0.0023	1	1	1	1	4
Fungi	Dikarya	Ascomycota	Pezizomycotina	Dothideomycetes	Pleosporales	Testudinaceae	Neotestudina	0.0648	0.028	0.0252	0.0059	1	1	1	1	4
Fungi	Dikarya	Ascomycota	Pezizomycotina	Pezizomycetes	Pezizales	Pezizaceae	Iodowynnea	0.0598	0.0009	0.0014	0.0057	1	1	1	1	4
Fungi	Dikarya	Basidiomycota	Agaricomycotina	Agaricomycetes	Agaricales	Nidulariaceae	Nidula	0.0591	0.0902	0.1209	0.2009	1	1	1	1	4
Fungi	Dikarya	Ascomycota	Pezizomycotina	Sordariomycetes	Hypocreales		Acremonium	0.0582	0.0591	0.2589	0.0759	1	1	1	1	4
Fungi	Dikarya	Basidiomycota	Agaricomycotina	Agaricomycetes	Auriculariales	Exidiaceae	Exidia	0.0564	0.0475	0.0255	0.0066	1	1	1	1	4
Fungi	Dikarya	Ascomycota	Pezizomycotina	Sordariomycetes	Xylariales	Microdochiaceae	Microdochium	0.0561	1.7743	0.4768	0.5552	1	1	1	1	4
Fungi		Mucoromycota	Glomeromycotina	Glomeromycetes	Diversisporales	Acaulosporaceae	Acaulospora	0.0536	0.0009	0.0014	0.002	1	1	1	1	4
Fungi	Dikarya	Basidiomycota	Agaricomycotina	Tremellomycetes	Cystofilobasidiales	Mrakiaceae	Mrakia	0.053	0.9841	0.6039	0.1448	1	1	1	1	4
Fungi	Dikarya	Basidiomycota	Agaricomycotina	Agaricomycetes	Polyporales		Marchandiomyces	0.0523	0.0102	0.0059	0.0018	1	1	1	1	4
Fungi	Dikarya	Basidiomycota	Agaricomycotina	Agaricomycetes	Auriculariales	Hyaloriaceae	Pseudohydnum	0.0518	0.1268	0.1361	0.0434	1	1	1	1	4
Fungi	Dikarya	Basidiomycota	Agaricomycotina	Agaricomycetes	Agaricales	Marasmiaceae	Campanella	0.0514	0.008	0.0059	0.0045	1	1	1	1	4
Fungi		Blastocladiomycota		Blastocladiomycetes	Blastocladiales		Catenaria	0.0498	0.0057	0.0111	0.0002	1	1	1	1	4
Fungi	Dikarya	Basidiomycota	Agaricomycotina	Tremellomycetes	Filobasidiales	Filobasidiaceae	Filobasidium	0.048	4.0086	1.9105	0.9477	1	1	1	1	4
Fungi	Dikarya	Ascomycota	Taphrinomycotina	Archaeorhizomycetes	Archaeorhizomycetales	Archaeorhizomycetaceae	Archaeorhizomyces	0.0477	0	0	0	1	0	0	0	1
Fungi	Dikarya	Ascomycota	Pezizomycotina	Leotiomycetes	Helotiales		Phialocephala	0.0473	0.1061	0.0507	0.0584	1	1	1	1	4
Fungi	Dikarya	Ascomycota	Pezizomycotina	Pezizomycetes	Pezizales	Chorioactidaceae	Chorioactis	0.0461	0.0214	0.0189	0.0098	1	1	1	1	4
Fungi	Dikarya	Ascomycota	Pezizomycotina				Lecophagus	0.0455	0.0002	0	0.0025	1	1	0	1	3
Fungi	Dikarya	Basidiomycota	Agaricomycotina	Agaricomycetes	Trechisporales	Hydnodontaceae	Trechispora	0.0448	0.0475	0.0352	0.017	1	1	1	1	4
Fungi		Cryptomycota					Paramicrosporidium	0.0445	0.0052	0.0161	0.0041	1	1	1	1	4
Fungi	Dikarya	Ascomycota	Pezizomycotina	Leotiomycetes	Helotiales	Hyaloscyphaceae	Hyaloscypha	0.0436	0.0048	0.0043	0.0009	1	1	1	1	4
Fungi	Dikarya	Basidiomycota	Agaricomycotina	Agaricomycetes	Agaricales	Tricholomataceae	Laccaria	0.043	0.0164	0.0089	0.0116	1	1	1	1	4
Fungi		Zoopagomycota	Kickxellomycotina		Kickxellales	Kickxellaceae	Ramicandelaber	0.0416	0.0002	0.0009	0.0027	1	1	1	1	4
Fungi	Dikarya	Basidiomycota	Agaricomycotina	Agaricomycetes	Agaricales	Lyophyllaceae	Hypsizygus	0.0414	0.0302	0.0336	0.0525	1	1	1	1	4
Fungi		Mucoromycota	Mucoromycotina		Mucorales	Cunninghamellaceae	Hesseltinella	0.0407	0.0007	0.0009	0.0034	1	1	1	1	4
Fungi	Dikarya	Basidiomycota	Agaricomycotina	Agaricomycetes	Agaricales	Tricholomataceae	Rugosomyces	0.0405	0	0.0023	0.0016	1	0	1	1	3
Fungi	Dikarya	Ascomycota	Pezizomycotina	Sordariomycetes	Calosphaeriales	Pleurostomataceae	Pleurostoma	0.0402	0.1173	0.0666	0.0007	1	1	1	1	4
Fungi	Dikarya	Basidiomycota	Agaricomycotina	Agaricomycetes	Corticiales	Corticiaceae	Sistotrema	0.0386	0.005	0.0093	0.0068	1	1	1	1	4
Fungi	Dikarya	Basidiomycota	Agaricomycotina	Tremellomycetes	Tremellales	Phaeotremellaceae	Phaeotremella	0.0382	4.6286	2.0532	0.5095	1	1	1	1	4
Fungi	Dikarya	Ascomycota	Pezizomycotina	Sordariomycetes	Hypocreales	Ophiocordycipitaceae	Ophiocordyceps	0.0375	0.0061	0.0193	0.0055	1	1	1	1	4
Fungi	Dikarya	Ascomycota	Pezizomycotina	Pezizomycetes	Pezizales	Ascodesmidaceae	Eleutherascus	0.0368	0	0.0002	0	1	0	1	0	2
Fungi	Dikarya	Basidiomycota	Agaricomycotina	Agaricomycetes	Cantharellales	Ceratobasidiaceae	Thanatephorus	0.0357	0.0007	0.0002	0.0005	1	1	1	1	4
Fungi	Dikarya	Basidiomycota	Agaricomycotina	Agaricomycetes	Agaricales	Pluteaceae	Pluteus	0.0345	0.0005	0.003	0.003	1	1	1	1	4
Fungi	Dikarya	Basidiomycota	Agaricomycotina	Tremellomycetes	Filobasidiales	Piskurozymaceae	Solicoccozyma	0.0339	0.2443	0.1432	0.0191	1	1	1	1	4
Fungi	Dikarya	Basidiomycota	Agaricomycotina	Agaricomycetes	Polyporales		Trichaptum	0.0336	0.0027	0.005	0.0061	1	1	1	1	4
Fungi	Dikarya	Ascomycota	Pezizomycotina	Sordariomycetes	Magnaporthales	Magnaporthaceae	Magnaporthe	0.0323	0.073	0.0534	0.0139	1	1	1	1	4
Fungi	Dikarya	Ascomycota	Pezizomycotina	Pezizomycetes	Pezizales	Pezizaceae	Peziza	0.032	0.0136	0.0255	0.008	1	1	1	1	4
Fungi	Dikarya	Basidiomycota	Agaricomycotina	Agaricomycetes	Corticiales	Punctulariaceae	Dendrocorticium	0.0314	0.0075	0.0041	0.0023	1	1	1	1	4
Fungi	Dikarya	Basidiomycota	Agaricomycotina	Agaricomycetes	Polyporales		Burgoa	0.0314	0.002	0.0061	0.0016	1	1	1	1	4
Fungi		Chytridiomycota		Chytridiomycetes	Chytridiales		Pseudorhizidium	0.0314	0.002	0	0.0018	1	1	0	1	3
Fungi	Dikarya	Basidiomycota	Agaricomycotina	Agaricomycetes	Corticiales	Corticiaceae	Rogersella	0.0309	0.0016	0.0011	0.0002	1	1	1	1	4
Fungi	Dikarya	Ascomycota	Pezizomycotina	Pezizomycetes	Pezizales	Discinaceae	Gyromitra	0.0309	0.0014	0.0018	0.0011	1	1	1	1	4
Fungi	Dikarya	Ascomycota	Pezizomycotina	Dothideomycetes		Kirschsteiniotheliaceae	Kirschsteiniothelia	0.0307	0.0123	0.0473	0.0561	1	1	1	1	4
Fungi	Dikarya	Basidiomycota	Pucciniomycotina	Microbotryomycetes	Microbotryales	Ustilentylomataceae	Ustilentyloma	0.0305	0.1409	0.2045	0.0195	1	1	1	1	4
Fungi		Zoopagomycota	Kickxellomycotina		Harpellales	Legeriomycetaceae	Smittium	0.0305	0.0177	0.0007	0.0011	1	1	1	1	4
Fungi	Dikarya	Ascomycota	Saccharomycotina	Saccharomycetes	Saccharomycetales	Phaffomycetaceae	Wickerhamomyces	0.0302	0.005	0.0134	0.0027	1	1	1	1	4
Fungi	Dikarya	Basidiomycota	Agaricomycotina	Agaricomycetes	Agaricales	Tricholomataceae	Hemimycena	0.0302	0.0011	0.0041	0.0016	1	1	1	1	4
Fungi	Dikarya	Ascomycota	Pezizomycotina	Dothideomycetes	Pleosporales	Massarinaceae	Saccharicola	0.03	0.058	0.0802	0.0068	1	1	1	1	4
Fungi	Dikarya	Ascomycota	Pezizomycotina	Pezizomycetes	Pezizales	Rhizinaceae	Phymatotrichopsis	0.0298	0.0025	0.0032	0.0007	1	1	1	1	4
Fungi		Zoopagomycota	Entomophthoromycotina	Entomophthoromycetes	Entomophthorales	Ancylistaceae	Conidiobolus	0.0298	0.0016	0.0009	0.0011	1	1	1	1	4
Fungi	Dikarya	Ascomycota	Pezizomycotina	Leotiomycetes	Helotiales	Helotiaceae	Chloroscypha	0.0295	0.0211	0.0482	0.0025	1	1	1	1	4
Fungi	Dikarya	Ascomycota	Pezizomycotina	Leotiomycetes	Helotiales	Helotiaceae	Meliniomyces	0.0291	0.1048	0.0916	0.0143	1	1	1	1	4
Fungi	Dikarya	Basidiomycota	Pucciniomycotina	Agaricostilbomycetes	Agaricostilbales	Agaricostilbaceae	Sterigmatomyces	0.0291	0.0657	0.1477	0.0184	1	1	1	1	4
Fungi	Dikarya	Ascomycota	Pezizomycotina	Dothideomycetes	Pleosporales	Testudinaceae	Ulospora	0.0291	0.012	0.0207	0.0014	1	1	1	1	4
Fungi	Dikarya	Basidiomycota	Agaricomycotina	Agaricomycetes	Cantharellales	Botryobasidiaceae	Botryobasidium	0.0291	0.0016	0.0016	0.0007	1	1	1	1	4
Fungi		Mucoromycota	Glomeromycotina	Glomeromycetes	Diversisporales	Gigasporaceae	Cetraspora	0.0284	0.0064	0.0109	0.0027	1	1	1	1	4
Fungi	Dikarya	Ascomycota	Pezizomycotina	Sordariomycetes	Hypocreales	Hypocreaceae	Trichoderma	0.0282	0.0159	0.0243	0.0477	1	1	1	1	4
Fungi	Dikarya	Basidiomycota	Agaricomycotina	Agaricomycetes	Polyporales	Polyporaceae	Perenniporia	0.0282	0.0061	0.0007	0.0045	1	1	1	1	4
Fungi	Dikarya	Ascomycota	Pezizomycotina	Leotiomycetes	Helotiales	Helotiaceae	Hymenoscyphus	0.028	0.0105	0.0586	0.0102	1	1	1	1	4
Fungi	Dikarya	Ascomycota	Pezizomycotina	Lecanoromycetes	Trapeliales	Trapeliaceae	Trapelia	0.0275	0.0093	0.0259	0.0077	1	1	1	1	4
Fungi	Dikarya	Ascomycota	Pezizomycotina	Xylonomycetes			Symbiotaphrina	0.0273	0.0023	0.0034	0.0027	1	1	1	1	4
Fungi	Dikarya	Basidiomycota	Agaricomycotina	Agaricomycetes	Thelephorales	Bankeraceae	Boletopsis	0.0273	0.0014	0.002	0.0039	1	1	1	1	4
Fungi	Dikarya	Ascomycota	Pezizomycotina	Sordariomycetes	Hypocreales	Nectriaceae	Nectria	0.0268	0.0205	0.4289	0.2948	1	1	1	1	4
Fungi	Dikarya	Ascomycota	Pezizomycotina	Dothideomycetes	Hysteriales	Hysteriaceae	Farlowiella	0.0264	0.0009	0.0018	0.0009	1	1	1	1	4
Fungi	Dikarya	Ascomycota	Pezizomycotina	Leotiomycetes	Helotiales	Hyaloscyphaceae	Microscypha	0.0261	0.0052	0.013	0.0127	1	1	1	1	4
Fungi	Dikarya	Basidiomycota	Agaricomycotina	Tremellomycetes	Cystofilobasidiales	Cystofilobasidiaceae	Cystofilobasidium	0.0259	3.1866	1.0861	0.4489	1	1	1	1	4
Fungi	Dikarya	Basidiomycota	Agaricomycotina	Agaricomycetes	Corticiales	Corticiaceae	Hyphodontia	0.0259	0.0061	0.0075	0.0075	1	1	1	1	4
Fungi	Dikarya	Ascomycota	Pezizomycotina	Pezizomycetes	Pezizales	Pyronemataceae	Chalazion	0.0259	0.0007	0.002	0.0005	1	1	1	1	4
Fungi	Dikarya	Ascomycota	Pezizomycotina	Dothideomycetes	Pleosporales	Pleosporaceae	Curvularia	0.0257	0.005	0.0039	0.0025	1	1	1	1	4
Fungi	Dikarya	Ascomycota	Pezizomycotina	Leotiomycetes	Helotiales	Helotiaceae	Tetrachaetum	0.0255	0.0727	0.102	0.0134	1	1	1	1	4
Fungi	Dikarya	Basidiomycota	Pucciniomycotina	Agaricostilbomycetes	Agaricostilbales	Agaricostilbaceae	Pseudobensingtonia	0.0255	0.0109	0.0243	0.0016	1	1	1	1	4
Fungi	Dikarya	Ascomycota	Pezizomycotina	Leotiomycetes	Helotiales	Helotiaceae	Bisporella	0.0252	0.0007	0.0018	0.0005	1	1	1	1	4
Fungi	Dikarya	Basidiomycota	Agaricomycotina	Agaricomycetes	Atheliales	Atheliaceae	Leptosporomyces	0.0252	0.0005	0.0016	0.0014	1	1	1	1	4
Fungi	Dikarya	Ascomycota	Pezizomycotina	Dothideomycetes	Pleosporales	Phaeosphaeriaceae	Parastagonospora	0.025	0.0614	0.083	0.0111	1	1	1	1	4
Fungi	Dikarya	Ascomycota	Saccharomycotina	Saccharomycetes	Saccharomycetales	Trichomonascaceae	Trichomonascus	0.025	0.0045	0.0207	0.0048	1	1	1	1	4
Fungi	Dikarya	Ascomycota	Pezizomycotina	Pezizomycetes	Pezizales	Pyronemataceae	Pyronema	0.025	0.0016	0.0068	0.0039	1	1	1	1	4
Fungi		Chytridiomycota		Chytridiomycetes			Blyttiomyces	0.025	0	0.0005	0.0002	1	0	1	1	3
Fungi	Dikarya	Ascomycota	Pezizomycotina	Leotiomycetes			Scytalidium	0.0248	0.0214	0.0327	0.0059	1	1	1	1	4
Fungi	Dikarya	Basidiomycota	Agaricomycotina	Agaricomycetes	Corticiales	Corticiaceae	Fibricium	0.0245	0.0023	0.0016	0.0039	1	1	1	1	4
Fungi	Dikarya	Ascomycota	Pezizomycotina	Dothideomycetes	Pleosporales	Amorosiaceae	Amorosia	0.0241	0.0068	0.0102	0.0014	1	1	1	1	4
Fungi	Dikarya	Basidiomycota	Agaricomycotina	Agaricomycetes	Agaricales	Tricholomataceae	Albomagister	0.0239	0.005	0.0016	0.0016	1	1	1	1	4
Fungi	Dikarya	Ascomycota	Pezizomycotina	Leotiomycetes	Cyttariales	Cyttariaceae	Cyttaria	0.0234	0.0107	0.0416	0.0127	1	1	1	1	4
Fungi	Dikarya	Basidiomycota	Agaricomycotina	Agaricomycetes	Agaricales	Tricholomataceae	Cystostereum	0.0232	0.003	0.0023	0.0282	1	1	1	1	4
Fungi	Dikarya	Ascomycota	Pezizomycotina	Leotiomycetes	Helotiales	Sclerotiniaceae	Sclerotinia	0.0216	0.1316	0.0955	0.022	1	1	1	1	4
Fungi	Dikarya	Ascomycota	Pezizomycotina	Sordariomycetes	Coniochaetales	Coniochaetaceae	Coniochaeta	0.0207	0.0118	0.2832	0.0355	1	1	1	1	4
Fungi	Dikarya	Ascomycota	Pezizomycotina	Sordariomycetes			Barbatosphaeria	0.0207	0.0045	0.0032	0.0025	1	1	1	1	4
Fungi	Dikarya	Ascomycota	Pezizomycotina	Sordariomycetes	Microascales	Microascaceae	Brachyconidiellopsis	0.0207	0.0018	0.0659	0.0034	1	1	1	1	4
Fungi	Dikarya	Ascomycota	Pezizomycotina	Pezizomycetes	Pezizales	Helvellaceae	Helvella	0.0202	0.0109	0.0136	0.0207	1	1	1	1	4
Fungi	Dikarya	Basidiomycota	Agaricomycotina	Agaricomycetes	Polyporales	Lentinaceae	Panus	0.02	0.0002	0.002	0.0027	1	1	1	1	4
Fungi	Dikarya	Basidiomycota	Agaricomycotina	Agaricomycetes	Agaricales	Lyophyllaceae	Asterophora	0.0198	0.0007	0.0016	0.0011	1	1	1	1	4
Fungi	Dikarya	Ascomycota	Pezizomycotina	Sordariomycetes	Glomerellales	Glomerellaceae	Colletotrichum	0.0195	0.0105	0.0064	0.0018	1	1	1	1	4
Fungi	Dikarya	Basidiomycota	Agaricomycotina	Agaricomycetes	Russulales	Albatrellaceae	Albatrellus	0.0195	0.003	0.0048	0.0005	1	1	1	1	4
Fungi	Dikarya	Basidiomycota	Agaricomycotina	Agaricomycetes	Agaricales	Strophariaceae	Psilocybe	0.0195	0.002	0.0011	0.0007	1	1	1	1	4
Fungi	Dikarya	Ascomycota	Pezizomycotina	Sordariomycetes	Hypocreales	Bionectriaceae	Geosmithia	0.0193	0.0189	0.0298	0.0066	1	1	1	1	4
Fungi	Dikarya	Ascomycota	Saccharomycotina	Saccharomycetes	Saccharomycetales	Debaryomycetaceae	Schwanniomyces	0.0193	0.0007	0.0011	0.0002	1	1	1	1	4
Fungi	Dikarya	Basidiomycota	Agaricomycotina	Agaricomycetes	Agaricales	Entolomataceae	Entoloma	0.0191	0.0025	0.008	0.002	1	1	1	1	4
Fungi	Dikarya	Basidiomycota	Agaricomycotina	Agaricomycetes	Gloeophyllales	Gloeophyllaceae	Veluticeps	0.0189	0.0005	0	0	1	1	0	0	2
Fungi	Dikarya	Basidiomycota	Agaricomycotina	Agaricomycetes	Russulales	Stereaceae	Stereum	0.0189	0.0002	0.0009	0.0007	1	1	1	1	4
Fungi	Dikarya	Basidiomycota	Agaricomycotina	Agaricomycetes	Agaricales	Tricholomataceae	Pseudobaeospora	0.0186	0.0011	0.0023	0.0077	1	1	1	1	4
Fungi		Chytridiomycota		Chytridiomycetes	Chytridiales		Zygorhizidium	0.0186	0.0007	0	0.0041	1	1	0	1	3
Fungi	Dikarya	Basidiomycota	Agaricomycotina	Tremellomycetes	Tremellales	Rhynchogastremataceae	Papiliotrema	0.0184	0.4536	0.2534	0.0391	1	1	1	1	4
Fungi	Dikarya	Ascomycota	Saccharomycotina	Saccharomycetes	Saccharomycetales	Pichiaceae	Pichia	0.0184	0.0273	0.3809	2.6248	1	1	1	1	4
Fungi	Dikarya	Ascomycota	Pezizomycotina	Dothideomycetes	Pleosporales	Lophiostomataceae	Lophiostoma	0.0184	0.0057	0.008	0.0025	1	1	1	1	4
Fungi	Dikarya	Basidiomycota	Agaricomycotina	Agaricomycetes	Agaricales	Fistulinaceae	Fistulina	0.0182	0.0002	0.0009	0.0005	1	1	1	1	4
Fungi	Dikarya	Ascomycota	Pezizomycotina	Pezizomycetes	Pezizales	Pyronemataceae	Scutellinia	0.018	0.0114	0.007	0.002	1	1	1	1	4
Fungi	Dikarya	Ascomycota	Taphrinomycotina	Schizosaccharomycetes	Schizosaccharomycetales	Schizosaccharomycetaceae	Schizosaccharomyces	0.018	0.0032	0.07	0.0025	1	1	1	1	4
Fungi	Dikarya	Ascomycota	Pezizomycotina	Pezizomycetes	Pezizales	Pyronemataceae	Humaria	0.0175	0.0007	0.0002	0.0139	1	1	1	1	4
Fungi	Dikarya	Ascomycota	Pezizomycotina	Sordariomycetes	Hypocreales	Ophiocordycipitaceae	Polycephalomyces	0.0175	0	0.0007	0.0009	1	0	1	1	3
Fungi	Dikarya	Ascomycota	Pezizomycotina	Dothideomycetes	Pleosporales	Leptosphaeriaceae	Leptosphaeria	0.0173	0.1402	0.2664	0.0114	1	1	1	1	4
Fungi	Dikarya	Ascomycota	Pezizomycotina	Leotiomycetes	Thelebolales	Thelebolaceae	Hyphozyma	0.0173	0.002	0.005	0.0011	1	1	1	1	4
Fungi	Dikarya	Ascomycota	Pezizomycotina	Sordariomycetes	Boliniales	Boliniaceae	Camarops	0.0168	0.0007	0.0025	0.003	1	1	1	1	4
Fungi	Dikarya	Ascomycota	Pezizomycotina	Orbiliomycetes	Orbiliales	Orbiliaceae	Dactylella	0.0164	0.0002	0.0002	0	1	1	1	0	3
Fungi	Dikarya	Ascomycota	Pezizomycotina	Eurotiomycetes	Chaetothyriales	Herpotrichiellaceae	Cladophialophora	0.0161	0.0045	0.0211	0.0105	1	1	1	1	4
Fungi	Dikarya	Ascomycota	Pezizomycotina	Eurotiomycetes	Onygenales		Coccidioides	0.0161	0.0002	0.0068	0.0025	1	1	1	1	4
Fungi	Dikarya	Basidiomycota	Agaricomycotina	Agaricomycetes	Polyporales		Tretopileus	0.0161	0	0	0.0016	1	0	0	1	2
Fungi	Dikarya	Ascomycota	Pezizomycotina	Dothideomycetes	Tubeufiales	Tubeufiaceae	Aquaphila	0.0157	0.0059	0.0068	0.002	1	1	1	1	4
Fungi	Dikarya	Ascomycota	Pezizomycotina	Pezizomycetes	Pezizales	Ascobolaceae	Thecotheus	0.0155	0.0016	0.0098	0.0002	1	1	1	1	4
Fungi		Mucoromycota	Mucoromycotina		Mucorales	Cunninghamellaceae	Absidia	0.0152	0.0018	0.0043	0.0036	1	1	1	1	4
Fungi	Dikarya	Ascomycota	Pezizomycotina	Leotiomycetes	Helotiales	Cenangiaceae	Encoelia	0.015	0.0166	0.0436	0.0159	1	1	1	1	4
Fungi	Dikarya	Ascomycota	Pezizomycotina	Sordariomycetes			Lunulospora	0.015	0.0105	0.0136	0.0509	1	1	1	1	4
Fungi	Dikarya	Basidiomycota	Agaricomycotina	Agaricomycetes	Agaricales	Pluteaceae	Volvariella	0.015	0.0025	0.0005	0.0016	1	1	1	1	4
Fungi	Dikarya	Basidiomycota	Agaricomycotina	Agaricomycetes	Corticiales	Corticiaceae	Repetobasidium	0.015	0.002	0.0027	0.0036	1	1	1	1	4
Fungi	Dikarya	Ascomycota	Pezizomycotina	Eurotiomycetes	Onygenales		Spiromastix	0.015	0.0007	0.0209	0.0086	1	1	1	1	4
Fungi	Dikarya	Basidiomycota	Pucciniomycotina	Microbotryomycetes	Sporidiobolales	Sporidiobolaceae	Sporobolomyces	0.0148	0.0143	0.0164	0.0014	1	1	1	1	4
Fungi	Dikarya	Ascomycota	Pezizomycotina	Leotiomycetes	Helotiales	Dermateaceae	Calycellinopsis	0.0148	0.0052	0.0095	0.0052	1	1	1	1	4
Fungi	Dikarya	Ascomycota	Pezizomycotina	Eurotiomycetes	Onygenales	Nannizziopsiaceae	Nannizziopsis	0.0148	0.0005	0.0245	0.0145	1	1	1	1	4
Fungi	Dikarya	Ascomycota	Pezizomycotina	Sordariomycetes	Ophiostomatales	Ophiostomataceae	Ceratocystiopsis	0.0145	0.0152	0.0161	0.0009	1	1	1	1	4
Fungi	Dikarya	Ascomycota	Pezizomycotina	Pezizomycetes	Pezizales	Pyronemataceae	Otidea	0.0145	0	0.0002	0.0002	1	0	1	1	3
Fungi	Dikarya	Basidiomycota	Agaricomycotina	Tremellomycetes	Holtermanniales		Holtermanniella	0.0143	0.2907	0.1355	0.028	1	1	1	1	4
Fungi	Dikarya	Ascomycota	Pezizomycotina	Sordariomycetes	Microascales	Microascaceae	Scopulariopsis	0.0141	0.0059	0.1709	0.1859	1	1	1	1	4
Fungi	Dikarya	Basidiomycota	Agaricomycotina	Agaricomycetes	Agaricales	Bolbitiaceae	Bolbitius	0.0141	0.0009	0.002	0	1	1	1	0	3
Fungi		Mucoromycota	Glomeromycotina	Glomeromycetes	Diversisporales	Gigasporaceae	Gigaspora	0.0141	0	0	0.0014	1	0	0	1	2
Fungi	Dikarya	Ascomycota	Pezizomycotina	Dothideomycetes	Venturiales	Venturiaceae	Venturia	0.0139	0.2391	0.1402	0.0214	1	1	1	1	4
Fungi	Dikarya	Basidiomycota	Agaricomycotina	Agaricomycetes	Corticiales	Corticiaceae	Peniophorella	0.0139	0.0034	0.0061	0.0027	1	1	1	1	4
Fungi		Zoopagomycota	Zoopagomycotina		Zoopagales	Piptocephalidaceae	Piptocephalis	0.0139	0.0007	0.0027	0.0007	1	1	1	1	4
Fungi	Dikarya	Basidiomycota	Agaricomycotina	Tremellomycetes	Tremellales	Tremellaceae	Tremella	0.0136	0.3355	0.2164	0.023	1	1	1	1	4
Fungi	Dikarya	Basidiomycota	Agaricomycotina	Agaricomycetes	Agaricales	Tricholomataceae	Rickenella	0.0132	0.0005	0.0002	0	1	1	1	0	3
Fungi	Dikarya	Basidiomycota	Agaricomycotina	Agaricomycetes	Boletales		Leucogyrophana	0.013	0.0291	0.0073	0.0048	1	1	1	1	4
Fungi	Dikarya	Ascomycota	Pezizomycotina	Dothideomycetes	Pleosporales	Didymellaceae	Ascochyta	0.013	0.0216	0.027	0.003	1	1	1	1	4
Fungi	Dikarya	Basidiomycota	Agaricomycotina	Agaricomycetes	Hymenochaetales	Hymenochaetaceae	Fomitiporia	0.013	0.0016	0.0011	0	1	1	1	0	3
Fungi	Dikarya	Basidiomycota	Agaricomycotina	Agaricomycetes	Agaricales	Agaricaceae	Cystoderma	0.0127	0	0	0.0002	1	0	0	1	2
Fungi	Dikarya	Basidiomycota	Agaricomycotina	Tremellomycetes	Trichosporonales	Trichosporonaceae	Cutaneotrichosporon	0.0125	0.0432	0.0752	1.5018	1	1	1	1	4
Fungi	Dikarya	Basidiomycota	Agaricomycotina	Tremellomycetes	Tremellales	Bulleraceae	Bullera	0.0123	0.133	0.0784	0.088	1	1	1	1	4
Fungi	Dikarya	Ascomycota	Pezizomycotina	Dothideomycetes	Pleosporales	Torulaceae	Dendryphion	0.0123	0.0064	0.0164	0.0016	1	1	1	1	4
Fungi	Dikarya	Basidiomycota	Agaricomycotina	Agaricomycetes	Polyporales	Meruliaceae	Ceraceomyces	0.012	0.0143	0.0114	0.0032	1	1	1	1	4
Fungi	Dikarya	Ascomycota	Pezizomycotina	Sordariomycetes	Hypocreales	Cordycipitaceae	Lecanicillium	0.012	0.007	0.018	0.0145	1	1	1	1	4
Fungi	Dikarya	Basidiomycota	Agaricomycotina	Agaricomycetes	Agaricales	Tricholomataceae	Pseudotricholoma	0.012	0.0002	0.0002	0.0014	1	1	1	1	4
Fungi	Dikarya	Basidiomycota	Pucciniomycotina	Microbotryomycetes	Leucosporidiales	Leucosporidiaceae	Leucosporidium	0.0118	1.2489	1.3334	0.0809	1	1	1	1	4
Fungi	Dikarya	Basidiomycota	Agaricomycotina	Agaricomycetes	Polyporales		Tyromyces	0.0118	0.0105	0.0111	0.0166	1	1	1	1	4
Fungi	Dikarya	Ascomycota	Pezizomycotina	Dothideomycetes	Pleosporales	Corynesporascaceae	Corynespora	0.0118	0.0075	0.0077	0.0039	1	1	1	1	4
Fungi	Dikarya	Basidiomycota	Agaricomycotina	Agaricomycetes	Agaricales	Tricholomataceae	Mycena	0.0118	0.0007	0	0.0002	1	1	0	1	3
Fungi	Dikarya	Basidiomycota	Agaricomycotina	Geminibasidiomycetes	Geminibasidiales	Geminibasidiaceae	Geminibasidium	0.0116	0.0005	0.0007	0.0011	1	1	1	1	4
Fungi	Dikarya	Basidiomycota	Agaricomycotina	Agaricomycetes	Agaricales	Hygrophoraceae	Cuphophyllus	0.0116	0	0	0.0016	1	0	0	1	2
Fungi	Dikarya	Basidiomycota	Ustilaginomycotina	Exobasidiomycetes	Robbauerales	Robbaueraceae	Robbauera	0.0114	0.0045	0.0077	0.0014	1	1	1	1	4
Fungi	Dikarya	Ascomycota	Pezizomycotina	Sordariomycetes	Microascales	Microascaceae	Microascus	0.0114	0.0018	0.3577	0.2714	1	1	1	1	4
Fungi	Dikarya	Ascomycota	Pezizomycotina	Eurotiomycetes	Onygenales	Onygenaceae	Pectinotrichum	0.0114	0	0.0016	0.0009	1	0	1	1	3
Fungi	Dikarya	Basidiomycota	Agaricomycotina	Tremellomycetes	Tremellales	Rhynchogastremataceae	Rhynchogastrema	0.0111	0.5389	0.3525	0.0345	1	1	1	1	4
Fungi	Dikarya	Basidiomycota	Agaricomycotina	Agaricomycetes	Polyporales	Polyporaceae	Lignosus	0.0111	0.0041	0.0093	0.0011	1	1	1	1	4
Fungi	Dikarya	Basidiomycota	Agaricomycotina	Tremellomycetes	Filobasidiales	Filobasidiaceae	Goffeauzyma	0.0109	0.0775	0.0323	0.0325	1	1	1	1	4
Fungi	Dikarya	Ascomycota	Pezizomycotina	Sordariomycetes	Hypocreales	Ophiocordycipitaceae	Hirsutella	0.0109	0.0018	0.0048	0.0007	1	1	1	1	4
Fungi	Dikarya	Basidiomycota	Agaricomycotina	Agaricomycetes	Russulales	Russulaceae	Russula	0.0109	0.0009	0.0002	0.0007	1	1	1	1	4
Fungi	Dikarya	Basidiomycota	Agaricomycotina	Tremellomycetes	Tremellales	Bulleribasidiaceae	Dioszegia	0.0107	1.465	0.8909	0.1995	1	1	1	1	4
Fungi	Dikarya	Basidiomycota	Agaricomycotina	Tremellomycetes	Filobasidiales	Filobasidiaceae	Naganishia	0.0107	0.045	0.0582	0.0036	1	1	1	1	4
Fungi	Dikarya	Ascomycota	Pezizomycotina	Lecanoromycetes	Baeomycetales	Baeomycetaceae	Baeomyces	0.0107	0.0011	0.0014	0.0009	1	1	1	1	4
Fungi	Dikarya	Basidiomycota	Agaricomycotina	Agaricomycetes	Agaricales	Hygrophoraceae	Hygrophorus	0.0105	0.0039	0.0039	0.003	1	1	1	1	4
Fungi	Dikarya	Basidiomycota	Agaricomycotina	Agaricomycetes	Auriculariales	Hyaloriaceae	Tremiscus	0.0105	0.0002	0.0005	0.0007	1	1	1	1	4
Fungi	Dikarya	Basidiomycota	Pucciniomycotina	Classiculomycetes	Classiculales	Classiculaceae	Jaculispora	0.0105	0	0.0007	0.0002	1	0	1	1	3
Fungi	Dikarya	Ascomycota	Saccharomycotina	Saccharomycetes	Saccharomycetales		Candida	0.0102	0.015	0.3634	0.1132	1	1	1	1	4
Fungi	Dikarya	Basidiomycota	Agaricomycotina	Tremellomycetes	Tremellales	Bulleribasidiaceae	Hannaella	0.0102	0.0107	0.0109	0.0045	1	1	1	1	4
Fungi	Dikarya	Ascomycota	Pezizomycotina	Pezizomycetes	Pezizales	Sarcoscyphaceae	Phillipsia	0.0102	0.0061	0.0086	0.0005	1	1	1	1	4
Fungi	Dikarya	Ascomycota	Pezizomycotina	Lecanoromycetes	Pertusariales	Coccotremataceae	Coccotrema	0.0102	0.0025	0.0048	0.0014	1	1	1	1	4
Fungi	Dikarya	Basidiomycota	Agaricomycotina	Agaricomycetes	Atheliales	Atheliaceae	Athelia	0.01	0.0002	0.0027	0.0009	1	1	1	1	4
Fungi	Dikarya	Ascomycota	Pezizomycotina	Eurotiomycetes	Onygenales	Onygenaceae	Chlamydosauromyces	0.01	0	0.0007	0.0007	1	0	1	1	3
Fungi	Dikarya	Ascomycota	Pezizomycotina	Eurotiomycetes	Eurotiales	Aspergillaceae	Penicillium	0.0098	0.0032	0.1039	0.0689	1	1	1	1	4
Fungi	Dikarya	Ascomycota	Pezizomycotina	Dothideomycetes			Cryomyces	0.0098	0.0018	0.0032	0.0005	1	1	1	1	4
Fungi	Dikarya	Basidiomycota	Agaricomycotina	Wallemiomycetes	Wallemiales		Wallemia	0.0095	0.0111	0.2934	0.0239	1	1	1	1	4
Fungi	Dikarya	Basidiomycota	Agaricomycotina	Agaricomycetes	Agaricales	Marasmiaceae	Neocampanella	0.0095	0.0091	0.0095	0.003	1	1	1	1	4
Fungi		Zoopagomycota	Kickxellomycotina		Kickxellales	Kickxellaceae	Spiromyces	0.0095	0.0011	0.0002	0.0002	1	1	1	1	4
Fungi	Dikarya	Ascomycota	Pezizomycotina	Pezizomycetes	Pezizales	Pyronemataceae	Trichophaea	0.0095	0	0.0005	0.0005	1	0	1	1	3
Fungi	Dikarya	Basidiomycota	Pucciniomycotina	Cystobasidiomycetes	Cystobasidiales	Cystobasidiaceae	Cystobasidium	0.0093	0.1257	0.2464	0.0318	1	1	1	1	4
Fungi	Dikarya	Basidiomycota	Pucciniomycotina	Cystobasidiomycetes	Cyphobasidiales	Cyphobasidiaceae	Cyphobasidium	0.0093	0.0714	0.1793	0.0252	1	1	1	1	4
Fungi		Zoopagomycota	Entomophthoromycotina	Entomophthoromycetes	Entomophthorales	Entomophthoraceae	Pandora	0.0093	0.0477	0.0141	0.32	1	1	1	1	4
Fungi	Dikarya	Ascomycota	Pezizomycotina	Sordariomycetes	Hypocreales	Bionectriaceae	Nectriopsis	0.0093	0.0011	0.003	0.0016	1	1	1	1	4
Fungi	Dikarya	Ascomycota	Pezizomycotina	Eurotiomycetes	Onygenales	Gymnoascaceae	Leucothecium	0.0093	0.0005	0.0034	0	1	1	1	0	3
Fungi	Dikarya	Basidiomycota	Agaricomycotina	Agaricomycetes	Agaricales	Bolbitiaceae	Pholiotina	0.0093	0	0.0009	0.0007	1	0	1	1	3
Fungi	Dikarya	Ascomycota	Pezizomycotina	Pezizomycetes	Pezizales	Pyronemataceae	Tricharina	0.0093	0	0.0009	0.0002	1	0	1	1	3
Fungi	Dikarya	Basidiomycota	Agaricomycotina	Tremellomycetes	Tremellales	Sirobasidiaceae	Sirobasidium	0.0091	0.0843	0.0541	0.0195	1	1	1	1	4
Fungi	Dikarya	Ascomycota	Pezizomycotina	Sordariomycetes			Natantiella	0.0091	0.003	0.0018	0.0016	1	1	1	1	4
Fungi	Dikarya	Ascomycota	Pezizomycotina	Sordariomycetes	Hypocreales	Cordycipitaceae	Parengyodontium	0.0089	0.0198	0.0418	0.0052	1	1	1	1	4
Fungi	Dikarya	Basidiomycota	Agaricomycotina	Agaricomycetes	Thelephorales	Thelephoraceae	Hydnellum	0.0089	0.0002	0.0005	0.0002	1	1	1	1	4
Fungi	Dikarya	Ascomycota	Pezizomycotina	Sordariomycetes	Ophiostomatales	Ophiostomataceae	Grosmannia	0.0089	0	0.0002	0.0005	1	0	1	1	3
Fungi	Dikarya	Basidiomycota	Agaricomycotina	Agaricomycetes	Agaricales	Hygrophoraceae	Dictyonema	0.0086	0.0045	0.0009	0.0073	1	1	1	1	4
Fungi	Dikarya	Ascomycota	Pezizomycotina	Sordariomycetes	Microascales	Ceratocystidaceae	Ceratocystis	0.0086	0.0005	0.0018	0.0007	1	1	1	1	4
Fungi	Dikarya	Basidiomycota	Agaricomycotina	Tremellomycetes	Tremellales	Naemateliaceae	Dimennazyma	0.0086	0	0.0016	0.0007	1	0	1	1	3
Fungi		Zoopagomycota	Entomophthoromycotina	Entomophthoromycetes	Entomophthorales	Entomophthoraceae	Furia	0.0084	0.002	0	0.0043	1	1	0	1	3
Fungi		Zoopagomycota	Kickxellomycotina		Kickxellales	Kickxellaceae	Mycoemilia	0.0084	0	0.013	0.0009	1	0	1	1	3
Fungi		Chytridiomycota		Chytridiomycetes		Synchytriaceae	Synchytrium	0.0084	0	0.0002	0.0011	1	0	1	1	3
Fungi	Dikarya	Ascomycota	Pezizomycotina	Sordariomycetes	Hypocreales	Stachybotryaceae	Melanopsamma	0.0084	0	0	0.0016	1	0	0	1	2
Fungi	Dikarya	Ascomycota	Pezizomycotina	Dothideomycetes	Pleosporales	Massariaceae	Massaria	0.0082	0.0473	0.0434	0.0059	1	1	1	1	4
Fungi	Dikarya	Ascomycota	Taphrinomycotina	Taphrinomycetes	Taphrinales	Taphrinaceae	Taphrina	0.008	0.2725	0.4464	0.0641	1	1	1	1	4
Fungi	Dikarya	Ascomycota	Pezizomycotina	Sordariomycetes	Hypocreales	Clavicipitaceae	Epichloe	0.008	0.002	0.0216	0.005	1	1	1	1	4
Fungi	Dikarya	Basidiomycota	Agaricomycotina	Agaricomycetes	Agaricales	Agaricaceae	Agaricus	0.008	0.0005	0	0.0016	1	1	0	1	3
Fungi	Dikarya	Basidiomycota	Agaricomycotina	Agaricomycetes	Agaricales	Cortinariaceae	Cortinarius	0.0077	0.0068	0.0068	0.0032	1	1	1	1	4
Fungi	Dikarya	Basidiomycota	Pucciniomycotina	Tritirachiomycetes	Tritirachiales	Tritirachiaceae	Tritirachium	0.0077	0.0023	0.0041	0.0011	1	1	1	1	4
Fungi	Dikarya	Ascomycota	Pezizomycotina	Dothideomycetes	Tubeufiales	Tubeufiaceae	Acanthostigma	0.0075	0.0136	0.0093	0.003	1	1	1	1	4
Fungi	Dikarya	Ascomycota	Pezizomycotina	Sordariomycetes	Hypocreales	Niessliaceae	Niesslia	0.0075	0.0043	0.003	0.0005	1	1	1	1	4
Fungi		Zoopagomycota	Entomophthoromycotina	Entomophthoromycetes	Entomophthorales	Entomophthoraceae	Erynia	0.0075	0.0014	0	0	1	1	0	0	2
Fungi	Dikarya	Ascomycota	Pezizomycotina	Leotiomycetes	Helotiales		Tetracladium	0.0073	0.0257	0.0152	0.0014	1	1	1	1	4
Fungi	Dikarya	Basidiomycota	Agaricomycotina	Agaricomycetes	Hymenochaetales		Resinicium	0.0073	0.0086	0.0045	0.028	1	1	1	1	4
Fungi	Dikarya	Ascomycota	Pezizomycotina	Lecanoromycetes	Acarosporales	Acarosporaceae	Acarospora	0.0073	0.008	0.008	0.0025	1	1	1	1	4
Fungi	Dikarya	Basidiomycota	Agaricomycotina	Agaricomycetes	Russulales	Lachnocladiaceae	Scytinostroma	0.0073	0.0036	0.0027	0.0018	1	1	1	1	4
Fungi	Dikarya	Basidiomycota	Agaricomycotina	Tremellomycetes	Trichosporonales	Tetragoniomycetaceae	Cryptotrichosporon	0.007	0.2441	0.1073	0.0311	1	1	1	1	4
Fungi	Dikarya	Ascomycota	Pezizomycotina	Dothideomycetes	Capnodiales	Mycosphaerellaceae	Passalora	0.007	0.0052	0.0036	0.0007	1	1	1	1	4
Fungi	Dikarya	Ascomycota	Pezizomycotina	Eurotiomycetes	Eurotiales	Aspergillaceae	Aspergillus	0.007	0.005	0.1507	0.1989	1	1	1	1	4
Fungi	Dikarya	Basidiomycota	Agaricomycotina	Agaricomycetes	Agaricales	Tricholomataceae	Camarophyllus	0.007	0	0.0005	0.0036	1	0	1	1	3
Fungi	Dikarya	Ascomycota	Pezizomycotina	Pezizomycetes	Pezizales	Pyronemataceae	Cheilymenia	0.007	0	0.0005	0.0002	1	0	1	1	3
Fungi	Dikarya	Basidiomycota	Agaricomycotina	Agaricomycetes	Agaricales	Pleurotaceae	Pleurotus	0.0068	0.0025	0.0011	0.0009	1	1	1	1	4
Fungi	Dikarya	Ascomycota	Pezizomycotina	Eurotiomycetes			Pseudospiromastix	0.0068	0.0002	0.0011	0.0016	1	1	1	1	4
Fungi	Dikarya	Basidiomycota	Agaricomycotina	Agaricomycetes	Lepidostromatales	Lepidostromataceae	Lepidostroma	0.0066	0.0202	0.0102	0.0055	1	1	1	1	4
Fungi	Dikarya	Basidiomycota	Agaricomycotina	Agaricomycetes	Corticiales	Corticiaceae	Phlebia	0.0066	0.002	0.0052	0.0118	1	1	1	1	4
Fungi	Dikarya	Basidiomycota	Agaricomycotina	Agaricomycetes	Agaricales	Tricholomataceae	Pogonoloma	0.0066	0.0018	0.0005	0.0002	1	1	1	1	4
Fungi	Dikarya	Ascomycota	Pezizomycotina	Eurotiomycetes	Onygenales	Onygenaceae	Aphanoascus	0.0066	0.0007	0.002	0.0002	1	1	1	1	4
Fungi		Mucoromycota	Glomeromycotina	Glomeromycetes	Diversisporales	Pacisporaceae	Pacispora	0.0066	0.0005	0.0009	0	1	1	1	0	3
Fungi	Dikarya	Basidiomycota	Pucciniomycotina	Microbotryomycetes	Sporidiobolales	Sporidiobolaceae	Rhodosporidiobolus	0.0064	0.1659	0.1807	0.018	1	1	1	1	4
Fungi	Dikarya	Ascomycota	Pezizomycotina	Leotiomycetes	Helotiales	Helotiaceae	Gremmeniella	0.0064	0.0107	0.0127	0.0618	1	1	1	1	4
Fungi	Dikarya	Ascomycota	Pezizomycotina	Sordariomycetes	Hypocreales	Stachybotryaceae	Paramyrothecium	0.0064	0.002	0.0039	0.0007	1	1	1	1	4
Fungi	Dikarya	Ascomycota	Pezizomycotina	Sordariomycetes	Calosphaeriales	Calosphaeriaceae	Togniniella	0.0064	0	0.0002	0.0002	1	0	1	1	3
Fungi	Dikarya	Ascomycota	Pezizomycotina	Pezizomycetes	Pezizales	Pyronemataceae	Pulvinula	0.0064	0	0	0	1	0	0	0	1
Fungi	Dikarya	Ascomycota	Pezizomycotina	Pezizomycetes	Pezizales	Pyronemataceae	Geopyxis	0.0061	0.075	1.927	0.9398	1	1	1	1	4
Fungi	Dikarya	Basidiomycota	Pucciniomycotina	Microbotryomycetes	Kriegeriales	Camptobasidiaceae	Camptobasidium	0.0061	0.0211	0.0132	0.0018	1	1	1	1	4
Fungi	Dikarya	Basidiomycota	Agaricomycotina	Agaricomycetes	Agaricales	Tricholomataceae	Singerocybe	0.0061	0.0009	0.0005	0.0007	1	1	1	1	4
Fungi	Dikarya	Ascomycota	Pezizomycotina	Dothideomycetes	Pleosporales	Didymellaceae	Phoma	0.0059	0.2518	0.2536	0.0464	1	1	1	1	4
Fungi	Dikarya	Ascomycota	Pezizomycotina	Dothideomycetes	Pleosporales	Massarinaceae	Helminthosporium	0.0059	0.0116	0.0355	0.008	1	1	1	1	4
Fungi	Dikarya	Ascomycota	Saccharomycotina	Saccharomycetes	Saccharomycetales	Debaryomycetaceae	Scheffersomyces	0.0059	0.0102	1.0123	6.0364	1	1	1	1	4
Fungi	Dikarya	Ascomycota	Pezizomycotina	Dothideomycetes	Pleosporales	Sporormiaceae	Westerdykella	0.0059	0.0082	0.0036	0.002	1	1	1	1	4
Fungi	Dikarya	Ascomycota	Pezizomycotina	Eurotiomycetes	Onygenales	Arachnomycetaceae	Arachnomyces	0.0059	0.0016	0.0327	0.0239	1	1	1	1	4
Fungi		Zoopagomycota	Entomophthoromycotina	Entomophthoromycetes	Entomophthorales	Entomophthoraceae	Entomophaga	0.0059	0.0002	0.0002	0	1	1	1	0	3
Fungi	Dikarya	Basidiomycota	Agaricomycotina	Tremellomycetes	Cystofilobasidiales	Mrakiaceae	Itersonilia	0.0057	0.0493	0.032	0.0057	1	1	1	1	4
Fungi	Dikarya	Ascomycota	Pezizomycotina	Dothideomycetes	Capnodiales	Mycosphaerellaceae	Zymoseptoria	0.0057	0.0475	0.1745	0.0636	1	1	1	1	4
Fungi	Dikarya	Ascomycota	Pezizomycotina	Sordariomycetes	Glomerellales	Plectosphaerellaceae	Lectera	0.0057	0.0391	0.12	0.0048	1	1	1	1	4
Fungi	Dikarya	Basidiomycota	Agaricomycotina	Agaricomycetes	Agaricales	Psathyrellaceae	Psathyrella	0.0057	0.003	0.0043	0.0007	1	1	1	1	4
Fungi	Dikarya	Basidiomycota	Agaricomycotina	Agaricomycetes	Agaricales	Marasmiaceae	Moniliophthora	0.0057	0.002	0.0025	0.0005	1	1	1	1	4
Fungi	Dikarya	Ascomycota	Pezizomycotina	Leotiomycetes	Helotiales	Helotiaceae	Acidea	0.0055	0.0018	0.0048	0.0009	1	1	1	1	4
Fungi	Dikarya	Ascomycota	Pezizomycotina	Pezizomycetes	Pezizales	Pezizaceae	Pachyella	0.0055	0.0002	0.0002	0.0011	1	1	1	1	4
Fungi	Dikarya	Ascomycota	Pezizomycotina	Dothideomycetes			Endosporium	0.0052	0.0348	0.0407	0.0061	1	1	1	1	4
Fungi	Dikarya	Ascomycota	Pezizomycotina	Dothideomycetes	Capnodiales	Teratosphaeriaceae	Acidomyces	0.0052	0.0214	0.0259	0.0198	1	1	1	1	4
Fungi		Zoopagomycota	Entomophthoromycotina	Entomophthoromycetes	Entomophthorales	Entomophthoraceae	Zoophthora	0.0052	0.0043	0.0009	0.0111	1	1	1	1	4
Fungi	Dikarya	Basidiomycota	Agaricomycotina	Agaricomycetes	Russulales	Russulaceae	Lactarius	0.0052	0.0011	0.0014	0.0173	1	1	1	1	4
Fungi	Dikarya	Ascomycota	Pezizomycotina	Sordariomycetes	Sordariales	Cephalothecaceae	Phialemonium	0.0052	0.0005	0.002	0.0007	1	1	1	1	4
Fungi	Dikarya	Ascomycota	Pezizomycotina	Leotiomycetes		Myxotrichaceae	Byssoascus	0.005	0.0234	0.0243	0.003	1	1	1	1	4
Fungi	Dikarya	Basidiomycota	Agaricomycotina	Agaricomycetes	Agaricales	Omphalotaceae	Mycetinis	0.005	0.0061	0.007	0.045	1	1	1	1	4
Fungi	Dikarya	Basidiomycota	Agaricomycotina	Agaricomycetes	Cantharellales	Clavulinaceae	Clavulicium	0.005	0.0023	0.0039	0.0011	1	1	1	1	4
Fungi	Dikarya	Ascomycota	Pezizomycotina	Dothideomycetes	Venturiales	Sympoventuriaceae	Ochroconis	0.005	0.002	0.0023	0.0011	1	1	1	1	4
Fungi	Dikarya	Ascomycota	Pezizomycotina	Sordariomycetes	Sordariales		Kionochaeta	0.005	0.0014	0.0034	0.0009	1	1	1	1	4
Fungi	Dikarya	Ascomycota	Pezizomycotina	Sordariomycetes	Lulworthiales	Lulworthiaceae	Lulworthia	0.005	0.0005	0.0009	0.0007	1	1	1	1	4
Fungi	Dikarya	Ascomycota	Pezizomycotina	Pezizomycetes	Pezizales	Pyronemataceae	Pseudombrophila	0.005	0	0.0011	0.0002	1	0	1	1	3
Fungi	Dikarya	Basidiomycota	Agaricomycotina	Agaricomycetes	Boletales	Hygrophoropsidaceae	Hygrophoropsis	0.005	0	0.0007	0.0005	1	0	1	1	3
Fungi	Dikarya	Basidiomycota	Pucciniomycotina	Pucciniomycetes	Helicobasidiales	Helicobasidiaceae	Helicobasidium	0.005	0	0.0007	0.0002	1	0	1	1	3
Fungi	Dikarya	Ascomycota	Saccharomycotina	Saccharomycetes	Saccharomycetales		Nadsonia	0.005	0	0	0	1	0	0	0	1
Fungi	Dikarya	Ascomycota	Pezizomycotina	Sordariomycetes	Diaporthales	Valsaceae	Valsa	0.0048	0.0034	0.0152	0.0027	1	1	1	1	4
Fungi	Dikarya	Basidiomycota	Agaricomycotina	Agaricomycetes	Amylocorticiales	Amylocorticiaceae	Amylocorticium	0.0048	0.003	0.0025	0.0039	1	1	1	1	4
Fungi	Dikarya	Ascomycota	Pezizomycotina	Dothideomycetes	Pleosporales	Didymellaceae	Stagonosporopsis	0.0048	0.0023	0.0086	0.0018	1	1	1	1	4
Fungi		Zoopagomycota	Entomophthoromycotina	Basidiobolomycetes	Basidiobolales	Basidiobolaceae	Schizangiella	0.0048	0.0018	0.0005	0	1	1	1	0	3
Fungi	Dikarya	Ascomycota	Pezizomycotina	Dothideomycetes	Capnodiales	Mycosphaerellaceae	Teratoramularia	0.0048	0.0005	0.0027	0.0002	1	1	1	1	4
Fungi	Dikarya	Ascomycota	Saccharomycotina	Saccharomycetes	Saccharomycetales	Saccharomycodaceae	Hanseniaspora	0.0048	0.0002	0.0066	0.0005	1	1	1	1	4
Fungi	Dikarya	Basidiomycota	Agaricomycotina	Agaricomycetes	Russulales	Auriscalpiaceae	Lentinellus	0.0048	0.0002	0.0009	0	1	1	1	0	3
Fungi	Dikarya	Ascomycota	Pezizomycotina	Sordariomycetes			Ceratostomella	0.0048	0	0.0009	0.0011	1	0	1	1	3
Fungi	Dikarya	Basidiomycota	Agaricomycotina	Agaricomycetes	Cantharellales	Clavulinaceae	Clavulina	0.0048	0	0.0002	0.0018	1	0	1	1	3
Fungi	Dikarya	Ascomycota	Pezizomycotina	Pezizomycetes	Pezizales	Helvellaceae	Balsamia	0.0048	0	0	0.0005	1	0	0	1	2
Fungi	Dikarya	Basidiomycota	Pucciniomycotina	Microbotryomycetes		Chrysozymaceae	Slooffia	0.0045	0.0757	0.0516	0.0036	1	1	1	1	4
Fungi	Dikarya	Basidiomycota	Agaricomycotina	Agaricomycetes	Agaricales	Omphalotaceae	Gymnopus	0.0045	0.0082	0.0116	0.0111	1	1	1	1	4
Fungi	Dikarya	Ascomycota	Pezizomycotina	Dothideomycetes	Pleosporales	Aigialaceae	Aigialus	0.0045	0.0032	0.0084	0.002	1	1	1	1	4
Fungi	Dikarya	Ascomycota	Pezizomycotina	Pezizomycetes	Pezizales	Pezizaceae	Glischroderma	0.0045	0.0023	0.0032	0.0027	1	1	1	1	4
Fungi	Dikarya	Basidiomycota	Agaricomycotina	Agaricomycetes		Stereopsidaceae	Stereopsis	0.0045	0.0007	0	0.0009	1	1	0	1	3
Fungi	Dikarya	Ascomycota	Pezizomycotina	Dothideomycetes	Pleosporales	Torulaceae	Torula	0.0043	0.0207	0.042	0.0084	1	1	1	1	4
Fungi	Dikarya	Ascomycota	Pezizomycotina	Sordariomycetes	Phyllachorales	Phyllachoraceae	Phyllachora	0.0043	0.0011	0	0.0002	1	1	0	1	3
Fungi	Dikarya	Basidiomycota	Agaricomycotina	Agaricomycetes	Gloeophyllales	Gloeophyllaceae	Gloeophyllum	0.0043	0.0002	0	0	1	1	0	0	2
Fungi	Dikarya	Ascomycota	Pezizomycotina	Sordariomycetes	Sordariales	Lasiosphaeriaceae	Podospora	0.0041	0.0041	0.0005	0.0005	1	1	1	1	4
Fungi	Dikarya	Ascomycota	Pezizomycotina	Leotiomycetes		Pseudeurotiaceae	Pseudogymnoascus	0.0041	0.0039	0.0064	0.0027	1	1	1	1	4
Fungi	Dikarya	Ascomycota	Pezizomycotina	Leotiomycetes	Helotiales	Helotiaceae	Mniaecia	0.0041	0.002	0.0014	0.0011	1	1	1	1	4
Fungi	Dikarya	Basidiomycota	Agaricomycotina	Agaricomycetes	Agaricales	Physalacriaceae	Hymenopellis	0.0041	0.0005	0.0005	0.0005	1	1	1	1	4
Fungi	Dikarya	Basidiomycota	Agaricomycotina	Agaricomycetes	Russulales	Lachnocladiaceae	Asterostroma	0.0041	0.0005	0.0002	0.0002	1	1	1	1	4
Fungi	Dikarya	Ascomycota	Pezizomycotina	Eurotiomycetes	Onygenales	Ascosphaeraceae	Ascosphaera	0.0041	0	0.0034	0.0007	1	0	1	1	3
Fungi	Dikarya	Basidiomycota	Pucciniomycotina	Microbotryomycetes		Chrysozymaceae	Hamamotoa	0.0039	0.0641	0.0686	0.0098	1	1	1	1	4
Fungi	Dikarya	Ascomycota	Pezizomycotina	Dothideomycetes	Capnodiales	Cladosporiaceae	Rachicladosporium	0.0039	0.0148	0.0116	0.0039	1	1	1	1	4
Fungi	Dikarya	Basidiomycota	Agaricomycotina	Tremellomycetes	Tremellales	Cuniculitremaceae	Fellomyces	0.0039	0.0098	0.0105	0.0016	1	1	1	1	4
Fungi	Dikarya	Ascomycota	Pezizomycotina	Leotiomycetes	Helotiales		Microglossum	0.0039	0.0016	0.0043	0.0005	1	1	1	1	4
Fungi	Dikarya	Ascomycota	Saccharomycotina	Saccharomycetes	Saccharomycetales	Lipomycetaceae	Myxozyma	0.0039	0.0014	0.008	0.0007	1	1	1	1	4
Fungi	Dikarya	Ascomycota	Pezizomycotina	Pezizomycetes	Pezizales	Pyronemataceae	Tarzetta	0.0039	0.0009	0.0036	0.0009	1	1	1	1	4
Fungi	Dikarya	Basidiomycota	Agaricomycotina	Agaricomycetes	Agaricales	Physalacriaceae	Gloiocephala	0.0039	0.0007	0.0009	0.0193	1	1	1	1	4
Fungi	Dikarya	Basidiomycota	Ustilaginomycotina	Ustilaginomycetes	Ustilaginales	Ustilaginaceae	Ustilago	0.0036	0.0841	0.1452	0.0575	1	1	1	1	4
Fungi	Dikarya	Basidiomycota	Ustilaginomycotina	Exobasidiomycetes	Entylomatales	Entylomataceae	Entyloma	0.0036	0.0348	0.0511	0.0005	1	1	1	1	4
Fungi	Dikarya	Basidiomycota	Agaricomycotina	Agaricomycetes	Boletales	Boletaceae	Boletellus	0.0036	0.0018	0.0014	0.0007	1	1	1	1	4
Fungi		Mucoromycota	Mucoromycotina		Mucorales	Cunninghamellaceae	Cunninghamella	0.0036	0.0005	0.0011	0.0041	1	1	1	1	4
Fungi	Dikarya	Ascomycota	Pezizomycotina	Pezizomycetes	Pezizales	Discinaceae	Hydnotrya	0.0036	0.0002	0.0023	0.0002	1	1	1	1	4
Fungi	Dikarya	Basidiomycota	Agaricomycotina	Agaricomycetes	Polyporales	Polyporaceae	Cerrena	0.0036	0.0002	0	0.0005	1	1	0	1	3
Fungi		Zoopagomycota	Kickxellomycotina		Harpellales	Legeriomycetaceae	Coleopteromyces	0.0036	0	0.0002	0	1	0	1	0	2
Fungi	Dikarya	Ascomycota	Pezizomycotina	Sordariomycetes	Microascales	Halosphaeriaceae	Cirrenalia	0.0036	0	0	0	1	0	0	0	1
Fungi	Dikarya	Ascomycota	Pezizomycotina	Dothideomycetes	Pleosporales		Camarosporium	0.0034	0.0195	0.0161	0.0039	1	1	1	1	4
Fungi	Dikarya	Ascomycota	Pezizomycotina	Sordariomycetes	Ophiostomatales	Ophiostomataceae	Ophiostoma	0.0034	0.0034	0.0057	0.0005	1	1	1	1	4
Fungi	Dikarya	Basidiomycota	Agaricomycotina	Agaricomycetes	Hymenochaetales	Hymenochaetaceae	Phellinus	0.0034	0.0011	0.0061	0.0005	1	1	1	1	4
Fungi	Dikarya	Basidiomycota	Agaricomycotina	Agaricomycetes	Hymenochaetales	Tubulicrinaceae	Tubulicrinis	0.0034	0.0007	0.0005	0.0009	1	1	1	1	4
Fungi	Dikarya	Ascomycota	Pezizomycotina	Sordariomycetes	Microascales	Halosphaeriaceae	Halosarpheia	0.0034	0	0	0.0007	1	0	0	1	2
Fungi	Dikarya	Basidiomycota	Agaricomycotina	Agaricomycetes	Gomphales	Gomphaceae	Kavinia	0.0034	0	0	0.0007	1	0	0	1	2
Fungi	Dikarya	Ascomycota	Pezizomycotina	Eurotiomycetes	Verrucariales	Verrucariaceae	Placopyrenium	0.0034	0	0	0	1	0	0	0	1
Fungi	Dikarya	Basidiomycota	Agaricomycotina	Tremellomycetes	Tremellales	Cryptococcaceae	Cryptococcus	0.0032	0.145	0.0809	0.0073	1	1	1	1	4
Fungi	Dikarya	Ascomycota	Pezizomycotina	Sordariomycetes	Hypocreales	Cordycipitaceae	Beauveria	0.0032	0.0034	0.0191	0.0039	1	1	1	1	4
Fungi	Dikarya	Basidiomycota	Pucciniomycotina	Tritirachiomycetes	Tritirachiales	Tritirachiaceae	Paratritirachium	0.0032	0.0018	0.0045	0.0002	1	1	1	1	4
Fungi	Dikarya	Ascomycota	Pezizomycotina	Leotiomycetes	Helotiales		Goniopila	0.0032	0.0005	0.0011	0.0005	1	1	1	1	4
Fungi	Dikarya	Basidiomycota	Agaricomycotina	Agaricomycetes	Agaricales	Tricholomataceae	Lepista	0.0032	0	0.0005	0.0005	1	0	1	1	3
Fungi	Dikarya	Basidiomycota	Agaricomycotina	Agaricomycetes	Agaricales	Entolomataceae	Rhodocybella	0.0032	0	0.0002	0	1	0	1	0	2
Fungi	Dikarya	Ascomycota	Pezizomycotina	Lecanoromycetes	Umbilicariales	Umbilicariaceae	Umbilicaria	0.003	0.0252	0.0098	0.0027	1	1	1	1	4
Fungi	Dikarya	Ascomycota	Pezizomycotina	Leotiomycetes	Helotiales	Helotiaceae	Neocudoniella	0.003	0.008	0.0073	0.0059	1	1	1	1	4
Fungi	Dikarya	Basidiomycota	Agaricomycotina	Agaricomycetes	Polyporales	Meruliaceae	Mycoacia	0.003	0.0068	0.0039	0.0014	1	1	1	1	4
Fungi	Dikarya	Ascomycota	Saccharomycotina	Saccharomycetes	Saccharomycetales	Debaryomycetaceae	Spathospora	0.003	0.0023	0.0823	0.0443	1	1	1	1	4
Fungi	Dikarya	Basidiomycota	Agaricomycotina	Agaricomycetes	Hymenochaetales	Rickenellaceae	Tsugacorticium	0.003	0.0014	0.0016	0.0005	1	1	1	1	4
Fungi	Dikarya	Basidiomycota	Agaricomycotina	Agaricomycetes	Agaricales	Tricholomataceae	Lichenomphalia	0.003	0.0014	0.0002	0.0009	1	1	1	1	4
Fungi	Dikarya	Basidiomycota	Agaricomycotina	Agaricomycetes	Agaricales	Tricholomataceae	Pseudolaccaria	0.003	0.0009	0.0048	0.0011	1	1	1	1	4
Fungi	Dikarya	Ascomycota	Pezizomycotina	Sordariomycetes	Microascales	Graphiaceae	Graphium	0.003	0.0007	0.0041	0.0009	1	1	1	1	4
Fungi	Dikarya	Basidiomycota	Agaricomycotina	Dacrymycetes	Dacrymycetales	Dacrymycetaceae	Dacrymyces	0.003	0	0.0007	0.0002	1	0	1	1	3
Fungi	Dikarya	Ascomycota	Pezizomycotina	Pezizomycetes	Pezizales	Pyronemataceae	Acervus	0.003	0	0.0007	0	1	0	1	0	2
Fungi	Dikarya	Ascomycota	Pezizomycotina	Sordariomycetes	Diaporthales		Sirococcus	0.0027	0.0173	0.0316	0.0002	1	1	1	1	4
Fungi	Dikarya	Basidiomycota	Agaricomycotina	Tremellomycetes	Tremellales	Tremellaceae	Biatoropsis	0.0027	0.0148	0.0057	0.0009	1	1	1	1	4
Fungi	Dikarya	Ascomycota	Pezizomycotina	Lecanoromycetes	Lecanorales	Parmeliaceae	Hypogymnia	0.0027	0.0123	0.0025	0.0007	1	1	1	1	4
Fungi	Dikarya	Ascomycota	Pezizomycotina	Sordariomycetes	Sordariales	Sordariaceae	Sordaria	0.0027	0.0084	0.005	0.0002	1	1	1	1	4
Fungi	Dikarya	Basidiomycota	Agaricomycotina	Agaricomycetes	Polyporales	Coriolaceae	Oxyporus	0.0027	0.0032	0.0032	0.0011	1	1	1	1	4
Fungi	Dikarya	Ascomycota	Saccharomycotina	Saccharomycetes	Saccharomycetales	Lipomycetaceae	Lipomyces	0.0027	0.0018	0.0207	0.0068	1	1	1	1	4
Fungi	Dikarya	Basidiomycota	Agaricomycotina	Agaricomycetes	Polyporales	Meruliaceae	Gloeoporus	0.0027	0.0011	0.0023	0.0005	1	1	1	1	4
Fungi	Dikarya	Ascomycota	Pezizomycotina	Lichinomycetes	Lichinales	Lichinaceae	Euopsis	0.0027	0.0011	0.0014	0	1	1	1	0	3
Fungi	Dikarya	Ascomycota	Pezizomycotina	Lecanoromycetes	Lecanorales	Parmeliaceae	Anzia	0.0027	0	0.0009	0.0002	1	0	1	1	3
Fungi	Dikarya	Basidiomycota	Agaricomycotina	Agaricomycetes	Agaricales	Amanitaceae	Amanita	0.0027	0	0.0005	0.0039	1	0	1	1	3
Fungi		Mucoromycota	Mucoromycotina		Mucorales	Lichtheimiaceae	Lichtheimia	0.0025	0.0093	0.1655	0.0593	1	1	1	1	4
Fungi	Dikarya	Basidiomycota	Agaricomycotina	Agaricomycetes	Polyporales		Taiwanofungus	0.0025	0.0014	0.0018	0.0005	1	1	1	1	4
Fungi	Dikarya	Ascomycota	Pezizomycotina	Dothideomycetes	Pleosporales	Biatriosporaceae	Biatriospora	0.0025	0.0011	0.0025	0.0048	1	1	1	1	4
Fungi	Dikarya	Basidiomycota	Agaricomycotina	Agaricomycetes	Agaricales	Tricholomataceae	Megacollybia	0.0025	0.0011	0	0.0005	1	1	0	1	3
Fungi	Dikarya	Basidiomycota	Agaricomycotina	Agaricomycetes	Hymenochaetales	Hymenochaetaceae	Hydnochaete	0.0025	0.0007	0.0009	0	1	1	1	0	3
Fungi	Dikarya	Basidiomycota	Agaricomycotina	Agaricomycetes	Boletales	Truncocolumellaceae	Truncocolumella	0.0025	0.0007	0.0007	0	1	1	1	0	3
Fungi		Chytridiomycota		Chytridiomycetes	Polychytriales		Arkaya	0.0025	0.0002	0.0002	0.0007	1	1	1	1	4
Fungi	Dikarya	Ascomycota	Pezizomycotina	Dothideomycetes	Pleosporales		Dictyosporium	0.0025	0	0.0009	0	1	0	1	0	2
Fungi	Dikarya	Ascomycota	Pezizomycotina	Pezizomycetes	Pezizales	Pyronemataceae	Sowerbyella	0.0025	0	0.0005	0	1	0	1	0	2
Fungi	Dikarya	Ascomycota	Pezizomycotina	Eurotiomycetes	Onygenales	Gymnoascaceae	Arachniotus	0.0025	0	0.0002	0.0002	1	0	1	1	3
Fungi	Dikarya	Basidiomycota	Agaricomycotina	Agaricomycetes	Russulales	Hyphodermataceae	Galzinia	0.0025	0	0	0	1	0	0	0	1
Fungi	Dikarya	Basidiomycota	Pucciniomycotina	Microbotryomycetes			Colacogloea	0.0023	0.058	0.0582	0.0034	1	1	1	1	4
Fungi	Dikarya	Ascomycota	Pezizomycotina	Lecanoromycetes	Baeomycetales	Baeomycetaceae	Phyllobaeis	0.0023	0.0341	0.0118	0.0023	1	1	1	1	4
Fungi	Dikarya	Basidiomycota	Agaricomycotina	Agaricomycetes	Polyporales		Trametes	0.0023	0.0241	0.0057	0.0014	1	1	1	1	4
Fungi	Dikarya	Ascomycota	Pezizomycotina	Leotiomycetes	Erysiphales	Erysiphaceae	Blumeria	0.0023	0.01	0.0111	0	1	1	1	0	3
Fungi	Dikarya	Ascomycota	Pezizomycotina	Dothideomycetes			Saxomyces	0.0023	0.0055	0.008	0.0091	1	1	1	1	4
Fungi	Dikarya	Ascomycota	Pezizomycotina	Leotiomycetes	Helotiales	Leotiaceae	Leotia	0.0023	0.0007	0.003	0.0009	1	1	1	1	4
Fungi	Dikarya	Ascomycota	Pezizomycotina	Sordariomycetes			Rubellisphaeria	0.0023	0	0	0.0011	1	0	0	1	2
Fungi	Dikarya	Ascomycota	Pezizomycotina	Lichinomycetes	Lichinales	Lichinaceae	Psorotichia	0.0023	0	0	0.0002	1	0	0	1	2
Fungi	Dikarya	Ascomycota	Pezizomycotina	Pezizomycetes	Pezizales	Pyronemataceae	Lamprospora	0.0023	0	0	0.0002	1	0	0	1	2
Fungi	Dikarya	Ascomycota	Pezizomycotina	Sordariomycetes			Xylomelasma	0.0023	0	0	0.0002	1	0	0	1	2
Fungi	Dikarya	Basidiomycota	Agaricomycotina	Agaricomycetes	Gloeophyllales	Gloeophyllaceae	Neolentinus	0.0023	0	0	0	1	0	0	0	1
Fungi	Dikarya	Basidiomycota	Agaricomycotina	Tremellomycetes	Tremellales	Tremellaceae	Bandoniozyma	0.002	0.013	0.035	0.0043	1	1	1	1	4
Fungi	Dikarya	Ascomycota	Pezizomycotina	Sordariomycetes	Xylariales	Diatrypaceae	Diatrype	0.002	0.012	0.0173	0.0143	1	1	1	1	4
Fungi	Dikarya	Ascomycota	Pezizomycotina	Dothideomycetes	Capnodiales	Teratosphaeriaceae	Readeriella	0.002	0.0077	0.097	0.0014	1	1	1	1	4
Fungi	Dikarya	Basidiomycota	Agaricomycotina	Agaricomycetes	Amylocorticiales	Amylocorticiaceae	Anomoloma	0.002	0.0032	0.0039	0.0005	1	1	1	1	4
Fungi	Dikarya	Ascomycota	Pezizomycotina	Dothideomycetes	Capnodiales	Teratosphaeriaceae	Capnobotryella	0.002	0.0032	0.0023	0.0002	1	1	1	1	4
Fungi	Dikarya	Basidiomycota	Agaricomycotina	Agaricomycetes	Russulales	Auriscalpiaceae	Auriscalpium	0.002	0.0025	0.003	0.0007	1	1	1	1	4
Fungi	Dikarya	Basidiomycota	Agaricomycotina	Tremellomycetes	Tremellales	Bulleraceae	Pseudotremella	0.002	0.002	0.0018	0.0014	1	1	1	1	4
Fungi	Dikarya	Basidiomycota	Agaricomycotina	Agaricomycetes	Russulales	Hericiaceae	Hericium	0.002	0.0014	0.002	0.0148	1	1	1	1	4
Fungi	Dikarya	Ascomycota	Pezizomycotina	Sordariomycetes	Hypocreales	Cordycipitaceae	Isaria	0.002	0.0005	0.0011	0	1	1	1	0	3
Fungi	Dikarya	Basidiomycota	Pucciniomycotina	Agaricostilbomycetes	Agaricostilbales	Chionosphaeraceae	Cystobasidiopsis	0.002	0.0005	0.0005	0.0002	1	1	1	1	4
Fungi	Dikarya	Ascomycota	Taphrinomycotina				Saitoella	0.002	0.0005	0.0002	0.0009	1	1	1	1	4
Fungi	Dikarya	Basidiomycota	Agaricomycotina	Agaricomycetes	Agaricales	Schizophyllaceae	Henningsomyces	0.002	0.0002	0	0.0005	1	1	0	1	3
Fungi	Dikarya	Ascomycota	Pezizomycotina	Pezizomycetes	Pezizales	Pyronemataceae	Geopora	0.002	0.0002	0	0	1	1	0	0	2
Fungi	Dikarya	Basidiomycota	Pucciniomycotina	Microbotryomycetes	Heterogastridiales	Heterogastridiaceae	Heterogastridium	0.002	0	0.0018	0	1	0	1	0	2
Fungi		Zoopagomycota	Zoopagomycotina		Zoopagales	Helicocephalidaceae	Rhopalomyces	0.002	0	0.0016	0	1	0	1	0	2
Fungi	Dikarya	Ascomycota	Pezizomycotina	Eurotiomycetes	Onygenales	Arthrodermataceae	Ctenomyces	0.002	0	0.0005	0	1	0	1	0	2
Fungi	Dikarya	Basidiomycota	Agaricomycotina	Agaricomycetes	Agaricales	Crepidotaceae	Crepidotus	0.002	0	0.0002	0	1	0	1	0	2
Fungi	Dikarya	Ascomycota	Pezizomycotina	Dothideomycetes		Micropeltidaceae	Stomiopeltis	0.0018	0.068	0.0409	0.0027	1	1	1	1	4
Fungi	Dikarya	Ascomycota	Pezizomycotina	Sordariomycetes	Xylariales	Apiosporaceae	Arthrinium	0.0018	0.0052	0.0048	0.0014	1	1	1	1	4
Fungi	Dikarya	Ascomycota	Pezizomycotina	Dothideomycetes	Pleosporales		Pseudochaetosphaeronema	0.0018	0.0045	0.0064	0.005	1	1	1	1	4
Fungi	Dikarya	Ascomycota	Pezizomycotina	Dothideomycetes	Capnodiales	Teratosphaeriaceae	Hortaea	0.0018	0.0025	0.0034	0.0009	1	1	1	1	4
Fungi	Dikarya	Basidiomycota	Agaricomycotina	Agaricomycetes	Russulales	Stereaceae	Boreostereum	0.0018	0.002	0.0011	0.0002	1	1	1	1	4
Fungi	Dikarya	Basidiomycota	Agaricomycotina	Agaricomycetes	Russulales		Xenasma	0.0018	0.0009	0.0016	0.0002	1	1	1	1	4
Fungi	Dikarya	Basidiomycota	Agaricomycotina	Agaricomycetes	Agaricales	Tricholomataceae	Pseudoomphalina	0.0018	0.0009	0.0002	0.0005	1	1	1	1	4
Fungi	Dikarya	Basidiomycota	Agaricomycotina	Agaricomycetes	Boletales	Serpulaceae	Serpula	0.0018	0.0007	0.0014	0.0009	1	1	1	1	4
Fungi	Dikarya	Ascomycota	Pezizomycotina	Pezizomycetes	Pezizales	Tuberaceae	Reddellomyces	0.0018	0.0002	0.0005	0.0007	1	1	1	1	4
Fungi	Dikarya	Ascomycota	Pezizomycotina	Sordariomycetes	Hypocreales	Nectriaceae	Volutella	0.0018	0.0002	0.0002	0	1	1	1	0	3
Fungi	Dikarya	Ascomycota	Pezizomycotina	Pezizomycetes	Pezizales	Pyronemataceae	Miladina	0.0018	0.0002	0	0.0007	1	1	0	1	3
Fungi	Dikarya	Basidiomycota	Agaricomycotina	Agaricomycetes	Agaricales	Entolomataceae	Rhodocybe	0.0018	0.0002	0	0	1	1	0	0	2
Fungi	Dikarya	Basidiomycota	Agaricomycotina	Agaricomycetes	Agaricales	Stephanosporaceae	Stephanospora	0.0018	0.0002	0	0	1	1	0	0	2
Fungi	Dikarya	Ascomycota	Pezizomycotina	Eurotiomycetes	Eurotiales	Trichocomaceae	Talaromyces	0.0018	0	0.0048	0.0061	1	0	1	1	3
Fungi	Dikarya	Ascomycota	Saccharomycotina	Saccharomycetes	Saccharomycetales	Trichomonascaceae	Sugiyamaella	0.0018	0	0.0048	0.002	1	0	1	1	3
Fungi	Dikarya	Ascomycota	Pezizomycotina	Sordariomycetes	Microascales	Gondwanamycetaceae	Knoxdaviesia	0.0018	0	0.0034	0.0005	1	0	1	1	3
Fungi	Dikarya	Ascomycota	Pezizomycotina	Pezizomycetes	Pezizales	Pyronemataceae	Marcelleina	0.0018	0	0.0009	0	1	0	1	0	2
Fungi	Dikarya	Ascomycota	Pezizomycotina	Sordariomycetes	Glomerellales	Reticulascaceae	Kylindria	0.0018	0	0.0007	0.0005	1	0	1	1	3
Fungi	Dikarya	Basidiomycota	Agaricomycotina	Agaricomycetes	Agaricales	Cyphellaceae	Halocyphina	0.0018	0	0.0002	0.0011	1	0	1	1	3
Fungi	Dikarya	Ascomycota	Saccharomycotina	Saccharomycetes	Saccharomycetales	Trigonopsidaceae	Tortispora	0.0018	0	0.0002	0	1	0	1	0	2
Fungi	Dikarya	Basidiomycota	Agaricomycotina	Agaricomycetes	Cantharellales	Ceratobasidiaceae	Ceratobasidium	0.0018	0	0.0002	0	1	0	1	0	2
Fungi	Dikarya	Ascomycota	Pezizomycotina	Sordariomycetes	Magnaporthales	Magnaporthaceae	Kohlmeyeriopsis	0.0018	0	0	0.0005	1	0	0	1	2
Fungi	Dikarya	Basidiomycota	Agaricomycotina	Agaricomycetes	Agaricales		Calathella	0.0018	0	0	0.0005	1	0	0	1	2
Fungi	Dikarya	Ascomycota	Pezizomycotina	Dothideomycetes	Tubeufiales	Tubeufiaceae	Helicoma	0.0016	0.0052	0.0055	0.0011	1	1	1	1	4
Fungi	Dikarya	Ascomycota	Pezizomycotina	Arthoniomycetes	Arthoniales	Roccellaceae	Dendrographa	0.0016	0.0039	0.0364	0.0043	1	1	1	1	4
Fungi	Dikarya	Ascomycota	Saccharomycotina	Saccharomycetes	Saccharomycetales	Debaryomycetaceae	Debaryomyces	0.0016	0.0016	0.047	0.5055	1	1	1	1	4
Fungi	Dikarya	Basidiomycota	Agaricomycotina	Agaricomycetes	Corticiales	Corticiaceae	Odonticium	0.0016	0.0016	0.0016	0.0009	1	1	1	1	4
Fungi	Dikarya	Basidiomycota	Agaricomycotina	Agaricomycetes	Russulales	Bondarzewiaceae	Heterobasidion	0.0016	0.0011	0.0036	0.0007	1	1	1	1	4
Fungi	Dikarya	Ascomycota	Pezizomycotina	Sordariomycetes	Sordariales	Chaetomiaceae	Myceliophthora	0.0016	0.0005	0.0032	0.0011	1	1	1	1	4
Fungi	Dikarya	Ascomycota	Saccharomycotina	Saccharomycetes	Saccharomycetales	Phaffomycetaceae	Cyberlindnera	0.0016	0.0005	0.0023	0.0011	1	1	1	1	4
Fungi	Dikarya	Basidiomycota	Agaricomycotina	Agaricomycetes	Agaricales	Marasmiaceae	Crinipellis	0.0016	0.0002	0.0009	0	1	1	1	0	3
Fungi	Dikarya	Basidiomycota	Agaricomycotina	Agaricomycetes	Boletales	Boletaceae	Boletus	0.0016	0.0002	0.0005	0.0005	1	1	1	1	4
Fungi		Zoopagomycota	Kickxellomycotina		Harpellales	Legeriomycetaceae	Barbatospora	0.0016	0.0002	0.0002	0.0007	1	1	1	1	4
Fungi	Dikarya	Ascomycota	Pezizomycotina	Sordariomycetes	Hypocreales	Stachybotryaceae	Peethambara	0.0016	0.0002	0.0002	0	1	1	1	0	3
Fungi	Dikarya	Ascomycota	Pezizomycotina	Sordariomycetes		Papulosaceae	Papulosa	0.0016	0	0.0002	0.0007	1	0	1	1	3
Fungi	Dikarya	Ascomycota	Pezizomycotina	Pezizomycetes	Pezizales	Sarcosomataceae	Pseudoplectania	0.0016	0	0.0002	0.0002	1	0	1	1	3
Fungi	Dikarya	Ascomycota	Taphrinomycotina	Pneumocystidomycetes	Pneumocystidales	Pneumocystidaceae	Pneumocystis	0.0016	0	0.0002	0.0002	1	0	1	1	3
Fungi	Dikarya	Basidiomycota	Agaricomycotina	Agaricomycetes	Russulales	Podoscyphaceae	Podoscypha	0.0016	0	0	0	1	0	0	0	1
Fungi	Dikarya	Basidiomycota	Agaricomycotina	Agaricomycetes	Boletales	Boletaceae	Austroboletus	0.0016	0	0	0	1	0	0	0	1
Fungi	Dikarya	Ascomycota	Taphrinomycotina	Taphrinomycetes	Taphrinales	Protomycetaceae	Protomyces	0.0014	0.4859	0.4409	0.0584	1	1	1	1	4
Fungi	Dikarya	Ascomycota	Saccharomycotina	Saccharomycetes	Saccharomycetales	Metschnikowiaceae	Metschnikowia	0.0014	0.0364	0.0489	0.0002	1	1	1	1	4
Fungi	Dikarya	Basidiomycota	Agaricomycotina	Tremellomycetes	Filobasidiales	Filobasidiaceae	Heterocephalacria	0.0014	0.0348	0.0186	0.0084	1	1	1	1	4
Fungi	Dikarya	Ascomycota	Pezizomycotina	Dothideomycetes	Capnodiales	Cladosporiaceae	Toxicocladosporium	0.0014	0.0134	0.0055	0.0014	1	1	1	1	4
Fungi	Dikarya	Ascomycota	Pezizomycotina	Dothideomycetes	Pleosporales		Halokirschsteiniothelia	0.0014	0.012	0.0084	0.0005	1	1	1	1	4
Fungi	Dikarya	Basidiomycota	Ustilaginomycotina	Ustilaginomycetes	Ustilaginales	Ustilaginaceae	Melanopsichium	0.0014	0.0109	0.0048	0.0011	1	1	1	1	4
Fungi	Dikarya	Ascomycota	Pezizomycotina	Eurotiomycetes	Chaetothyriales	Trichomeriaceae	Knufia	0.0014	0.0064	0.007	0.0005	1	1	1	1	4
Fungi	Dikarya	Basidiomycota	Agaricomycotina	Agaricomycetes	Polyporales	Polyporaceae	Pycnoporus	0.0014	0.0055	0.0039	0.0955	1	1	1	1	4
Fungi	Dikarya	Basidiomycota	Agaricomycotina	Agaricomycetes	Polyporales	Fomitopsidaceae	Fomitopsis	0.0014	0.005	0.0095	0.0045	1	1	1	1	4
Fungi	Dikarya	Basidiomycota	Agaricomycotina	Agaricomycetes	Boletales	Sclerodermataceae	Scleroderma	0.0014	0.0048	0.0018	0.0016	1	1	1	1	4
Fungi	Dikarya	Ascomycota	Pezizomycotina	Dothideomycetes	Capnodiales	Extremaceae	Extremus	0.0014	0.0043	0.0198	0.0014	1	1	1	1	4
Fungi	Dikarya	Ascomycota	Pezizomycotina	Dothideomycetes	Dothideales	Dothioraceae	Sydowia	0.0014	0.0032	0.0057	0.0002	1	1	1	1	4
Fungi	Dikarya	Ascomycota	Pezizomycotina	Sordariomycetes	Hypocreales	Stachybotryaceae	Stachybotrys	0.0014	0.0014	0.003	0.005	1	1	1	1	4
Fungi	Dikarya	Ascomycota	Pezizomycotina	Dothideomycetes	Capnodiales	Teratosphaeriaceae	Parapenidiella	0.0014	0.0014	0.002	0.0002	1	1	1	1	4
Fungi	Dikarya	Ascomycota	Pezizomycotina	Pezizomycetes	Pezizales	Sarcosomataceae	Urnula	0.0014	0.0009	0.002	0.0002	1	1	1	1	4
Fungi	Dikarya	Ascomycota	Pezizomycotina	Eurotiomycetes	Onygenales	Onygenaceae	Auxarthron	0.0014	0.0007	0.0014	0.0002	1	1	1	1	4
Fungi	Dikarya	Ascomycota	Pezizomycotina	Dothideomycetes			Spissiomyces	0.0014	0.0007	0.0011	0.0005	1	1	1	1	4
Fungi	Dikarya	Basidiomycota	Agaricomycotina	Agaricomycetes	Corticiales	Corticiaceae	Limonomyces	0.0014	0.0007	0.0002	0.0007	1	1	1	1	4
Fungi		Zoopagomycota	Zoopagomycotina		Zoopagales	Cochlonemataceae	Cochlonema	0.0014	0.0005	0.0005	0	1	1	1	0	3
Fungi	Dikarya	Basidiomycota	Agaricomycotina	Agaricomycetes	Polyporales	Coriolaceae	Abortiporus	0.0014	0.0005	0	0	1	1	0	0	2
Fungi	Dikarya	Basidiomycota	Pucciniomycotina	Pucciniomycetes	Platygloeales	Platygloeaceae	Platygloea	0.0014	0.0002	0.0002	0.0002	1	1	1	1	4
Fungi		Mucoromycota	Mucoromycotina		Mucorales	Mucoraceae	Hyphomucor	0.0014	0.0002	0.0002	0	1	1	1	0	3
Fungi	Dikarya	Basidiomycota	Agaricomycotina	Agaricomycetes	Agaricales	Tricholomataceae	Ampulloclitocybe	0.0014	0.0002	0.0002	0	1	1	1	0	3
Fungi	Dikarya	Basidiomycota	Agaricomycotina	Agaricomycetes	Agaricales	Inocybaceae	Inocybe	0.0014	0.0002	0	0.0009	1	1	0	1	3
Fungi	Dikarya	Basidiomycota	Agaricomycotina	Agaricomycetes	Agaricales	Pterulaceae	Aphanobasidium	0.0014	0.0002	0	0	1	1	0	0	2
Fungi	Dikarya	Ascomycota	Pezizomycotina	Pezizomycetes	Pezizales	Pyronemataceae	Parascutellinia	0.0014	0	0.0007	0	1	0	1	0	2
Fungi	Dikarya	Ascomycota	Pezizomycotina	Eurotiomycetes	Chaetothyriales	Herpotrichiellaceae	Fonsecaea	0.0014	0	0.0005	0.0005	1	0	1	1	3
Fungi	Dikarya	Basidiomycota	Agaricomycotina	Agaricomycetes	Sebacinales	Sebacinaceae	Craterocolla	0.0014	0	0.0005	0.0002	1	0	1	1	3
Fungi		Mucoromycota	Glomeromycotina	Glomeromycetes	Diversisporales	Gigasporaceae	Racocetra	0.0014	0	0	0.0002	1	0	0	1	2
Fungi	Dikarya	Ascomycota	Pezizomycotina	Pezizomycetes	Pezizales	Pyronemataceae	Octospora	0.0014	0	0	0	1	0	0	0	1
Fungi	Dikarya	Basidiomycota	Agaricomycotina	Agaricomycetes	Agaricales	Bolbitiaceae	Descolea	0.0014	0	0	0	1	0	0	0	1
Fungi	Dikarya	Basidiomycota	Agaricomycotina	Agaricomycetes	Russulales	Hericiaceae	Dentipellis	0.0014	0	0	0	1	0	0	0	1
Fungi	Dikarya	Basidiomycota	Pucciniomycotina	Agaricostilbomycetes	Agaricostilbales	Kondoaceae	Kondoa	0.0011	0.1709	0.3002	0.0159	1	1	1	1	4
Fungi	Dikarya	Basidiomycota	Agaricomycotina	Tremellomycetes	Tremellales	Cuniculitremaceae	Kockovaella	0.0011	0.0507	0.0493	0.0059	1	1	1	1	4
Fungi	Dikarya	Ascomycota	Pezizomycotina	Sordariomycetes	Xylariales	Xylariaceae	Hypoxylon	0.0011	0.032	0.0116	0.0109	1	1	1	1	4
Fungi	Dikarya	Basidiomycota	Agaricomycotina	Tremellomycetes	Cystofilobasidiales	Mrakiaceae	Udeniomyces	0.0011	0.0186	0.0107	0	1	1	1	0	3
Fungi	Dikarya	Basidiomycota	Pucciniomycotina	Microbotryomycetes	Sporidiobolales	Sporidiobolaceae	Rhodotorula	0.0011	0.0118	0.0734	0.0402	1	1	1	1	4
Fungi	Dikarya	Ascomycota	Pezizomycotina	Dothideomycetes	Dothideales	Aureobasidiaceae	Aureobasidium	0.0011	0.007	0.0086	0.0009	1	1	1	1	4
Fungi	Dikarya	Ascomycota	Pezizomycotina	Dothideomycetes	Capnodiales		Microcyclospora	0.0011	0.005	0.0048	0.0005	1	1	1	1	4
Fungi	Dikarya	Basidiomycota	Agaricomycotina	Agaricomycetes	Agaricales	Niaceae	Nia	0.0011	0.0048	0.0011	0.0002	1	1	1	1	4
Fungi	Dikarya	Basidiomycota	Agaricomycotina	Agaricomycetes	Polyporales		Diplomitoporus	0.0011	0.0018	0.0002	0.0005	1	1	1	1	4
Fungi	Dikarya	Basidiomycota	Agaricomycotina	Agaricomycetes	Agaricales	Hygrophoraceae	Humidicutis	0.0011	0.0014	0.0002	0.0002	1	1	1	1	4
Fungi	Dikarya	Ascomycota	Pezizomycotina	Leotiomycetes	Helotiales	Dermateaceae	Neofabraea	0.0011	0.0011	0.0007	0.0005	1	1	1	1	4
Fungi	Dikarya	Basidiomycota	Agaricomycotina	Tremellomycetes	Tremellales	Syzygosporaceae	Syzygospora	0.0011	0.0007	0.0009	0.0005	1	1	1	1	4
Fungi	Dikarya	Ascomycota	Pezizomycotina	Dothideomycetes	Tubeufiales	Tubeufiaceae	Helicosporium	0.0011	0.0007	0.0005	0.0007	1	1	1	1	4
Fungi	Dikarya	Basidiomycota	Agaricomycotina	Agaricomycetes	Agaricales	Tricholomataceae	Panellus	0.0011	0.0005	0.0002	0.0005	1	1	1	1	4
Fungi		Mucoromycota	Mucoromycotina		Mucorales	Lichtheimiaceae	Circinella	0.0011	0.0002	0.0011	0.0005	1	1	1	1	4
Fungi	Dikarya	Basidiomycota	Agaricomycotina	Agaricomycetes	Agaricales	Omphalotaceae	Lentinula	0.0011	0.0002	0.0007	0	1	1	1	0	3
Fungi	Dikarya	Ascomycota	Pezizomycotina	Leotiomycetes			Leohumicola	0.0011	0.0002	0.0002	0	1	1	1	0	3
Fungi	Dikarya	Basidiomycota	Agaricomycotina	Agaricomycetes	Polyporales	Coriolaceae	Antrodiella	0.0011	0.0002	0	0.0002	1	1	0	1	3
Fungi	Dikarya	Basidiomycota	Agaricomycotina	Agaricomycetes	Agaricales	Nidulariaceae	Mycocalia	0.0011	0.0002	0	0	1	1	0	0	2
Fungi	Dikarya	Ascomycota	Pezizomycotina	Lecanoromycetes	Lecanorales	Lecanoraceae	Lecanora	0.0011	0	0.0014	0	1	0	1	0	2
Fungi	Dikarya	Ascomycota	Pezizomycotina	Pezizomycetes	Pezizales	Chorioactidaceae	Pseudosarcosoma	0.0011	0	0.0005	0	1	0	1	0	2
Fungi	Dikarya	Ascomycota	Pezizomycotina	Sordariomycetes	Microascales	Microascaceae	Pseudallescheria	0.0011	0	0.0005	0	1	0	1	0	2
Fungi	Dikarya	Ascomycota	Pezizomycotina	Lichinomycetes	Lichinales	Heppiaceae	Heppia	0.0011	0	0.0002	0.0005	1	0	1	1	3
Fungi	Dikarya	Ascomycota	Pezizomycotina	Lecanoromycetes	Peltigerales	Lobariaceae	Sticta	0.0011	0	0.0002	0	1	0	1	0	2
Fungi	Dikarya	Basidiomycota	Agaricomycotina	Agaricomycetes	Agaricales	Tricholomataceae	Callistosporium	0.0011	0	0.0002	0	1	0	1	0	2
Fungi		Mucoromycota	Glomeromycotina	Glomeromycetes	Glomerales	Glomeraceae	Sclerocystis	0.0011	0	0	0.0011	1	0	0	1	2
Fungi	Dikarya	Ascomycota	Pezizomycotina	Sordariomycetes	Hypocreales	Stachybotryaceae	Virgatospora	0.0011	0	0	0.0002	1	0	0	1	2
Fungi	Dikarya	Ascomycota	Pezizomycotina	Sordariomycetes	Microascales	Halosphaeriaceae	Phaeonectriella	0.0011	0	0	0.0002	1	0	0	1	2
Fungi	Dikarya	Ascomycota	Taphrinomycotina	Neolectomycetes	Neolectales	Neolectaceae	Neolecta	0.0011	0	0	0.0002	1	0	0	1	2
Fungi		Zoopagomycota	Zoopagomycotina		Zoopagales	Sigmoideomycetaceae	Thamnocephalis	0.0011	0	0	0	1	0	0	0	1
Fungi	Dikarya	Basidiomycota	Agaricomycotina	Agaricomycetes	Agaricales	Tricholomataceae	Pseudoclitopilus	0.0011	0	0	0	1	0	0	0	1
Fungi	Dikarya	Ascomycota	Pezizomycotina	Pezizomycetes	Pezizales	Pyronemataceae	Melastiza	0.0011	0	0	0	1	0	0	0	1
Fungi	Dikarya	Ascomycota	Pezizomycotina	Lecanoromycetes	Lecanorales	Ramalinaceae	Biatora	0.0011	0	0	0	1	0	0	0	1
Fungi	Dikarya	Ascomycota	Pezizomycotina	Lecanoromycetes	Pertusariales	Pertusariaceae	Pertusaria	0.0009	0.0134	0.0139	0.0009	1	1	1	1	4
Fungi	Dikarya	Basidiomycota	Agaricomycotina	Agaricomycetes	Corticiales	Vuilleminiaceae	Vuilleminia	0.0009	0.0109	0.002	0.0539	1	1	1	1	4
Fungi	Dikarya	Ascomycota	Pezizomycotina		Medeolariales	Medeolariaceae	Medeolaria	0.0009	0.0027	0.002	0.0002	1	1	1	1	4
Fungi	Dikarya	Ascomycota	Pezizomycotina	Dothideomycetes	Capnodiales	Teratosphaeriaceae	Recurvomyces	0.0009	0.0011	0.0059	0.0007	1	1	1	1	4
Fungi	Dikarya	Basidiomycota	Agaricomycotina	Tremellomycetes	Tremellales	Carcinomycetaceae	Carcinomyces	0.0009	0.0011	0.002	0.0002	1	1	1	1	4
Fungi	Dikarya	Ascomycota	Pezizomycotina	Lichinomycetes	Lichinales	Lichinaceae	Peccania	0.0009	0.0009	0.002	0.0005	1	1	1	1	4
Fungi	Dikarya	Basidiomycota	Agaricomycotina	Agaricomycetes	Agaricales	Physalacriaceae	Physalacria	0.0009	0.0009	0.0002	0.0002	1	1	1	1	4
Fungi	Dikarya	Basidiomycota	Agaricomycotina	Agaricomycetes	Agaricales	Bolbitiaceae	Conocybe	0.0009	0.0009	0	0	1	1	0	0	2
Fungi	Dikarya	Ascomycota	Pezizomycotina	Dothideomycetes			Heliocephala	0.0009	0.0007	0.0014	0.0016	1	1	1	1	4
Fungi	Dikarya	Basidiomycota	Agaricomycotina	Agaricomycetes	Polyporales	Polyporaceae	Poria	0.0009	0.0007	0.0011	0	1	1	1	0	3
Fungi	Dikarya	Ascomycota	Pezizomycotina	Sordariomycetes	Diaporthales	Melanconidaceae	Melanconis	0.0009	0.0005	0.0009	0.0002	1	1	1	1	4
Fungi	Dikarya	Ascomycota	Pezizomycotina	Eurotiomycetes	Verrucariales	Verrucariaceae	Bagliettoa	0.0009	0.0005	0	0	1	1	0	0	2
Fungi	Dikarya	Basidiomycota	Agaricomycotina	Agaricomycetes	Thelephorales	Thelephoraceae	Sarcodon	0.0009	0.0005	0	0	1	1	0	0	2
Fungi	Dikarya	Ascomycota	Pezizomycotina	Eurotiomycetes	Eurotiales	Trichocomaceae	Thermomyces	0.0009	0.0002	0.0075	0.0357	1	1	1	1	4
Fungi	Dikarya	Basidiomycota	Pucciniomycotina	Spiculogloeomycetes	Spiculogloeales	Spiculogloeaceae	Mycogloea	0.0009	0.0002	0.0007	0	1	1	1	0	3
Fungi	Dikarya	Basidiomycota	Agaricomycotina	Agaricomycetes	Agaricales	Physalacriaceae	Flammulina	0.0009	0.0002	0.0005	0.0002	1	1	1	1	4
Fungi		Mucoromycota	Mucoromycotina		Umbelopsidales	Umbelopsidaceae	Umbelopsis	0.0009	0.0002	0.0002	0.0009	1	1	1	1	4
Fungi	Dikarya	Basidiomycota	Agaricomycotina	Agaricomycetes	Boletales	Suillaceae	Suillus	0.0009	0.0002	0.0002	0.0007	1	1	1	1	4
Fungi	Dikarya	Basidiomycota	Agaricomycotina	Agaricomycetes	Jaapiales	Jaapiaceae	Jaapia	0.0009	0.0002	0.0002	0.0005	1	1	1	1	4
Fungi		Mucoromycota	Glomeromycotina	Glomeromycetes	Diversisporales	Gigasporaceae	Dentiscutata	0.0009	0.0002	0	0.0002	1	1	0	1	3
Fungi	Dikarya	Ascomycota	Pezizomycotina	Sordariomycetes	Glomerellales	Plectosphaerellaceae	Sodiomyces	0.0009	0	0.0039	0.0005	1	0	1	1	3
Fungi	Dikarya	Ascomycota	Saccharomycotina	Saccharomycetes	Saccharomycetales	Dipodascaceae	Dipodascus	0.0009	0	0.0005	0.0141	1	0	1	1	3
Fungi	Dikarya	Basidiomycota	Agaricomycotina	Agaricomycetes	Agaricales	Lycoperdaceae	Calvatia	0.0009	0	0.0002	0.0002	1	0	1	1	3
Fungi	Dikarya	Ascomycota	Pezizomycotina	Leotiomycetes	Phacidiales	Bulgariaceae	Bulgariella	0.0009	0	0.0002	0	1	0	1	0	2
Fungi		Zoopagomycota	Kickxellomycotina		Harpellales		Pseudoharpella	0.0009	0	0	0.0002	1	0	0	1	2
Fungi	Dikarya	Basidiomycota	Agaricomycotina	Agaricomycetes	Agaricales	Pterulaceae	Pterula	0.0009	0	0	0.0002	1	0	0	1	2
Fungi	Dikarya	Basidiomycota	Agaricomycotina	Agaricomycetes	Boletales	Gyroporaceae	Gyroporus	0.0009	0	0	0.0002	1	0	0	1	2
Fungi	Dikarya	Basidiomycota	Agaricomycotina	Agaricomycetes	Agaricales	Tricholomataceae	Pseudoarmillariella	0.0009	0	0	0	1	0	0	0	1
Fungi	Dikarya	Ascomycota	Pezizomycotina	Sordariomycetes	Microascales	Halosphaeriaceae	Magnisphaera	0.0009	0	0	0	1	0	0	0	1
Fungi	Dikarya	Basidiomycota	Agaricomycotina	Agaricomycetes	Boletales	Gomphidiaceae	Gomphidius	0.0009	0	0	0	1	0	0	0	1
Fungi	Dikarya	Ascomycota	Pezizomycotina	Lichinomycetes	Lichinales	Lichinaceae	Digitothyrea	0.0009	0	0	0	1	0	0	0	1
Fungi	Dikarya	Basidiomycota	Agaricomycotina	Agaricomycetes	Russulales	Peniophoraceae	Peniophora	0.0007	0.013	0.0123	0.0007	1	1	1	1	4
Fungi	Dikarya	Basidiomycota	Ustilaginomycotina	Exobasidiomycetes	Entylomatales		Tilletiopsis	0.0007	0.013	0.01	0.0009	1	1	1	1	4
Fungi	Dikarya	Basidiomycota	Ustilaginomycotina	Ustilaginomycetes	Ustilaginales	Ustilaginaceae	Sporisorium	0.0007	0.0123	0.0193	0.0032	1	1	1	1	4
Fungi	Dikarya	Basidiomycota	Pucciniomycotina	Microbotryomycetes		Chrysozymaceae	Chrysozyma	0.0007	0.0105	0.0195	0.0002	1	1	1	1	4
Fungi	Dikarya	Ascomycota	Pezizomycotina	Dothideomycetes	Pleosporales	Didymosphaeriaceae	Paraphaeosphaeria	0.0007	0.0098	0.0168	0.0025	1	1	1	1	4
Fungi	Dikarya	Ascomycota	Saccharomycotina	Saccharomycetes	Saccharomycetales	Saccharomycetaceae	Eremothecium	0.0007	0.0045	0.0057	0.0018	1	1	1	1	4
Fungi	Dikarya	Basidiomycota	Ustilaginomycotina	Exobasidiomycetes	Georgefischeriales	Georgefischeriaceae	Jamesdicksonia	0.0007	0.0032	0.0073	0	1	1	1	0	3
Fungi	Dikarya	Basidiomycota	Ustilaginomycotina	Exobasidiomycetes	Microstromatales	Microstromataceae	Microstroma	0.0007	0.003	0.0052	0.0002	1	1	1	1	4
Fungi	Dikarya	Ascomycota	Pezizomycotina	Sordariomycetes	Diaporthales	Diaporthaceae	Diaporthe	0.0007	0.0027	0.0034	0.0005	1	1	1	1	4
Fungi	Dikarya	Basidiomycota	Ustilaginomycotina	Ustilaginomycetes	Violaceomycetales	Violaceomycetaceae	Violaceomyces	0.0007	0.0023	0.0168	0.0014	1	1	1	1	4
Fungi	Dikarya	Ascomycota	Pezizomycotina	Dothideomycetes	Pleosporales	Trematosphaeriaceae	Trematosphaeria	0.0007	0.0016	0.0016	0	1	1	1	0	3
Fungi	Dikarya	Ascomycota	Pezizomycotina	Lichinomycetes	Lichinales	Peltulaceae	Peltula	0.0007	0.0014	0.0014	0.0005	1	1	1	1	4
Fungi	Dikarya	Ascomycota	Pezizomycotina	Leotiomycetes	Helotiales	Helotiaceae	Cairneyella	0.0007	0.0014	0.0009	0.0009	1	1	1	1	4
Fungi	Dikarya	Basidiomycota	Agaricomycotina	Agaricomycetes	Polyporales		Postia	0.0007	0.0011	0.0014	0.0036	1	1	1	1	4
Fungi	Dikarya	Basidiomycota	Ustilaginomycotina	Exobasidiomycetes	Microstromatales		Jaminaea	0.0007	0.0009	0.003	0.0005	1	1	1	1	4
Fungi	Dikarya	Ascomycota	Saccharomycotina	Saccharomycetes	Saccharomycetales	Saccharomycopsidaceae	Saccharomycopsis	0.0007	0.0009	0.0016	0.0007	1	1	1	1	4
Fungi	Dikarya	Ascomycota	Saccharomycotina	Saccharomycetes	Saccharomycetales	Lipomycetaceae	Dipodascopsis	0.0007	0.0007	0.0025	0.0002	1	1	1	1	4
Fungi		Mucoromycota	Mucoromycotina		Mucorales	Mucoraceae	Pilaira	0.0007	0.0007	0.0009	0.0007	1	1	1	1	4
Fungi	Dikarya	Ascomycota	Pezizomycotina	Pezizomycetes	Pezizales	Sarcosomataceae	Plectania	0.0007	0.0007	0.0005	0.0002	1	1	1	1	4
Fungi	Dikarya	Ascomycota	Saccharomycotina	Saccharomycetes	Saccharomycetales	Debaryomycetaceae	Priceomyces	0.0007	0.0002	0.0125	0.0089	1	1	1	1	4
Fungi	Dikarya	Basidiomycota	Agaricomycotina	Agaricomycetes	Boletales	Melanogastraceae	Melanogaster	0.0007	0.0002	0.002	0.0002	1	1	1	1	4
Fungi	Dikarya	Basidiomycota	Agaricomycotina	Agaricomycetes	Polyporales	Phanerochaetaceae	Hapalopilus	0.0007	0.0002	0.0009	0.0009	1	1	1	1	4
Fungi	Dikarya	Ascomycota	Pezizomycotina	Dothideomycetes	Venturiales	Sympoventuriaceae	Mycosisymbrium	0.0007	0.0002	0.0005	0.0005	1	1	1	1	4
Fungi	Dikarya	Ascomycota	Pezizomycotina	Leotiomycetes	Helotiales	Dermateaceae	Pezicula	0.0007	0.0002	0.0002	0.0002	1	1	1	1	4
Fungi	Dikarya	Ascomycota	Pezizomycotina	Leotiomycetes	Helotiales	Cenangiaceae	Sarcotrochila	0.0007	0.0002	0	0.0002	1	1	0	1	3
Fungi	Dikarya	Ascomycota	Pezizomycotina	Sordariomycetes	Microascales	Halosphaeriaceae	Corollospora	0.0007	0	0.0052	0.0005	1	0	1	1	3
Fungi	Dikarya	Ascomycota	Pezizomycotina	Eurotiomycetes	Chaetothyriales	Chaetothyriaceae	Ceramothyrium	0.0007	0	0.0005	0.0002	1	0	1	1	3
Fungi	Dikarya	Ascomycota	Pezizomycotina	Eurotiomycetes	Eurotiales	Trichocomaceae	Sagenomella	0.0007	0	0.0002	0.0007	1	0	1	1	3
Fungi	Dikarya	Ascomycota	Pezizomycotina	Leotiomycetes	Helotiales	Chaetomellaceae	Sphaerographium	0.0007	0	0.0002	0.0002	1	0	1	1	3
Fungi	Dikarya	Ascomycota	Pezizomycotina	Sordariomycetes	Microascales	Halosphaeriaceae	Panorbis	0.0007	0	0.0002	0.0002	1	0	1	1	3
Fungi	Dikarya	Ascomycota	Pezizomycotina	Eurotiomycetes	Onygenales	Eremascaceae	Eremascus	0.0007	0	0.0002	0	1	0	1	0	2
Fungi	Dikarya	Basidiomycota	Agaricomycotina	Agaricomycetes	Agaricales		Dendrothele	0.0007	0	0.0002	0	1	0	1	0	2
Fungi	Dikarya	Basidiomycota	Agaricomycotina	Geminibasidiomycetes	Geminibasidiales	Geminibasidiaceae	Basidioascus	0.0007	0	0.0002	0	1	0	1	0	2
Fungi	Dikarya	Ascomycota	Pezizomycotina	Pezizomycetes	Pezizales	Ascodesmidaceae	Cephaliophora	0.0007	0	0	0.0009	1	0	0	1	2
Fungi	Dikarya	Basidiomycota	Agaricomycotina	Agaricomycetes	Boletales	Tapinellaceae	Pseudomerulius	0.0007	0	0	0.0002	1	0	0	1	2
Fungi	Dikarya	Ascomycota	Pezizomycotina	Pezizomycetes	Pezizales	Pyronemataceae	Wilcoxina	0.0007	0	0	0	1	0	0	0	1
Fungi	Dikarya	Ascomycota	Pezizomycotina	Sordariomycetes	Pleurotheciales	Pleurotheciaceae	Pleurothecium	0.0007	0	0	0	1	0	0	0	1
Fungi	Dikarya	Basidiomycota	Agaricomycotina	Agaricomycetes	Polyporales	Polyporaceae	Fomes	0.0007	0	0	0	1	0	0	0	1
Fungi	Dikarya	Basidiomycota	Ustilaginomycotina	Exobasidiomycetes	Exobasidiales	Brachybasidiaceae	Dicellomyces	0.0007	0	0	0	1	0	0	0	1
Fungi	Dikarya	Ascomycota	Pezizomycotina	Lecanoromycetes	Lecanorales	Sphaerophoraceae	Bunodophoron	0.0007	0	0	0	1	0	0	0	1
Fungi	Dikarya	Ascomycota	Pezizomycotina	Eurotiomycetes	Onygenales	Onygenaceae	Ascocalvatia	0.0007	0	0	0	1	0	0	0	1
Fungi		Mucoromycota	Mucoromycotina		Mucorales	Pilobolaceae	Pilobolus	0.0005	0.108	0.24	0.0102	1	1	1	1	4
Fungi		Zoopagomycota	Entomophthoromycotina	Entomophthoromycetes	Entomophthorales	Entomophthoraceae	Entomophthora	0.0005	0.0507	0.005	0	1	1	1	0	3
Fungi	Dikarya	Ascomycota	Pezizomycotina	Sordariomycetes	Hypocreales		Sarocladium	0.0005	0.0236	0.2295	0.0048	1	1	1	1	4
Fungi	Dikarya	Basidiomycota	Pucciniomycotina	Microbotryomycetes		Chrysozymaceae	Vonarxula	0.0005	0.0198	0.0191	0.0009	1	1	1	1	4
Fungi	Dikarya	Ascomycota	Pezizomycotina	Dothideomycetes	Pleosporales	Leptosphaeriaceae	Neophaeosphaeria	0.0005	0.0145	0.0089	0.0209	1	1	1	1	4
Fungi	Dikarya	Ascomycota	Pezizomycotina	Leotiomycetes	Erysiphales	Erysiphaceae	Podosphaera	0.0005	0.0125	0.0932	0.0023	1	1	1	1	4
Fungi	Dikarya	Ascomycota	Saccharomycotina	Saccharomycetes	Saccharomycetales	Saccharomycetaceae	Torulaspora	0.0005	0.0077	0.0325	0.0248	1	1	1	1	4
Fungi	Dikarya	Basidiomycota	Pucciniomycotina	Agaricostilbomycetes	Agaricostilbales	Kondoaceae	Bensingtonia	0.0005	0.0043	0.017	0.0725	1	1	1	1	4
Fungi	Dikarya	Ascomycota	Pezizomycotina	Eurotiomycetes	Chaetothyriales	Trichomeriaceae	Bradymyces	0.0005	0.0027	0.0123	0.0011	1	1	1	1	4
Fungi	Dikarya	Ascomycota	Pezizomycotina	Pezizomycetes	Pezizales	Sarcosomataceae	Strobiloscypha	0.0005	0.0027	0.0018	0	1	1	1	0	3
Fungi	Dikarya	Basidiomycota	Agaricomycotina	Tremellomycetes	Trichosporonales	Trichosporonaceae	Haglerozyma	0.0005	0.002	0.0211	0.0023	1	1	1	1	4
Fungi	Dikarya	Basidiomycota	Agaricomycotina	Agaricomycetes	Agaricales	Tricholomataceae	Alloclavaria	0.0005	0.002	0.0009	0.0007	1	1	1	1	4
Fungi	Dikarya	Ascomycota	Pezizomycotina	Sordariomycetes	Glomerellales	Plectosphaerellaceae	Verticillium	0.0005	0.0016	0.0168	0	1	1	1	0	3
Fungi	Dikarya	Basidiomycota	Pucciniomycotina	Agaricostilbomycetes	Agaricostilbales		Jianyunia	0.0005	0.0016	0.0045	0	1	1	1	0	3
Fungi	Dikarya	Ascomycota	Pezizomycotina	Eurotiomycetes	Chaetothyriales	Herpotrichiellaceae	Capronia	0.0005	0.0014	0.0002	0	1	1	1	0	3
Fungi	Dikarya	Basidiomycota	Ustilaginomycotina	Exobasidiomycetes	Georgefischeriales	Gjaerumiaceae	Gjaerumia	0.0005	0.0011	0.0023	0	1	1	1	0	3
Fungi	Dikarya	Ascomycota	Pezizomycotina	Pezizomycetes	Pezizales	Ascodesmidaceae	Lasiobolus	0.0005	0.0011	0.0007	0	1	1	1	0	3
Fungi	Dikarya	Ascomycota	Pezizomycotina	Dothideomycetes	Hysteriales	Hysteriaceae	Rhytidhysteron	0.0005	0.0011	0.0002	0	1	1	1	0	3
Fungi	Dikarya	Ascomycota	Pezizomycotina	Dothideomycetes	Pleosporales	Roussoellaceae	Roussoella	0.0005	0.0009	0.002	0.0018	1	1	1	1	4
Fungi	Dikarya	Ascomycota	Pezizomycotina	Lecanoromycetes	Pertusariales	Ochrolechiaceae	Ochrolechia	0.0005	0.0009	0.0002	0	1	1	1	0	3
Fungi	Dikarya	Ascomycota	Pezizomycotina	Eurotiomycetes	Onygenales	Onygenaceae	Renispora	0.0005	0.0007	0.0059	0.0027	1	1	1	1	4
Fungi	Dikarya	Ascomycota	Pezizomycotina	Leotiomycetes	Helotiales	Leotiaceae	Pezoloma	0.0005	0.0007	0.0007	0	1	1	1	0	3
Fungi	Dikarya	Ascomycota	Pezizomycotina	Lecanoromycetes	Lecanorales	Stereocaulaceae	Stereocaulon	0.0005	0.0007	0.0002	0	1	1	1	0	3
Fungi	Dikarya	Ascomycota	Pezizomycotina	Eurotiomycetes	Sclerococcales		Rhopalophora	0.0005	0.0005	0.0023	0.0009	1	1	1	1	4
Fungi	Dikarya	Basidiomycota	Agaricomycotina	Agaricomycetes	Atheliales	Atheliaceae	Piloderma	0.0005	0.0005	0.0009	0.0005	1	1	1	1	4
Fungi	Dikarya	Ascomycota	Pezizomycotina	Dothideomycetes	Myriangiales	Myriangiaceae	Myriangium	0.0005	0.0005	0.0007	0	1	1	1	0	3
Fungi	Dikarya	Basidiomycota	Agaricomycotina	Agaricomycetes	Russulales	Stereaceae	Amylostereum	0.0005	0.0005	0.0005	0.0009	1	1	1	1	4
Fungi	Dikarya	Ascomycota	Pezizomycotina	Leotiomycetes	Phacidiales	Bulgariaceae	Bulgaria	0.0005	0.0005	0.0005	0	1	1	1	0	3
Fungi	Dikarya	Ascomycota	Pezizomycotina	Dothideomycetes	Pleosporales	Trematosphaeriaceae	Medicopsis	0.0005	0.0005	0	0.0002	1	1	0	1	3
Fungi	Dikarya	Ascomycota	Pezizomycotina	Sordariomycetes	Xylariales	Cainiaceae	Cainia	0.0005	0.0005	0	0	1	1	0	0	2
Fungi	Dikarya	Basidiomycota	Agaricomycotina	Agaricomycetes	Boletales	Coniophoraceae	Gyrodontium	0.0005	0.0005	0	0	1	1	0	0	2
Fungi	Dikarya	Ascomycota	Pezizomycotina	Dothideomycetes	Pleosporales	Morosphaeriaceae	Helicascus	0.0005	0.0002	0.0016	0.0011	1	1	1	1	4
Fungi	Dikarya	Ascomycota	Saccharomycotina	Saccharomycetes	Saccharomycetales	Trichomonascaceae	JCM8259	0.0005	0.0002	0.0011	0.0002	1	1	1	1	4
Fungi	Dikarya	Basidiomycota	Agaricomycotina	Agaricomycetes	Geastrales	Geastraceae	Geastrum	0.0005	0.0002	0.0005	0.0005	1	1	1	1	4
Fungi	Dikarya	Ascomycota	Pezizomycotina	Dothideomycetes	Pleosporales	Didymosphaeriaceae	Letendraea	0.0005	0.0002	0.0005	0.0002	1	1	1	1	4
Fungi	Dikarya	Ascomycota	Pezizomycotina	Sordariomycetes	Hypocreales	Ophiocordycipitaceae	Drechmeria	0.0005	0.0002	0.0005	0	1	1	1	0	3
Fungi	Dikarya	Basidiomycota	Agaricomycotina	Agaricomycetes	Agaricales	Schizophyllaceae	Grifola	0.0005	0.0002	0.0002	0.0032	1	1	1	1	4
Fungi	Dikarya	Ascomycota	Pezizomycotina	Leotiomycetes		Myxotrichaceae	Myxotrichum	0.0005	0.0002	0.0002	0.0002	1	1	1	1	4
Fungi	Dikarya	Ascomycota	Pezizomycotina	Sordariomycetes	Pisorisporiales		Achroceratosphaeria	0.0005	0.0002	0	0.0007	1	1	0	1	3
Fungi		Mucoromycota	Glomeromycotina	Glomeromycetes	Diversisporales	Gigasporaceae	Scutellospora	0.0005	0.0002	0	0	1	1	0	0	2
Fungi	Dikarya	Basidiomycota	Agaricomycotina	Agaricomycetes	Agaricales	Omphalotaceae	Anthracophyllum	0.0005	0.0002	0	0	1	1	0	0	2
Fungi	Dikarya	Basidiomycota	Agaricomycotina	Agaricomycetes	Hymenochaetales	Hymenochaetaceae	Pseudochaete	0.0005	0.0002	0	0	1	1	0	0	2
Fungi	Dikarya	Ascomycota	Saccharomycotina	Saccharomycetes	Saccharomycetales	Debaryomycetaceae	Millerozyma	0.0005	0	0.0025	0.0041	1	0	1	1	3
Fungi	Dikarya	Ascomycota	Pezizomycotina	Eurotiomycetes	Onygenales	Ajellomycetaceae	Blastomyces	0.0005	0	0.0025	0.0014	1	0	1	1	3
Fungi	Dikarya	Basidiomycota	Agaricomycotina	Agaricomycetes	Agaricales	Lycoperdaceae	Lycoperdon	0.0005	0	0.0018	0.0016	1	0	1	1	3
Fungi	Dikarya	Ascomycota	Saccharomycotina	Saccharomycetes	Saccharomycetales	Saccharomycetaceae	Zygosaccharomyces	0.0005	0	0.0007	0.0007	1	0	1	1	3
Fungi	Dikarya	Ascomycota	Pezizomycotina	Arthoniomycetes	Arthoniales	Roccellaceae	Lecanactis	0.0005	0	0.0007	0	1	0	1	0	2
Fungi	Dikarya	Ascomycota	Pezizomycotina	Sordariomycetes	Hypocreales	Clavicipitaceae	Periglandula	0.0005	0	0.0007	0	1	0	1	0	2
Fungi	Dikarya	Ascomycota	Pezizomycotina	Eurotiomycetes	Onygenales	Arthrodermataceae	Arthroderma	0.0005	0	0.0005	0	1	0	1	0	2
Fungi	Dikarya	Ascomycota	Pezizomycotina	Pezizomycetes	Pezizales	Sarcoscyphaceae	Kompsoscypha	0.0005	0	0.0002	0.0007	1	0	1	1	3
Fungi	Dikarya	Ascomycota	Pezizomycotina	Pezizomycetes	Pezizales	Pyronemataceae	Genea	0.0005	0	0.0002	0.0005	1	0	1	1	3
Fungi	Dikarya	Ascomycota	Pezizomycotina	Lichinomycetes	Lichinales	Lichinaceae	Paulia	0.0005	0	0.0002	0.0002	1	0	1	1	3
Fungi	Dikarya	Ascomycota	Pezizomycotina	Dothideomycetes	Botryosphaeriales	Botryosphaeriaceae	Lasiodiplodia	0.0005	0	0.0002	0	1	0	1	0	2
Fungi	Dikarya	Ascomycota	Pezizomycotina	Eurotiomycetes	Eurotiales	Aspergillaceae	Leiothecium	0.0005	0	0.0002	0	1	0	1	0	2
Fungi	Dikarya	Ascomycota	Pezizomycotina	Sordariomycetes	Annulatascales	Annulatascaceae	Ascitendus	0.0005	0	0.0002	0	1	0	1	0	2
Fungi	Dikarya	Basidiomycota	Agaricomycotina	Agaricomycetes	Agaricales	Catathelasmataceae	Guyanagarika	0.0005	0	0.0002	0	1	0	1	0	2
Fungi	Dikarya	Basidiomycota	Agaricomycotina	Agaricomycetes	Polyporales	Ganodermataceae	Ganoderma	0.0005	0	0.0002	0	1	0	1	0	2
Fungi	Dikarya	Basidiomycota	Ustilaginomycotina	Ustilaginomycetes	Urocystidales	Melanotaeniaceae	Melanotaenium	0.0005	0	0.0002	0	1	0	1	0	2
Fungi	Dikarya	Ascomycota	Pezizomycotina	Sordariomycetes	Ophiostomatales	Ophiostomataceae	Raffaelea	0.0005	0	0	0.0007	1	0	0	1	2
Fungi	Dikarya	Ascomycota	Pezizomycotina	Sordariomycetes	Lulworthiales	Lulworthiaceae	Lindra	0.0005	0	0	0.0002	1	0	0	1	2
Fungi	Dikarya	Basidiomycota	Agaricomycotina	Agaricomycetes	Agaricales	Pluteaceae	Volvopluteus	0.0005	0	0	0.0002	1	0	0	1	2
Fungi		Zoopagomycota	Zoopagomycotina		Zoopagales	Zoopagaceae	Zoophagus	0.0005	0	0	0	1	0	0	0	1
Fungi	Dikarya	Basidiomycota	Agaricomycotina	Agaricomycetes	Agaricales	Strophariaceae	Tubaria	0.0005	0	0	0	1	0	0	0	1
Fungi	Dikarya	Basidiomycota	Agaricomycotina	Agaricomycetes	Boletales	Tapinellaceae	Tapinella	0.0005	0	0	0	1	0	0	0	1
Fungi	Dikarya	Ascomycota	Pezizomycotina	Eurotiomycetes	Verrucariales	Verrucariaceae	Placidiopsis	0.0005	0	0	0	1	0	0	0	1
Fungi	Dikarya	Ascomycota	Pezizomycotina	Eurotiomycetes	Phaeomoniellales		Phaeomoniella	0.0005	0	0	0	1	0	0	0	1
Fungi	Dikarya	Ascomycota	Pezizomycotina	Lecanoromycetes	Lecanorales	Parmeliaceae	Parmelia	0.0005	0	0	0	1	0	0	0	1
Fungi	Dikarya	Ascomycota	Pezizomycotina	Sordariomycetes	Hypocreales	Bionectriaceae	Ochronectria	0.0005	0	0	0	1	0	0	0	1
Fungi	Dikarya	Ascomycota	Pezizomycotina	Sordariomycetes	Sordariales	Sordariaceae	Neurospora	0.0005	0	0	0	1	0	0	0	1
Fungi	Dikarya	Basidiomycota	Agaricomycotina	Agaricomycetes	Cantharellales	Hydnaceae	Hydnum	0.0005	0	0	0	1	0	0	0	1
Fungi	Dikarya	Ascomycota	Pezizomycotina	Dothideomycetes	Dothideales	Dothioraceae	Hormonema	0.0005	0	0	0	1	0	0	0	1
Fungi	Dikarya	Ascomycota	Pezizomycotina	Lecanoromycetes	Lecanorales	Parmeliaceae	Evernia	0.0005	0	0	0	1	0	0	0	1
Fungi		Mucoromycota	Glomeromycotina	Glomeromycetes	Diversisporales		Entrophospora	0.0005	0	0	0	1	0	0	0	1
Fungi	Dikarya	Ascomycota	Pezizomycotina	Pezizomycetes	Pezizales	Pyronemataceae	Diehliomyces	0.0005	0	0	0	1	0	0	0	1
Fungi	Dikarya	Basidiomycota	Agaricomycotina	Agaricomycetes	Agaricales	Tricholomataceae	Dendrocollybia	0.0005	0	0	0	1	0	0	0	1
Fungi	Dikarya	Basidiomycota	Agaricomycotina	Agaricomycetes	Agaricales	Tricholomataceae	Collybia	0.0005	0	0	0	1	0	0	0	1
Fungi	Dikarya	Ascomycota	Pezizomycotina	Pezizomycetes	Pezizales	Helvellaceae	Barssia	0.0005	0	0	0	1	0	0	0	1
Fungi	Dikarya	Ascomycota	Saccharomycotina	Saccharomycetes	Saccharomycetales	Saccharomycetaceae	Kluyveromyces	0.0002	0.0818	0.0475	0.2832	1	1	1	1	4
Fungi	Dikarya	Basidiomycota	Agaricomycotina	Tremellomycetes	Cystofilobasidiales	Mrakiaceae	Tausonia	0.0002	0.0561	0.0389	0.0075	1	1	1	1	4
Fungi	Dikarya	Basidiomycota	Ustilaginomycotina	Exobasidiomycetes	Microstromatales	Quambalariaceae	Quambalaria	0.0002	0.0111	0.0075	0.0109	1	1	1	1	4
Fungi	Dikarya	Basidiomycota	Ustilaginomycotina	Ustilaginomycetes	Ustilaginales	Ustilaginaceae	Anthracocystis	0.0002	0.0077	0.0109	0.0016	1	1	1	1	4
Fungi	Dikarya	Ascomycota	Pezizomycotina	Dothideomycetes	Capnodiales	Teratosphaeriaceae	Teratosphaeria	0.0002	0.007	0.0027	0.0005	1	1	1	1	4
Fungi	Dikarya	Basidiomycota	Pucciniomycotina	Microbotryomycetes	Kriegeriales	Camptobasidiaceae	Glaciozyma	0.0002	0.0043	0.0036	0.0007	1	1	1	1	4
Fungi	Dikarya	Basidiomycota	Ustilaginomycotina	Exobasidiomycetes	Exobasidiales	Exobasidiaceae	Exobasidium	0.0002	0.0041	0.0914	0	1	1	1	0	3
Fungi	Dikarya	Basidiomycota	Pucciniomycotina	Microbotryomycetes		Chrysozymaceae	Bannozyma	0.0002	0.0036	0.0034	0.0005	1	1	1	1	4
Fungi	Dikarya	Ascomycota	Pezizomycotina	Xylonomycetes	Xylonomycetales	Xylonomycetaceae	Xylona	0.0002	0.0034	0.0075	0.0005	1	1	1	1	4
Fungi	Dikarya	Basidiomycota	Pucciniomycotina	Pucciniomycetes	Pucciniales	Raveneliaceae	Ravenelia	0.0002	0.0027	0.0018	0	1	1	1	0	3
Fungi	Dikarya	Basidiomycota	Pucciniomycotina	Microbotryomycetes		Chrysozymaceae	Pseudohyphozyma	0.0002	0.0023	0.0014	0.0002	1	1	1	1	4
Fungi	Dikarya	Ascomycota	Pezizomycotina	Lecanoromycetes	Lecanorales	Squamarinaceae	Squamarina	0.0002	0.0018	0.0045	0	1	1	1	0	3
Fungi	Dikarya	Ascomycota	Pezizomycotina	Dothideomycetes	Capnodiales	Teratosphaeriaceae	Suberoteratosphaeria	0.0002	0.0016	0.0011	0.0068	1	1	1	1	4
Fungi	Dikarya	Basidiomycota	Agaricomycotina	Agaricomycetes	Agaricales	Tricholomataceae	Baeospora	0.0002	0.0016	0.0002	0.0005	1	1	1	1	4
Fungi	Dikarya	Basidiomycota	Agaricomycotina	Tremellomycetes	Cystofilobasidiales	Mrakiaceae	Xanthophyllomyces	0.0002	0.0011	0.0025	0.0007	1	1	1	1	4
Fungi	Dikarya	Basidiomycota	Pucciniomycotina	Atractiellomycetes	Atractiellales		Helicogloea	0.0002	0.0011	0.0014	0.0002	1	1	1	1	4
Fungi	Dikarya	Ascomycota	Pezizomycotina	Pezizomycetes	Pezizales	Pyronemataceae	Anthracobia	0.0002	0.0011	0	0.0005	1	1	0	1	3
Fungi	Dikarya	Ascomycota	Pezizomycotina	Leotiomycetes	Erysiphales	Erysiphaceae	Cystotheca	0.0002	0.0009	0.0036	0	1	1	1	0	3
Fungi	Dikarya	Ascomycota	Pezizomycotina	Lecanoromycetes	Lecanorales	Lecanoraceae	Rhizoplaca	0.0002	0.0009	0.0014	0	1	1	1	0	3
Fungi	Dikarya	Ascomycota	Pezizomycotina	Dothideomycetes	Dothideales	Aureobasidiaceae	Kabatiella	0.0002	0.0009	0.0005	0	1	1	1	0	3
Fungi	Dikarya	Ascomycota	Pezizomycotina	Lecanoromycetes	Teloschistales	Megalosporaceae	Megalospora	0.0002	0.0009	0.0005	0	1	1	1	0	3
Fungi	Dikarya	Ascomycota	Pezizomycotina	Sordariomycetes	Hypocreales	Ophiocordycipitaceae	Tolypocladium	0.0002	0.0009	0.0002	0.0002	1	1	1	1	4
Fungi	Dikarya	Basidiomycota	Agaricomycotina	Agaricomycetes	Polyporales	Meruliaceae	Ceriporiopsis	0.0002	0.0005	0.0048	0	1	1	1	0	3
Fungi	Dikarya	Basidiomycota	Pucciniomycotina	Spiculogloeomycetes	Spiculogloeales	Spiculogloeaceae	Phyllozyma	0.0002	0.0005	0.0025	0	1	1	1	0	3
Fungi	Dikarya	Ascomycota	Pezizomycotina	Eurotiomycetes	Eurotiales	Thermoascaceae	Thermoascus	0.0002	0.0005	0.0023	0.0014	1	1	1	1	4
Fungi	Dikarya	Ascomycota	Pezizomycotina				Kendrickiella	0.0002	0.0005	0.0023	0.0005	1	1	1	1	4
Fungi	Dikarya	Basidiomycota	Pucciniomycotina	Cystobasidiomycetes			Buckleyzyma	0.0002	0.0005	0.0018	0	1	1	1	0	3
Fungi	Dikarya	Basidiomycota	Ustilaginomycotina	Moniliellomycetes	Moniliellales	Moniliellaceae	Moniliella	0.0002	0.0005	0.0007	0.0002	1	1	1	1	4
Fungi	Dikarya	Basidiomycota	Pucciniomycotina	Microbotryomycetes		Chrysozymaceae	Oberwinklerozyma	0.0002	0.0005	0.0005	0.0593	1	1	1	1	4
Fungi	Dikarya	Ascomycota	Pezizomycotina	Leotiomycetes	Erysiphales	Erysiphaceae	Pleochaeta	0.0002	0.0005	0.0005	0	1	1	1	0	3
Fungi	Dikarya	Basidiomycota	Agaricomycotina	Agaricomycetes	Hymenochaetales	Schizoporaceae	Xylodon	0.0002	0.0005	0.0005	0	1	1	1	0	3
Fungi	Dikarya	Ascomycota	Pezizomycotina	Pezizomycetes	Pezizales	Sarcosomataceae	Sarcosoma	0.0002	0.0005	0	0	1	1	0	0	2
Fungi	Dikarya	Ascomycota	Pezizomycotina	Sordariomycetes	Hypocreales	Bionectriaceae	Bryocentria	0.0002	0.0002	0.0027	0.0002	1	1	1	1	4
Fungi	Dikarya	Ascomycota	Pezizomycotina	Leotiomycetes	Helotiales	Hyaloscyphaceae	Calycina	0.0002	0.0002	0.0027	0	1	1	1	0	3
Fungi	Dikarya	Ascomycota	Pezizomycotina	Dothideomycetes	Pleosporales		Heleiosa	0.0002	0.0002	0.0011	0	1	1	1	0	3
Fungi	Dikarya	Ascomycota	Pezizomycotina	Pezizomycetes	Pezizales	Morchellaceae	Morchella	0.0002	0.0002	0.0007	0.002	1	1	1	1	4
Fungi	Dikarya	Ascomycota	Pezizomycotina	Lecanoromycetes	Arctomiales	Arctomiaceae	Gregorella	0.0002	0.0002	0.0007	0.0002	1	1	1	1	4
Fungi	Dikarya	Basidiomycota	Agaricomycotina	Agaricomycetes	Amylocorticiales	Amylocorticiaceae	Anomoporia	0.0002	0.0002	0.0005	0.0002	1	1	1	1	4
Fungi	Dikarya	Ascomycota	Pezizomycotina	Pezizomycetes	Pezizales	Sarcoscyphaceae	Pithya	0.0002	0.0002	0.0002	0.0009	1	1	1	1	4
Fungi	Dikarya	Basidiomycota	Agaricomycotina	Agaricomycetes	Polyporales	Fomitopsidaceae	Antrodia	0.0002	0.0002	0.0002	0.0009	1	1	1	1	4
Fungi	Dikarya	Ascomycota	Pezizomycotina	Sordariomycetes			Woswasia	0.0002	0.0002	0.0002	0.0005	1	1	1	1	4
Fungi	Dikarya	Ascomycota	Pezizomycotina	Dothideomycetes	Capnodiales	Teratosphaeriaceae	Friedmanniomyces	0.0002	0.0002	0.0002	0.0002	1	1	1	1	4
Fungi	Dikarya	Ascomycota	Pezizomycotina	Dothideomycetes	Dothideales	Dothideaceae	Dothidea	0.0002	0.0002	0.0002	0	1	1	1	0	3
Fungi	Dikarya	Ascomycota	Pezizomycotina	Lecanoromycetes	Lecanorales	Tephromelataceae	Tephromela	0.0002	0.0002	0.0002	0	1	1	1	0	3
Fungi	Dikarya	Ascomycota	Pezizomycotina	Lichinomycetes	Lichinales	Lichinaceae	Lichinella	0.0002	0.0002	0.0002	0	1	1	1	0	3
Fungi	Dikarya	Ascomycota	Pezizomycotina	Leotiomycetes	Helotiales	Helotiaceae	Tricladium	0.0002	0.0002	0	0.0005	1	1	0	1	3
Fungi	Dikarya	Ascomycota	Pezizomycotina	Pezizomycetes	Pezizales	Caloscyphaceae	Caloscypha	0.0002	0.0002	0	0.0002	1	1	0	1	3
Fungi	Dikarya	Ascomycota	Pezizomycotina	Dothideomycetes	Dothideales	Dothideaceae	Stylodothis	0.0002	0.0002	0	0	1	1	0	0	2
Fungi	Dikarya	Ascomycota	Pezizomycotina	Laboulbeniomycetes	Pyxidiophorales	Pyxidiophoraceae	Pyxidiophora	0.0002	0.0002	0	0	1	1	0	0	2
Fungi	Dikarya	Ascomycota	Pezizomycotina	Lecanoromycetes	Caliciales	Caliciaceae	Buellia	0.0002	0.0002	0	0	1	1	0	0	2
Fungi	Dikarya	Ascomycota	Pezizomycotina	Lecanoromycetes	Lecanorales	Sphaerophoraceae	Sphaerophorus	0.0002	0.0002	0	0	1	1	0	0	2
Fungi	Dikarya	Ascomycota	Pezizomycotina	Sordariomycetes	Microascales	Halosphaeriaceae	Trichocladium	0.0002	0.0002	0	0	1	1	0	0	2
Fungi	Dikarya	Ascomycota	Pezizomycotina	Sordariomycetes	Sordariales	Chaetomiaceae	Madurella	0.0002	0.0002	0	0	1	1	0	0	2
Fungi	Dikarya	Basidiomycota	Agaricomycotina	Agaricomycetes	Gloeophyllales	Gloeophyllaceae	Griseoporia	0.0002	0.0002	0	0	1	1	0	0	2
Fungi	Dikarya	Ascomycota	Pezizomycotina	Eurotiomycetes	Eurotiales	Aspergillaceae	Monascus	0.0002	0	0.0036	0.0009	1	0	1	1	3
Fungi	Dikarya	Ascomycota	Pezizomycotina	Eurotiomycetes	Eurotiales	Aspergillaceae	Penicilliopsis	0.0002	0	0.0016	0.0018	1	0	1	1	3
Fungi	Dikarya	Ascomycota	Pezizomycotina	Lecanoromycetes	Rhizocarpales	Rhizocarpaceae	Rhizocarpon	0.0002	0	0.0016	0.0011	1	0	1	1	3
Fungi	Dikarya	Ascomycota	Pezizomycotina	Eurotiomycetes	Verrucariales	Verrucariaceae	Dermatocarpon	0.0002	0	0.0014	0.0007	1	0	1	1	3
Fungi	Dikarya	Ascomycota	Pezizomycotina	Leotiomycetes	Helotiales	Helotiaceae	Epiglia	0.0002	0	0.0007	0.0002	1	0	1	1	3
Fungi	Dikarya	Ascomycota	Saccharomycotina	Saccharomycetes	Saccharomycetales		Kuraishia	0.0002	0	0.0005	0.0018	1	0	1	1	3
Fungi	Dikarya	Ascomycota	Pezizomycotina	Dothideomycetes	Mytilinidiales	Mytilinidiaceae	Lophium	0.0002	0	0.0005	0	1	0	1	0	2
Fungi	Dikarya	Ascomycota	Pezizomycotina	Leotiomycetes	Helotiales	Sclerotiniaceae	Scleromitrula	0.0002	0	0.0005	0	1	0	1	0	2
Fungi	Dikarya	Ascomycota	Saccharomycotina	Saccharomycetes	Saccharomycetales	Pichiaceae	Brettanomyces	0.0002	0	0.0005	0	1	0	1	0	2
Fungi	Dikarya	Basidiomycota	Agaricomycotina	Agaricomycetes	Cantharellales	Clavulinaceae	Multiclavula	0.0002	0	0.0005	0	1	0	1	0	2
Fungi	Dikarya	Basidiomycota	Agaricomycotina	Agaricomycetes	Agaricales	Tricholomataceae	Corneriella	0.0002	0	0.0002	0.0005	1	0	1	1	3
Fungi	Dikarya	Ascomycota	Pezizomycotina	Eurotiomycetes	Mycocaliciales	Mycocaliciaceae	Chaenothecopsis	0.0002	0	0.0002	0.0002	1	0	1	1	3
Fungi	Dikarya	Ascomycota	Pezizomycotina	Leotiomycetes	Helotiales		Cadophora	0.0002	0	0.0002	0.0002	1	0	1	1	3
Fungi	Dikarya	Basidiomycota	Agaricomycotina	Agaricomycetes	Hymenochaetales	Hymenochaetaceae	Tropicoporus	0.0002	0	0.0002	0.0002	1	0	1	1	3
Fungi	Dikarya	Ascomycota	Pezizomycotina	Dothideomycetes	Botryosphaeriales	Botryosphaeriaceae	Botryosphaeria	0.0002	0	0.0002	0	1	0	1	0	2
Fungi	Dikarya	Ascomycota	Pezizomycotina	Eurotiomycetes	Onygenales	Arthrodermataceae	Microsporum	0.0002	0	0.0002	0	1	0	1	0	2
Fungi	Dikarya	Ascomycota	Pezizomycotina	Lecanoromycetes	Ostropales	Graphidaceae	Diploschistes	0.0002	0	0.0002	0	1	0	1	0	2
Fungi	Dikarya	Ascomycota	Pezizomycotina	Sordariomycetes			Platytrachelon	0.0002	0	0.0002	0	1	0	1	0	2
Fungi	Dikarya	Ascomycota	Pezizomycotina	Sordariomycetes	Sordariales	Chaetomiaceae	Thielavia	0.0002	0	0.0002	0	1	0	1	0	2
Fungi	Dikarya	Ascomycota	Saccharomycotina	Saccharomycetes	Saccharomycetales	Saccharomycetaceae	Pachysolen	0.0002	0	0.0002	0	1	0	1	0	2
Fungi	Dikarya	Basidiomycota	Agaricomycotina	Agaricomycetes	Polyporales	Sparassidaceae	Sparassis	0.0002	0	0.0002	0	1	0	1	0	2
Fungi	Dikarya	Basidiomycota	Pucciniomycotina	Microbotryomycetes		Chrysozymaceae	Trigonosporomyces	0.0002	0	0.0002	0	1	0	1	0	2
Fungi	Dikarya	Ascomycota	Pezizomycotina	Pezizomycetes	Pezizales	Rhizinaceae	Psilopezia	0.0002	0	0	0.0007	1	0	0	1	2
Fungi		Mucoromycota	Mucoromycotina		Mucorales	Mucoraceae	Dicranophora	0.0002	0	0	0.0005	1	0	0	1	2
Fungi	Dikarya	Ascomycota	Pezizomycotina	Dothideomycetes	Botryosphaeriales	Botryosphaeriaceae	Macrophomina	0.0002	0	0	0.0005	1	0	0	1	2
Fungi	Dikarya	Basidiomycota	Agaricomycotina	Agaricomycetes	Agaricales	Cyphellaceae	Limnoperdon	0.0002	0	0	0.0005	1	0	0	1	2
Fungi	Dikarya	Ascomycota	Pezizomycotina	Lecanoromycetes	Lecanorales	Lecanoraceae	Protoparmeliopsis	0.0002	0	0	0.0002	1	0	0	1	2
Fungi	Dikarya	Ascomycota	Pezizomycotina	Lecanoromycetes	Lecanorales	Pilocarpaceae	Byssoloma	0.0002	0	0	0.0002	1	0	0	1	2
Fungi	Dikarya	Ascomycota	Pezizomycotina	Leotiomycetes			Collophora	0.0002	0	0	0.0002	1	0	0	1	2
Fungi	Dikarya	Ascomycota	Pezizomycotina	Sordariomycetes	Lulworthiales	Lulworthiaceae	Lulwoana	0.0002	0	0	0.0002	1	0	0	1	2
Fungi	Dikarya	Ascomycota	Pezizomycotina	Sordariomycetes	Magnaporthales	Magnaporthaceae	Ophioceras	0.0002	0	0	0.0002	1	0	0	1	2
Fungi	Dikarya	Ascomycota	Pezizomycotina	Sordariomycetes	Ophiostomatales	Ophiostomataceae	Leptographium	0.0002	0	0	0.0002	1	0	0	1	2
Fungi	Dikarya	Ascomycota	Pezizomycotina	Sordariomycetes	Savoryellales		Ascotaiwania	0.0002	0	0	0.0002	1	0	0	1	2
Fungi	Dikarya	Ascomycota	Pezizomycotina	Sordariomycetes	Togniniales	Togniniaceae	Phaeoacremonium	0.0002	0	0	0.0002	1	0	0	1	2
Fungi	Dikarya	Ascomycota	Pezizomycotina	Eurotiomycetes	Verrucariales	Verrucariaceae	Verrucaria	0.0002	0	0	0	1	0	0	0	1
Fungi	Dikarya	Ascomycota	Pezizomycotina	Pezizomycetes	Pezizales	Morchellaceae	Verpa	0.0002	0	0	0	1	0	0	0	1
Fungi	Dikarya	Basidiomycota	Agaricomycotina	Agaricomycetes	Boletales	Boletaceae	Tylopilus	0.0002	0	0	0	1	0	0	0	1
Fungi	Dikarya	Ascomycota	Pezizomycotina	Dothideomycetes	Tubeufiales	Tubeufiaceae	Thaxteriella	0.0002	0	0	0	1	0	0	0	1
Fungi	Dikarya	Ascomycota	Pezizomycotina	Lecanoromycetes	Pertusariales	Icmadophilaceae	Thamnolia	0.0002	0	0	0	1	0	0	0	1
Fungi	Dikarya	Ascomycota	Saccharomycotina	Saccharomycetes	Saccharomycetales	Saccharomycetaceae	Tetrapisispora	0.0002	0	0	0	1	0	0	0	1
Fungi	Dikarya	Basidiomycota	Agaricomycotina	Agaricomycetes	Boletales	Boletaceae	Strobilomyces	0.0002	0	0	0	1	0	0	0	1
Fungi	Dikarya	Basidiomycota	Agaricomycotina	Agaricomycetes	Polyporales		Steccherinum	0.0002	0	0	0	1	0	0	0	1
Fungi	Dikarya	Ascomycota	Pezizomycotina	Sordariomycetes	Xylariales	Sporocadaceae	Seiridium	0.0002	0	0	0	1	0	0	0	1
Fungi	Dikarya	Basidiomycota	Agaricomycotina	Agaricomycetes	Hymenochaetales	Hymenochaetaceae	Sanghuangporus	0.0002	0	0	0	1	0	0	0	1
Fungi	Dikarya	Basidiomycota	Ustilaginomycotina	Exobasidiomycetes	Tilletiales	Tilletiaceae	Salmacisia	0.0002	0	0	0	1	0	0	0	1
Fungi	Dikarya	Ascomycota	Pezizomycotina	Dothideomycetes			Rupestriomyces	0.0002	0	0	0	1	0	0	0	1
Fungi	Dikarya	Ascomycota	Pezizomycotina	Leotiomycetes	Helotiales		Rhymbocarpus	0.0002	0	0	0	1	0	0	0	1
Fungi		Mucoromycota	Glomeromycotina	Glomeromycetes	Diversisporales	Diversisporaceae	Redeckera	0.0002	0	0	0	1	0	0	0	1
Fungi	Dikarya	Ascomycota	Pezizomycotina	Lecanoromycetes	Lecanorales	Psilolechiaceae	Psilolechia	0.0002	0	0	0	1	0	0	0	1
Fungi	Dikarya	Basidiomycota	Agaricomycotina	Agaricomycetes	Agaricales	Tricholomataceae	Pseudoclitocybe	0.0002	0	0	0	1	0	0	0	1
Fungi	Dikarya	Ascomycota	Pezizomycotina	Dothideomycetes	Botryosphaeriales	Phyllostictaceae	Phyllosticta	0.0002	0	0	0	1	0	0	0	1
Fungi	Dikarya	Ascomycota	Pezizomycotina	Dothideomycetes			Phaeosclera	0.0002	0	0	0	1	0	0	0	1
Fungi	Dikarya	Ascomycota	Pezizomycotina	Lecanoromycetes	Acarosporales	Acarosporaceae	Phacopsis	0.0002	0	0	0	1	0	0	0	1
Fungi	Dikarya	Basidiomycota	Agaricomycotina	Agaricomycetes	Boletales	Paxillaceae	Paxillus	0.0002	0	0	0	1	0	0	0	1
Fungi	Dikarya	Basidiomycota	Agaricomycotina	Agaricomycetes	Agaricales	Bolbitiaceae	Panaeolus	0.0002	0	0	0	1	0	0	0	1
Fungi	Dikarya	Ascomycota	Pezizomycotina	Eurotiomycetes	Verrucariales	Verrucariaceae	Norrlinia	0.0002	0	0	0	1	0	0	0	1
Fungi	Dikarya	Ascomycota	Pezizomycotina	Lichinomycetes	Lichinales	Lichinaceae	Lichina	0.0002	0	0	0	1	0	0	0	1
Fungi		Zoopagomycota	Kickxellomycotina		Harpellales	Legeriomycetaceae	Lancisporomyces	0.0002	0	0	0	1	0	0	0	1
Fungi		Chytridiomycota		Chytridiomycetes	Polychytriales		Karlingiomyces	0.0002	0	0	0	1	0	0	0	1
Fungi	Dikarya	Ascomycota	Pezizomycotina	Sordariomycetes	Calosphaeriales	Calosphaeriaceae	Jattaea	0.0002	0	0	0	1	0	0	0	1
Fungi	Dikarya	Basidiomycota	Agaricomycotina	Dacrymycetes	Dacrymycetales	Dacrymycetaceae	Heterotextus	0.0002	0	0	0	1	0	0	0	1
Fungi	Dikarya	Ascomycota	Pezizomycotina	Lecanoromycetes	Lecanorales	Cladoniaceae	Heterodea	0.0002	0	0	0	1	0	0	0	1
Fungi	Dikarya	Ascomycota	Pezizomycotina	Leotiomycetes	Helotiales	Helotiaceae	Helicodendron	0.0002	0	0	0	1	0	0	0	1
Fungi		Mucoromycota	Glomeromycotina	Glomeromycetes	Archaeosporales	Geosiphonaceae	Geosiphon	0.0002	0	0	0	1	0	0	0	1
Fungi	Dikarya	Ascomycota	Saccharomycotina	Saccharomycetes	Saccharomycetales	Dipodascaceae	Galactomyces	0.0002	0	0	0	1	0	0	0	1
Fungi	Dikarya	Ascomycota	Pezizomycotina	Sordariomycetes	Ophiostomatales	Ophiostomataceae	Fragosphaeria	0.0002	0	0	0	1	0	0	0	1
Fungi	Dikarya	Ascomycota	Pezizomycotina	Sordariomycetes			Flammispora	0.0002	0	0	0	1	0	0	0	1
Fungi	Dikarya	Basidiomycota	Agaricomycotina	Agaricomycetes	Polyporales	Polyporaceae	Fibroporia	0.0002	0	0	0	1	0	0	0	1
Fungi	Dikarya	Ascomycota	Pezizomycotina	Leotiomycetes	Helotiales		Exochalara	0.0002	0	0	0	1	0	0	0	1
Fungi	Dikarya	Ascomycota	Pezizomycotina	Sordariomycetes	Hypocreales	Clavicipitaceae	Ephelis	0.0002	0	0	0	1	0	0	0	1
Fungi	Dikarya	Ascomycota	Pezizomycotina	Pezizomycetes	Pezizales	Pezizaceae	Elderia	0.0002	0	0	0	1	0	0	0	1
Fungi	Dikarya	Ascomycota	Pezizomycotina	Pezizomycetes	Pezizales	Morchellaceae	Disciotis	0.0002	0	0	0	1	0	0	0	1
Fungi	Dikarya	Ascomycota	Pezizomycotina	Dothideomycetes	Dothideales	Dothioraceae	Delphinella	0.0002	0	0	0	1	0	0	0	1
Fungi	Dikarya	Basidiomycota	Agaricomycotina	Agaricomycetes	Agaricales	Strophariaceae	Deconica	0.0002	0	0	0	1	0	0	0	1
Fungi	Dikarya	Basidiomycota	Agaricomycotina	Agaricomycetes	Agaricales	Agaricaceae	Coprinus	0.0002	0	0	0	1	0	0	0	1
Fungi	Dikarya	Ascomycota	Pezizomycotina	Leotiomycetes	Helotiales	Chaetomellaceae	Chaetomella	0.0002	0	0	0	1	0	0	0	1
Fungi	Dikarya	Ascomycota	Pezizomycotina	Eurotiomycetes	Verrucariales	Verrucariaceae	Catapyrenium	0.0002	0	0	0	1	0	0	0	1
Fungi	Dikarya	Ascomycota	Pezizomycotina	Leotiomycetes	Helotiales	Sclerotiniaceae	Botrytis	0.0002	0	0	0	1	0	0	0	1
Fungi	Dikarya	Ascomycota	Pezizomycotina	Sordariomycetes	Sordariales	Lasiosphaeriaceae	Ascovaginospora	0.0002	0	0	0	1	0	0	0	1
Fungi	Dikarya	Basidiomycota	Pucciniomycotina	Pucciniomycetes	Pucciniales	Coleosporiaceae	Coleosporium	0	0.08	0.473	0.1143	0	1	1	1	3
Fungi	Dikarya	Ascomycota	Pezizomycotina	Dothideomycetes	Capnodiales	Mycosphaerellaceae	Ramularia	0	0.0248	0.0259	0.0036	0	1	1	1	3
Fungi	Dikarya	Basidiomycota	Pucciniomycotina	Pucciniomycetes	Pucciniales	Pucciniaceae	Puccinia	0	0.0191	0.0009	0	0	1	1	0	2
Fungi	Dikarya	Basidiomycota	Agaricomycotina	Tremellomycetes	Tremellales	Bulleraceae	Genolevuria	0	0.017	0.0068	0.0005	0	1	1	1	3
Fungi	Dikarya	Basidiomycota	Pucciniomycotina	Cystobasidiomycetes	Cystobasidiales		Occultifur	0	0.0127	0.0261	0.0014	0	1	1	1	3
Fungi	Dikarya	Basidiomycota	Pucciniomycotina	Pucciniomycetes	Pucciniales	Pucciniaceae	Uromyces	0	0.0116	0.0045	0.0032	0	1	1	1	3
Fungi	Dikarya	Basidiomycota	Agaricomycotina	Tremellomycetes	Filobasidiales	Piskurozymaceae	Piskurozyma	0	0.0114	0.0077	0	0	1	1	0	2
Fungi	Dikarya	Basidiomycota	Agaricomycotina	Agaricomycetes	Cantharellales		Minimedusa	0	0.01	0.0091	0.0002	0	1	1	1	3
Fungi	Dikarya	Ascomycota	Saccharomycotina	Saccharomycetes	Saccharomycetales	Saccharomycetaceae	Cyniclomyces	0	0.0077	0.2082	0.002	0	1	1	1	3
Fungi		Zoopagomycota	Entomophthoromycotina	Entomophthoromycetes	Entomophthorales	Entomophthoraceae	Eryniopsis	0	0.0064	0.0032	0	0	1	1	0	2
Fungi	Dikarya	Basidiomycota	Pucciniomycotina	Cystobasidiomycetes	Erythrobasidiales		Erythrobasidiaceae	0	0.0039	0.0107	0.0011	0	1	1	1	3
Fungi	Dikarya	Ascomycota	Pezizomycotina	Dothideomycetes	Capnodiales	Teratosphaeriaceae	Pseudotaeniolina	0	0.0034	0.0032	0	0	1	1	0	2
Fungi		Mucoromycota	Mucoromycotina		Mucorales	Lichtheimiaceae	Rhizomucor	0	0.0032	0.0225	0.0011	0	1	1	1	3
Fungi	Dikarya	Basidiomycota	Agaricomycotina	Agaricomycetes			Tremellodendropsis	0	0.0032	0.003	0.0009	0	1	1	1	3
Fungi	Dikarya	Basidiomycota	Ustilaginomycotina	Ustilaginomycetes	Ustilaginales	Ustilaginaceae	Farysia	0	0.0032	0.0023	0	0	1	1	0	2
Fungi	Dikarya	Basidiomycota	Agaricomycotina	Tremellomycetes	Tremellales	Trimorphomycetaceae	Sugitazyma	0	0.0025	0.005	0.0005	0	1	1	1	3
Fungi	Dikarya	Ascomycota	Saccharomycotina	Saccharomycetes	Saccharomycetales	Debaryomycetaceae	Wickerhamia	0	0.0023	0.0293	0.1134	0	1	1	1	3
Fungi	Dikarya	Basidiomycota	Ustilaginomycotina	Exobasidiomycetes	Tilletiales	Tilletiaceae	Tilletia	0	0.0023	0.007	0	0	1	1	0	2
Fungi	Dikarya	Basidiomycota	Ustilaginomycotina	Exobasidiomycetes	Exobasidiales	Brachybasidiaceae	Meira	0	0.0023	0.0011	0	0	1	1	0	2
Fungi	Dikarya	Basidiomycota	Pucciniomycotina	Pucciniomycetes	Pucciniales	Melampsoraceae	Melampsora	0	0.002	0.0084	0	0	1	1	0	2
Fungi	Dikarya	Ascomycota	Saccharomycotina	Saccharomycetes	Saccharomycetales	Saccharomycetaceae	Kazachstania	0	0.0018	0.005	0.0091	0	1	1	1	3
Fungi	Dikarya	Basidiomycota	Pucciniomycotina	Microbotryomycetes		Chrysozymaceae	Fellozyma	0	0.0018	0.0018	0	0	1	1	0	2
Fungi	Dikarya	Basidiomycota	Agaricomycotina	Tremellomycetes	Tremellales	Naemateliaceae	Naematelia	0	0.0016	0.0095	0	0	1	1	0	2
Fungi	Dikarya	Ascomycota	Pezizomycotina	Dothideomycetes	Capnodiales		Peltaster	0	0.0016	0.0064	0	0	1	1	0	2
Fungi	Dikarya	Basidiomycota	Pucciniomycotina	Cystobasidiomycetes			Symmetrospora	0	0.0016	0.0005	0	0	1	1	0	2
Fungi	Dikarya	Ascomycota	Pezizomycotina	Sordariomycetes	Diaporthales	Gnomoniaceae	Plagiostoma	0	0.0014	0.0125	0.0002	0	1	1	1	3
Fungi	Dikarya	Basidiomycota	Pucciniomycotina	Pucciniomycetes	Pucciniales	Pucciniaceae	Sphenorchidium	0	0.0014	0.0055	0	0	1	1	0	2
Fungi	Dikarya	Basidiomycota	Pucciniomycotina	Microbotryomycetes	Sporidiobolales	Sporidiobolaceae	Sporidiobolus	0	0.0014	0.0016	0	0	1	1	0	2
Fungi	Dikarya	Basidiomycota	Agaricomycotina	Agaricomycetes	Polyporales	Coriolaceae	Coriolopsis	0	0.0014	0.0005	0	0	1	1	0	2
Fungi	Dikarya	Basidiomycota	Pucciniomycotina	Pucciniomycetes	Pucciniales		Hemileia	0	0.0011	0.0036	0	0	1	1	0	2
Fungi	Dikarya	Basidiomycota	Agaricomycotina	Tremellomycetes	Tremellales	Sirobasidiaceae	Fibulobasidium	0	0.0011	0.0027	0	0	1	1	0	2
Fungi	Dikarya	Basidiomycota	Agaricomycotina	Agaricomycetes	Polyporales	Phanerochaetaceae	Phanerochaete	0	0.0011	0.0016	0.0002	0	1	1	1	3
Fungi	Dikarya	Ascomycota	Pezizomycotina	Dothideomycetes	Capnodiales	Capnodiaceae	Scorias	0	0.0011	0.0011	0	0	1	1	0	2
Fungi	Dikarya	Ascomycota	Pezizomycotina	Sordariomycetes	Xylariales	Diatrypaceae	Cryptovalsa	0	0.0011	0.0009	0	0	1	1	0	2
Fungi	Dikarya	Ascomycota	Pezizomycotina	Pezizomycetes	Pezizales	Sarcoscyphaceae	Pseudopithyella	0	0.0011	0.0007	0	0	1	1	0	2
Fungi	Dikarya	Basidiomycota	Pucciniomycotina	Pucciniomycetes	Pucciniales	Pucciniastraceae	Melampsorella	0	0.0009	0.0032	0.0332	0	1	1	1	3
Fungi	Dikarya	Ascomycota	Saccharomycotina	Saccharomycetes	Saccharomycetales	Pichiaceae	Nakazawaea	0	0.0009	0.0032	0	0	1	1	0	2
Fungi	Dikarya	Ascomycota	Saccharomycotina	Saccharomycetes	Saccharomycetales	Alloascoideaceae	Alloascoidea	0	0.0009	0.003	0	0	1	1	0	2
Fungi	Dikarya	Ascomycota	Pezizomycotina	Sordariomycetes	Hypocreales	Nectriaceae	Xenoacremonium	0	0.0009	0.0009	0.005	0	1	1	1	3
Fungi	Dikarya	Ascomycota	Pezizomycotina	Lecanoromycetes	Teloschistales	Teloschistaceae	Xanthomendoza	0	0.0009	0.0007	0	0	1	1	0	2
Fungi	Dikarya	Ascomycota	Pezizomycotina	Lecanoromycetes	Lecanorales	Parmeliaceae	Xanthoparmelia	0	0.0009	0	0	0	1	0	0	1
Fungi	Dikarya	Ascomycota	Saccharomycotina	Saccharomycetes	Saccharomycetales	Dipodascaceae	Yarrowia	0	0.0007	0.0239	0.6302	0	1	1	1	3
Fungi	Dikarya	Ascomycota	Pezizomycotina	Dothideomycetes	Capnodiales	Mycosphaerellaceae	Zasmidium	0	0.0007	0.002	0.0002	0	1	1	1	3
Fungi	Dikarya	Ascomycota	Pezizomycotina	Dothideomycetes	Mytilinidiales	Mytilinidiaceae	Mytilinidion	0	0.0007	0.0016	0.0002	0	1	1	1	3
Fungi	Dikarya	Basidiomycota	Pucciniomycotina	Microbotryomycetes		Chrysozymaceae	Sampaiozyma	0	0.0007	0.0014	0.0002	0	1	1	1	3
Fungi	Dikarya	Ascomycota	Pezizomycotina	Lecanoromycetes	Lecanorales	Parmeliaceae	Parmotrema	0	0.0007	0.0014	0	0	1	1	0	2
Fungi	Dikarya	Ascomycota	Pezizomycotina	Leotiomycetes	Helotiales	Cordieritidaceae	Cordierites	0	0.0007	0.0011	0	0	1	1	0	2
Fungi	Dikarya	Basidiomycota	Ustilaginomycotina	Exobasidiomycetes	Doassansiales	Rhamphosporaceae	Rhamphospora	0	0.0007	0.0011	0	0	1	1	0	2
Fungi	Dikarya	Ascomycota	Pezizomycotina	Leotiomycetes	Helotiales	Cordieritidaceae	Thamnogalla	0	0.0007	0.0007	0.0007	0	1	1	1	3
Fungi	Dikarya	Basidiomycota	Agaricomycotina	Agaricomycetes	Agaricales	Schizophyllaceae	Schizophyllum	0	0.0007	0.0007	0	0	1	1	0	2
Fungi	Dikarya	Ascomycota	Pezizomycotina	Dothideomycetes	Pleosporales	Pleosporaceae	Setosphaeria	0	0.0007	0.0005	0.0043	0	1	1	1	3
Fungi	Dikarya	Ascomycota	Pezizomycotina	Leotiomycetes	Erysiphales	Erysiphaceae	Golovinomyces	0	0.0007	0.0005	0	0	1	1	0	2
Fungi	Dikarya	Basidiomycota	Pucciniomycotina	Pucciniomycetes	Pucciniales	Cronartiaceae	Cronartium	0	0.0007	0.0005	0	0	1	1	0	2
Fungi	Dikarya	Ascomycota	Pezizomycotina	Dothideomycetes	Capnodiales	Dissoconiaceae	Dissoconium	0	0.0007	0.0002	0	0	1	1	0	2
Fungi	Dikarya	Ascomycota	Pezizomycotina	Lecanoromycetes	Ostropales	Stictidaceae	Cyanodermella	0	0.0007	0.0002	0	0	1	1	0	2
Fungi	Dikarya	Ascomycota	Pezizomycotina	Dothideomycetes	Capnodiales	Teratosphaeriaceae	Catenulostroma	0	0.0007	0	0.0009	0	1	0	1	2
Fungi	Dikarya	Ascomycota	Saccharomycotina	Saccharomycetes	Saccharomycetales	Debaryomycetaceae	Babjeviella	0	0.0007	0	0	0	1	0	0	1
Fungi	Dikarya	Ascomycota	Saccharomycotina	Saccharomycetes	Saccharomycetales	Saccharomycetaceae	Saccharomyces	0	0.0005	0.0366	0.0684	0	1	1	1	3
Fungi	Dikarya	Ascomycota	Pezizomycotina	Sordariomycetes	Microascales		Gabarnaudia	0	0.0005	0.0073	0	0	1	1	0	2
Fungi	Dikarya	Ascomycota	Pezizomycotina	Leotiomycetes	Erysiphales	Erysiphaceae	Microidium	0	0.0005	0.0048	0	0	1	1	0	2
Fungi	Dikarya	Ascomycota	Pezizomycotina	Leotiomycetes	Rhytismatales	Rhytismataceae	Meria	0	0.0005	0.0023	0	0	1	1	0	2
Fungi	Dikarya	Ascomycota	Pezizomycotina	Pezizomycetes	Pezizales	Tuberaceae	Choiromyces	0	0.0005	0.0007	0	0	1	1	0	2
Fungi	Dikarya	Ascomycota	Pezizomycotina	Sordariomycetes	Xylariales		Liberomyces	0	0.0005	0.0007	0	0	1	1	0	2
Fungi	Dikarya	Ascomycota	Pezizomycotina	Lecanoromycetes	Peltigerales	Pannariaceae	Fuscopannaria	0	0.0005	0.0005	0	0	1	1	0	2
Fungi	Dikarya	Ascomycota	Pezizomycotina	Leotiomycetes	Helotiales	Cordieritidaceae	Ionomidotis	0	0.0005	0.0005	0	0	1	1	0	2
Fungi	Dikarya	Ascomycota	Pezizomycotina	Lecanoromycetes	Caliciales	Physciaceae	Physcia	0	0.0005	0.0002	0.0002	0	1	1	1	3
Fungi	Dikarya	Ascomycota	Pezizomycotina	Sordariomycetes	Hypocreales	Tilachlidiaceae	Septofusidium	0	0.0005	0.0002	0.0002	0	1	1	1	3
Fungi	Dikarya	Ascomycota	Pezizomycotina	Lecanoromycetes	Caliciales	Physciaceae	Rinodinella	0	0.0005	0.0002	0	0	1	1	0	2
Fungi	Dikarya	Ascomycota	Pezizomycotina	Leotiomycetes	Rhytismatales	Ascodichaenaceae	Pseudophacidium	0	0.0005	0.0002	0	0	1	1	0	2
Fungi	Dikarya	Basidiomycota	Agaricomycotina	Agaricomycetes	Polyporales	Meruliaceae	Meruliopsis	0	0.0005	0	0	0	1	0	0	1
Fungi	Dikarya	Ascomycota	Pezizomycotina	Sordariomycetes	Glomerellales	Plectosphaerellaceae	Acrostalagmus	0	0.0002	0.0539	0.0027	0	1	1	1	3
Fungi	Dikarya	Ascomycota	Saccharomycotina	Saccharomycetes	Saccharomycetales	Metschnikowiaceae	Danielozyma	0	0.0002	0.0059	0.0111	0	1	1	1	3
Fungi	Dikarya	Ascomycota	Pezizomycotina	Dothideomycetes	Capnodiales	Capnodiaceae	Leptoxyphium	0	0.0002	0.0055	0	0	1	1	0	2
Fungi	Dikarya	Ascomycota	Saccharomycotina	Saccharomycetes	Saccharomycetales	Pichiaceae	Kregervanrija	0	0.0002	0.0027	0.0007	0	1	1	1	3
Fungi	Dikarya	Ascomycota	Saccharomycotina	Saccharomycetes	Saccharomycetales	Debaryomycetaceae	Peterozyma	0	0.0002	0.0023	0	0	1	1	0	2
Fungi	Dikarya	Ascomycota	Pezizomycotina	Pezizomycetes	Pezizales	Rhizinaceae	Rhizina	0	0.0002	0.0016	0.0002	0	1	1	1	3
Fungi	Dikarya	Basidiomycota	Pucciniomycotina	Microbotryomycetes	Microbotryales	Microbotryaceae	Sphacelotheca	0	0.0002	0.0014	0	0	1	1	0	2
Fungi	Dikarya	Basidiomycota	Agaricomycotina	Tremellomycetes	Tremellales	Cryptococcaceae	Kwoniella	0	0.0002	0.0011	0	0	1	1	0	2
Fungi	Dikarya	Ascomycota	Pezizomycotina	Dothideomycetes	Jahnulales	Aliquandostipitaceae	Jahnula	0	0.0002	0.0009	0	0	1	1	0	2
Fungi	Dikarya	Ascomycota	Pezizomycotina	Dothideomycetes	Myriangiales	Elsinoaceae	Elsinoe	0	0.0002	0.0009	0	0	1	1	0	2
Fungi	Dikarya	Basidiomycota	Pucciniomycotina	Pucciniomycetes	Pucciniales		Blastospora	0	0.0002	0.0009	0	0	1	1	0	2
Fungi	Dikarya	Ascomycota	Pezizomycotina	Eurotiomycetes	Onygenales	Onygenaceae	Onygena	0	0.0002	0.0007	0.0005	0	1	1	1	3
Fungi	Dikarya	Ascomycota	Pezizomycotina	Dothideomycetes	Pleosporales	Didymosphaeriaceae	Pseudocamarosporium	0	0.0002	0.0007	0	0	1	1	0	2
Fungi	Dikarya	Ascomycota	Pezizomycotina	Dothideomycetes	Capnodiales	Extremaceae	Vermiconia	0	0.0002	0.0005	0.0009	0	1	1	1	3
Fungi	Dikarya	Ascomycota	Pezizomycotina	Lecanoromycetes	Ostropales	Graphidaceae	Xalocoa	0	0.0002	0.0005	0.0007	0	1	1	1	3
Fungi	Dikarya	Basidiomycota	Agaricomycotina	Agaricomycetes	Boletales	Rhizopogonaceae	Rhizopogon	0	0.0002	0.0005	0.0002	0	1	1	1	3
Fungi	Dikarya	Ascomycota	Pezizomycotina	Dothideomycetes	Capnodiales	Teratosphaeriaceae	Baudoinia	0	0.0002	0.0005	0	0	1	1	0	2
Fungi	Dikarya	Ascomycota	Pezizomycotina	Dothideomycetes	Pleosporales	Delitschiaceae	Delitschia	0	0.0002	0.0005	0	0	1	1	0	2
Fungi	Dikarya	Basidiomycota	Agaricomycotina	Tremellomycetes	Tremellales	Trimorphomycetaceae	Trimorphomyces	0	0.0002	0.0005	0	0	1	1	0	2
Fungi	Dikarya	Ascomycota	Pezizomycotina	Dothideomycetes	Botryosphaeriales	Botryosphaeriaceae	Diplodia	0	0.0002	0.0002	0.0002	0	1	1	1	3
Fungi	Dikarya	Ascomycota	Pezizomycotina	Eurotiomycetes	Chaetothyriales	Herpotrichiellaceae	Berlesiella	0	0.0002	0.0002	0.0002	0	1	1	1	3
Fungi	Dikarya	Ascomycota	Pezizomycotina	Pezizomycetes	Pezizales	Pezizaceae	Mattirolomyces	0	0.0002	0.0002	0.0002	0	1	1	1	3
Fungi	Dikarya	Ascomycota	Pezizomycotina	Dothideomycetes	Valsariales	Valsariaceae	Valsaria	0	0.0002	0.0002	0	0	1	1	0	2
Fungi	Dikarya	Ascomycota	Pezizomycotina	Lecanoromycetes	Lecanorales	Parmeliaceae	Parmeliopsis	0	0.0002	0.0002	0	0	1	1	0	2
Fungi	Dikarya	Ascomycota	Pezizomycotina	Lecanoromycetes	Lecanorales	Psoraceae	Psora	0	0.0002	0.0002	0	0	1	1	0	2
Fungi	Dikarya	Ascomycota	Pezizomycotina	Lecanoromycetes	Lecanorales	Stereocaulaceae	Lepraria	0	0.0002	0.0002	0	0	1	1	0	2
Fungi	Dikarya	Ascomycota	Pezizomycotina	Lichinomycetes	Lichinales	Lichinaceae	Stromatella	0	0.0002	0.0002	0	0	1	1	0	2
Fungi	Dikarya	Ascomycota	Pezizomycotina	Sordariomycetes	Hypocreales	Clavicipitaceae	Claviceps	0	0.0002	0.0002	0	0	1	1	0	2
Fungi	Dikarya	Ascomycota	Pezizomycotina	Sordariomycetes	Xylariales	Hyponectriaceae	Monographella	0	0.0002	0.0002	0	0	1	1	0	2
Fungi	Dikarya	Ascomycota	Saccharomycotina	Saccharomycetes	Saccharomycetales	Saccharomycetaceae	Naumovozyma	0	0.0002	0.0002	0	0	1	1	0	2
Fungi	Dikarya	Basidiomycota	Pucciniomycotina	Pucciniomycetes	Pucciniales	Phragmidiaceae	Phragmidium	0	0.0002	0.0002	0	0	1	1	0	2
Fungi	Dikarya	Ascomycota	Pezizomycotina	Dothideomycetes	Capnodiales	Mycosphaerellaceae	Phaeophleospora	0	0.0002	0	0.0007	0	1	0	1	2
Fungi	Dikarya	Ascomycota	Pezizomycotina	Leotiomycetes	Helotiales	Chaetomellaceae	Synchaetomella	0	0.0002	0	0.0002	0	1	0	1	2
Fungi	Dikarya	Ascomycota	Pezizomycotina	Lichinomycetes	Lichinales	Lichinaceae	Thyrea	0	0.0002	0	0.0002	0	1	0	1	2
Fungi	Dikarya	Ascomycota	Pezizomycotina	Sordariomycetes	Glomerellales	Australiascaceae	Monilochaetes	0	0.0002	0	0.0002	0	1	0	1	2
Fungi	Dikarya	Basidiomycota	Agaricomycotina	Agaricomycetes	Corticiales	Corticiaceae	Rhizochaete	0	0.0002	0	0.0002	0	1	0	1	2
Fungi	Dikarya	Basidiomycota	Agaricomycotina	Agaricomycetes	Phallales	Clathraceae	Pseudocolus	0	0.0002	0	0.0002	0	1	0	1	2
Fungi		Mucoromycota	Mucoromycotina		Mucorales	Mycotyphaceae	Mycotypha	0	0.0002	0	0	0	1	0	0	1
Fungi		Zoopagomycota	Kickxellomycotina		Kickxellales	Kickxellaceae	Dipsacomyces	0	0.0002	0	0	0	1	0	0	1
Fungi	Dikarya	Ascomycota	Pezizomycotina	Dothideomycetes		Gloniaceae	Cenococcum	0	0.0002	0	0	0	1	0	0	1
Fungi	Dikarya	Ascomycota	Pezizomycotina	Dothideomycetes	Capnodiales	Dissoconiaceae	Ramichloridium	0	0.0002	0	0	0	1	0	0	1
Fungi	Dikarya	Ascomycota	Pezizomycotina	Dothideomycetes	Capnodiales	Mycosphaerellaceae	Sphaerulina	0	0.0002	0	0	0	1	0	0	1
Fungi	Dikarya	Ascomycota	Pezizomycotina	Dothideomycetes	Pleosporales	Didymellaceae	Epicoccum	0	0.0002	0	0	0	1	0	0	1
Fungi	Dikarya	Ascomycota	Pezizomycotina	Dothideomycetes	Pleosporales	Massarinaceae	Byssothecium	0	0.0002	0	0	0	1	0	0	1
Fungi	Dikarya	Ascomycota	Pezizomycotina	Dothideomycetes	Pleosporales	Pleosporaceae	Pyrenophora	0	0.0002	0	0	0	1	0	0	1
Fungi	Dikarya	Ascomycota	Pezizomycotina	Eurotiomycetes	Coryneliales	Coryneliaceae	Caliciopsis	0	0.0002	0	0	0	1	0	0	1
Fungi	Dikarya	Ascomycota	Pezizomycotina	Lecanoromycetes	Caliciales	Caliciaceae	Diplotomma	0	0.0002	0	0	0	1	0	0	1
Fungi	Dikarya	Ascomycota	Pezizomycotina	Lecanoromycetes	Lecanorales	Parmeliaceae	Menegazzia	0	0.0002	0	0	0	1	0	0	1
Fungi	Dikarya	Ascomycota	Pezizomycotina	Lecanoromycetes	Lecanorales	Sphaerophoraceae	Leifidium	0	0.0002	0	0	0	1	0	0	1
Fungi	Dikarya	Ascomycota	Pezizomycotina	Lecanoromycetes	Peltigerales	Lobariaceae	Pseudocyphellaria	0	0.0002	0	0	0	1	0	0	1
Fungi	Dikarya	Ascomycota	Pezizomycotina	Lecanoromycetes	Teloschistales	Teloschistaceae	Xanthocarpia	0	0.0002	0	0	0	1	0	0	1
Fungi	Dikarya	Ascomycota	Pezizomycotina	Leotiomycetes	Helotiales	Helotiaceae	Geniculospora	0	0.0002	0	0	0	1	0	0	1
Fungi	Dikarya	Ascomycota	Pezizomycotina	Sordariomycetes	Hypocreales		Ustilaginoidea	0	0.0002	0	0	0	1	0	0	1
Fungi	Dikarya	Ascomycota	Pezizomycotina	Sordariomycetes	Lulworthiales	Lulworthiaceae	Lulwoidea	0	0.0002	0	0	0	1	0	0	1
Fungi	Dikarya	Ascomycota	Pezizomycotina	Sordariomycetes	Xylariales		Dicyma	0	0.0002	0	0	0	1	0	0	1
Fungi	Dikarya	Basidiomycota	Agaricomycotina	Agaricomycetes	Agaricales	Omphalotaceae	Omphalotus	0	0.0002	0	0	0	1	0	0	1
Fungi	Dikarya	Basidiomycota	Agaricomycotina	Agaricomycetes	Corticiales	Corticiaceae	Dentocorticium	0	0.0002	0	0	0	1	0	0	1
Fungi	Dikarya	Basidiomycota	Agaricomycotina	Agaricomycetes	Polyporales	Coriolaceae	Laetiporus	0	0.0002	0	0	0	1	0	0	1
Fungi	Dikarya	Basidiomycota	Agaricomycotina	Agaricomycetes	Polyporales	Lentinaceae	Lentinus	0	0.0002	0	0	0	1	0	0	1
Fungi	Dikarya	Basidiomycota	Agaricomycotina	Agaricomycetes	Polyporales	Polyporaceae	Neolentiporus	0	0.0002	0	0	0	1	0	0	1
Fungi	Dikarya	Basidiomycota	Agaricomycotina	Agaricomycetes	Russulales	Gloeocystidiellaceae	Laxitextum	0	0.0002	0	0	0	1	0	0	1
Fungi	Dikarya	Basidiomycota	Pucciniomycotina	Microbotryomycetes	Kriegeriales	Kriegeriaceae	Kriegeria	0	0.0002	0	0	0	1	0	0	1
Fungi	Dikarya	Basidiomycota	Pucciniomycotina	Pucciniomycetes	Pucciniales	Pucciniaceae	Puccorchidium	0	0.0002	0	0	0	1	0	0	1
Fungi	Dikarya	Basidiomycota	Pucciniomycotina	Pucciniomycetes	Pucciniales	Uropyxidaceae	Macruropyxis	0	0.0002	0	0	0	1	0	0	1
Fungi	Dikarya	Ascomycota	Pezizomycotina	Sordariomycetes	Glomerellales	Plectosphaerellaceae	Gibellulopsis	0	0	0.0105	0	0	0	1	0	1
Fungi	Dikarya	Ascomycota	Pezizomycotina	Eurotiomycetes	Eurotiales	Aspergillaceae	Thysanophora	0	0	0.0091	0	0	0	1	0	1
Fungi	Dikarya	Basidiomycota	Pucciniomycotina	Pucciniomycetes	Pucciniales		Aecidium	0	0	0.007	0	0	0	1	0	1
Fungi	Dikarya	Basidiomycota	Agaricomycotina	Agaricomycetes	Phallales	Phallaceae	Phallus	0	0	0.0034	0.0002	0	0	1	1	2
Fungi	Dikarya	Ascomycota	Pezizomycotina	Dothideomycetes	Capnodiales	Teratosphaeriaceae	Meristemomyces	0	0	0.0025	0.0002	0	0	1	1	2
Fungi	Dikarya	Ascomycota	Saccharomycotina	Saccharomycetes	Saccharomycetales	Saccharomycetaceae	Lachancea	0	0	0.0023	0.0007	0	0	1	1	2
Fungi	Dikarya	Ascomycota	Pezizomycotina	Leotiomycetes	Erysiphales	Erysiphaceae	Erysiphe	0	0	0.0018	0.0007	0	0	1	1	2
Fungi	Dikarya	Ascomycota	Pezizomycotina	Sordariomycetes	Pleurotheciales	Pleurotheciaceae	Phaeoisaria	0	0	0.0016	0.0005	0	0	1	1	2
Fungi	Dikarya	Ascomycota	Pezizomycotina	Leotiomycetes	Helotiales	Sclerotiniaceae	Monilinia	0	0	0.0016	0	0	0	1	0	1
Fungi	Dikarya	Ascomycota	Pezizomycotina	Eurotiomycetes	Mycocaliciales	Mycocaliciaceae	Stenocybe	0	0	0.0014	0.0002	0	0	1	1	2
Fungi	Dikarya	Ascomycota	Saccharomycotina	Saccharomycetes	Saccharomycetales	Metschnikowiaceae	Kodamaea	0	0	0.0014	0	0	0	1	0	1
Fungi		Mucoromycota	Mucoromycotina		Mucorales	Rhizopodaceae	Syzygites	0	0	0.0011	0	0	0	1	0	1
Fungi	Dikarya	Ascomycota	Pezizomycotina	Eurotiomycetes	Eurotiales	Aspergillaceae	Xerochrysium	0	0	0.0009	0.0005	0	0	1	1	2
Fungi	Dikarya	Ascomycota	Saccharomycotina	Saccharomycetes	Saccharomycetales		Ambrosiozyma	0	0	0.0009	0.0002	0	0	1	1	2
Fungi		Chytridiomycota		Monoblepharidomycetes	Monoblepharidales		Hyaloraphidium	0	0	0.0009	0	0	0	1	0	1
Fungi	Dikarya	Basidiomycota	Pucciniomycotina	Pucciniomycetes	Pucciniales	Pucciniastraceae	Thekopsora	0	0	0.0009	0	0	0	1	0	1
Fungi	Dikarya	Basidiomycota	Ustilaginomycotina	Exobasidiomycetes	Tilletiales	Tilletiaceae	Erratomyces	0	0	0.0009	0	0	0	1	0	1
Fungi	Dikarya	Ascomycota	Saccharomycotina	Saccharomycetes	Saccharomycetales	Saccharomycetaceae	Issatchenkia	0	0	0.0007	0	0	0	1	0	1
Fungi	Dikarya	Basidiomycota	Ustilaginomycotina	Exobasidiomycetes	Georgefischeriales	Tilletiariaceae	Phragmotaenium	0	0	0.0007	0	0	0	1	0	1
Fungi	Dikarya	Ascomycota	Saccharomycotina	Saccharomycetes	Saccharomycetales	Dipodascaceae	Sporopachydermia	0	0	0.0005	0.2166	0	0	1	1	2
Fungi	Dikarya	Ascomycota	Pezizomycotina	Eurotiomycetes	Eurotiales	Aspergillaceae	Eurotium	0	0	0.0005	0.0014	0	0	1	1	2
Fungi	Dikarya	Ascomycota	Saccharomycotina	Saccharomycetes	Saccharomycetales	Saccharomycetaceae	Zygotorulaspora	0	0	0.0005	0.0005	0	0	1	1	2
Fungi	Dikarya	Ascomycota	Pezizomycotina	Eurotiomycetes	Onygenales	Onygenaceae	Uncinocarpus	0	0	0.0005	0.0002	0	0	1	1	2
Fungi	Dikarya	Ascomycota	Pezizomycotina	Lecanoromycetes	Pertusariales	Icmadophilaceae	Siphula	0	0	0.0005	0.0002	0	0	1	1	2
Fungi	Dikarya	Basidiomycota	Ustilaginomycotina	Exobasidiomycetes	Georgefischeriales	Georgefischeriaceae	Georgefischeria	0	0	0.0005	0.0002	0	0	1	1	2
Fungi		Mucoromycota	Mucoromycotina		Mucorales	Lichtheimiaceae	Thermomucor	0	0	0.0005	0	0	0	1	0	1
Fungi		Mucoromycota	Mucoromycotina		Mucorales	Syncephalastraceae	Syncephalastrum	0	0	0.0005	0	0	0	1	0	1
Fungi	Dikarya	Ascomycota	Pezizomycotina	Dothideomycetes	Tubeufiales	Tubeufiaceae	Tubeufia	0	0	0.0005	0	0	0	1	0	1
Fungi	Dikarya	Ascomycota	Pezizomycotina	Eurotiomycetes	Onygenales	Nannizziopsiaceae	Paranannizziopsis	0	0	0.0005	0	0	0	1	0	1
Fungi	Dikarya	Ascomycota	Pezizomycotina	Lecanoromycetes	Caliciales	Physciaceae	Heterodermia	0	0	0.0005	0	0	0	1	0	1
Fungi	Dikarya	Ascomycota	Pezizomycotina	Sordariomycetes	Hypocreales	Nectriaceae	Neonectria	0	0	0.0005	0	0	0	1	0	1
Fungi	Dikarya	Ascomycota	Pezizomycotina	Sordariomycetes	Microascales	Halosphaeriaceae	Natantispora	0	0	0.0005	0	0	0	1	0	1
Fungi	Dikarya	Ascomycota	Saccharomycotina	Saccharomycetes	Saccharomycetales	Cephaloascaceae	Cephaloascus	0	0	0.0005	0	0	0	1	0	1
Fungi	Dikarya	Basidiomycota	Pucciniomycotina	Cystobasidiomycetes			Sakaguchia	0	0	0.0005	0	0	0	1	0	1
Fungi	Dikarya	Ascomycota	Pezizomycotina	Sordariomycetes	Conioscyphales	Conioscyphaceae	Conioscypha	0	0	0.0002	0.0009	0	0	1	1	2
Fungi	Dikarya	Ascomycota	Pezizomycotina	Leotiomycetes	Helotiales	Leotiaceae	Alatospora	0	0	0.0002	0.0005	0	0	1	1	2
Fungi	Dikarya	Ascomycota	Pezizomycotina	Orbiliomycetes	Orbiliales	Orbiliaceae	Drechslerella	0	0	0.0002	0.0005	0	0	1	1	2
Fungi	Dikarya	Ascomycota	Saccharomycotina	Saccharomycetes	Saccharomycetales	Trichomonascaceae	Spencermartinsiella	0	0	0.0002	0.0005	0	0	1	1	2
Fungi	Dikarya	Ascomycota	Pezizomycotina	Eurotiomycetes	Sclerococcales		Fusichalara	0	0	0.0002	0.0002	0	0	1	1	2
Fungi		Zoopagomycota	Kickxellomycotina		Harpellales	Legeriomycetaceae	Zancudomyces	0	0	0.0002	0	0	0	1	0	1
Fungi	Dikarya	Ascomycota	Pezizomycotina	Dothideomycetes	Dothideales	Dothideaceae	Scleroconidioma	0	0	0.0002	0	0	0	1	0	1
Fungi	Dikarya	Ascomycota	Pezizomycotina	Dothideomycetes	Jahnulales	Aliquandostipitaceae	Aliquandostipite	0	0	0.0002	0	0	0	1	0	1
Fungi	Dikarya	Ascomycota	Pezizomycotina	Dothideomycetes	Pleosporales		Microsphaeropsis	0	0	0.0002	0	0	0	1	0	1
Fungi	Dikarya	Ascomycota	Pezizomycotina	Dothideomycetes	Pleosporales	Didymellaceae	Neoascochyta	0	0	0.0002	0	0	0	1	0	1
Fungi	Dikarya	Ascomycota	Pezizomycotina	Dothideomycetes	Pleosporales	Zopfiaceae	Didymocrea	0	0	0.0002	0	0	0	1	0	1
Fungi	Dikarya	Ascomycota	Pezizomycotina	Dothideomycetes	Valsariales	Valsariaceae	Myrmaecium	0	0	0.0002	0	0	0	1	0	1
Fungi	Dikarya	Ascomycota	Pezizomycotina	Dothideomycetes	Venturiales	Sympoventuriaceae	Fusicladium	0	0	0.0002	0	0	0	1	0	1
Fungi	Dikarya	Ascomycota	Pezizomycotina	Eurotiomycetes	Eurotiales		Eladia	0	0	0.0002	0	0	0	1	0	1
Fungi	Dikarya	Ascomycota	Pezizomycotina	Eurotiomycetes	Eurotiales	Aspergillaceae	Xeromyces	0	0	0.0002	0	0	0	1	0	1
Fungi	Dikarya	Ascomycota	Pezizomycotina	Lecanoromycetes	Lecanorales	Cladoniaceae	Cladonia	0	0	0.0002	0	0	0	1	0	1
Fungi	Dikarya	Ascomycota	Pezizomycotina	Lecanoromycetes	Lecanorales	Ramalinaceae	Ramalina	0	0	0.0002	0	0	0	1	0	1
Fungi	Dikarya	Ascomycota	Pezizomycotina	Leotiomycetes	Helotiales	Helotiaceae	Cyathicula	0	0	0.0002	0	0	0	1	0	1
Fungi	Dikarya	Ascomycota	Pezizomycotina	Sordariomycetes	Hypocreales	Clavicipitaceae	Metapochonia	0	0	0.0002	0	0	0	1	0	1
Fungi	Dikarya	Ascomycota	Pezizomycotina	Sordariomycetes	Microascales		Sphaeronaemella	0	0	0.0002	0	0	0	1	0	1
Fungi	Dikarya	Ascomycota	Pezizomycotina	Sordariomycetes	Microascales	Ceratocystidaceae	Huntiella	0	0	0.0002	0	0	0	1	0	1
Fungi	Dikarya	Ascomycota	Pezizomycotina	Sordariomycetes	Ophiostomatales	Ophiostomataceae	Pesotum	0	0	0.0002	0	0	0	1	0	1
Fungi	Dikarya	Ascomycota	Pezizomycotina	Sordariomycetes	Xylariales		Surculiseries	0	0	0.0002	0	0	0	1	0	1
Fungi	Dikarya	Ascomycota	Pezizomycotina	Sordariomycetes	Xylariales	Amphisphaeriaceae	Pestalosphaeria	0	0	0.0002	0	0	0	1	0	1
Fungi	Dikarya	Ascomycota	Saccharomycotina	Saccharomycetes	Saccharomycetales	Saccharomycetaceae	Macrorhabdus	0	0	0.0002	0	0	0	1	0	1
Fungi	Dikarya	Basidiomycota	Agaricomycotina	Agaricomycetes	Agaricales	Strophariaceae	Phaeomarasmius	0	0	0.0002	0	0	0	1	0	1
Fungi	Dikarya	Basidiomycota	Agaricomycotina	Agaricomycetes	Boletales	Gyrodontaceae	Gyrodon	0	0	0.0002	0	0	0	1	0	1
Fungi	Dikarya	Basidiomycota	Agaricomycotina	Agaricomycetes	Gloeophyllales	Gloeophyllaceae	Heliocybe	0	0	0.0002	0	0	0	1	0	1
Fungi	Dikarya	Basidiomycota	Agaricomycotina	Agaricomycetes	Polyporales	Polyporaceae	Polyporus	0	0	0.0002	0	0	0	1	0	1
Fungi	Dikarya	Basidiomycota	Pucciniomycotina	Cystobasidiomycetes	Erythrobasidiales		Hasegawazyma	0	0	0.0002	0	0	0	1	0	1
Fungi	Dikarya	Basidiomycota	Pucciniomycotina	Microbotryomycetes			Curvibasidium	0	0	0.0002	0	0	0	1	0	1
Fungi	Dikarya	Basidiomycota	Pucciniomycotina	Microbotryomycetes		Chrysozymaceae	Yunzhangia	0	0	0.0002	0	0	0	1	0	1
Fungi	Dikarya	Basidiomycota	Pucciniomycotina	Pucciniomycetes	Pucciniales		Achrotelium	0	0	0.0002	0	0	0	1	0	1
Fungi	Dikarya	Basidiomycota	Pucciniomycotina	Pucciniomycetes	Pucciniales	Uropyxidaceae	Tranzschelia	0	0	0.0002	0	0	0	1	0	1
Fungi	Dikarya	Basidiomycota	Ustilaginomycotina	Ustilaginomycetes	Ustilaginales	Ustilaginaceae	Schizonella	0	0	0.0002	0	0	0	1	0	1
Fungi	Dikarya	Ascomycota	Pezizomycotina	Sordariomycetes	Hypocreales	Clavicipitaceae	Balansia	0	0	0	0.003	0	0	0	1	1
Fungi	Dikarya	Ascomycota	Pezizomycotina	Sordariomycetes	Xylariales	Xylariaceae	Muscodor	0	0	0	0.0009	0	0	0	1	1
Fungi	Dikarya	Ascomycota	Saccharomycotina	Saccharomycetes	Saccharomycetales		Middelhovenomyces	0	0	0	0.0009	0	0	0	1	1
Fungi	Dikarya	Ascomycota	Saccharomycotina	Saccharomycetes	Saccharomycetales	Saccharomycodaceae	Saccharomycodes	0	0	0	0.0009	0	0	0	1	1
Fungi	Dikarya	Basidiomycota	Agaricomycotina	Agaricomycetes	Agaricales	Strophariaceae	Pleuroflammula	0	0	0	0.0009	0	0	0	1	1
Fungi	Dikarya	Ascomycota	Saccharomycotina	Saccharomycetes	Saccharomycetales	Saccharomycetaceae	Yueomyces	0	0	0	0.0005	0	0	0	1	1
Fungi		Zoopagomycota	Kickxellomycotina		Kickxellales	Kickxellaceae	Coemansia	0	0	0	0.0002	0	0	0	1	1
Fungi	Dikarya	Ascomycota	Pezizomycotina	Dothideomycetes	Capnodiales	Teratosphaeriaceae	Acidiella	0	0	0	0.0002	0	0	0	1	1
Fungi	Dikarya	Ascomycota	Pezizomycotina	Eurotiomycetes	Eurotiales	Trichocomaceae	Rasamsonia	0	0	0	0.0002	0	0	0	1	1
Fungi	Dikarya	Ascomycota	Pezizomycotina	Lecanoromycetes	Caliciales	Caliciaceae	Pyxine	0	0	0	0.0002	0	0	0	1	1
Fungi	Dikarya	Ascomycota	Pezizomycotina	Lecanoromycetes	Lecanorales	Cladoniaceae	Pilophorus	0	0	0	0.0002	0	0	0	1	1
Fungi	Dikarya	Ascomycota	Pezizomycotina	Lecanoromycetes	Peltigerales	Coccocarpiaceae	Coccocarpia	0	0	0	0.0002	0	0	0	1	1
Fungi	Dikarya	Ascomycota	Pezizomycotina	Sordariomycetes	Hypocreales	Hypocreaceae	Hypomyces	0	0	0	0.0002	0	0	0	1	1
Fungi	Dikarya	Ascomycota	Pezizomycotina	Sordariomycetes	Xylariales		Diatrypasimilis	0	0	0	0.0002	0	0	0	1	1
Fungi	Dikarya	Ascomycota	Pezizomycotina	Sordariomycetes	Xylariales	Amphisphaeriaceae	Pestalotia	0	0	0	0.0002	0	0	0	1	1
Fungi	Dikarya	Ascomycota	Saccharomycotina	Saccharomycetes	Saccharomycetales	Trigonopsidaceae	Trigonopsis	0	0	0	0.0002	0	0	0	1	1
Fungi	Dikarya	Basidiomycota	Agaricomycotina	Agaricomycetes	Agaricales	Cyphellaceae	Globulicium	0	0	0	0.0002	0	0	0	1	1
Fungi	Dikarya	Basidiomycota	Agaricomycotina	Agaricomycetes	Polyporales	Phanerochaetaceae	Bjerkandera	0	0	0	0.0002	0	0	0	1	1
Fungi	Dikarya	Basidiomycota	Agaricomycotina	Agaricomycetes	Russulales		Laurilia	0	0	0	0.0002	0	0	0	1	1
Fungi	Dikarya	Basidiomycota	Agaricomycotina	Tremellomycetes	Tremellales		Sterigmatosporidium	0	0	0	0.0002	0	0	0	1	1
Fungi	Dikarya	Basidiomycota	Ustilaginomycotina	Exobasidiomycetes	Georgefischeriales	Tilletiariaceae	Tilletiaria	0	0	0	0.0002	0	0	0	1	1
Fungi							Unknown	46.4836	26.0168	33.1559	58.3034	1	1	1	1	4
