# Supplementary material for: Microbial transfers from permanent grassland ecosystems to milk in dairy farms in the Comté cheese area
Source: Sci Rep. 2021 Sep 13;11:18144. doi: 10.1038/s41598-021-97373-6 (PMC8438085; doi:10.1038/s41598-021-97373-6)
Supplement: Supplementary file 3 — Supplementary Information 3. [file 41598_2021_97373_MOESM3_ESM.xlsx]

## Sheet: read_me
These data describe the number of farms in which a prokaryotic or a fungal genera has been detected either in 1, 2, 3 or 4 compartments of the sequence Soil - Phyllosphere - Cow-teat - Milk.

## Sheet: Prokaryotes
	number of farms
genus	1 Compartment	2 Compartments	3 Compartments	4 Compartments
A7P.90m	2	0	0	0
AAP99	14	6	0	0
Abiotrophia	8	1	0	0
Abyssivirga	3	0	0	0
Ac37b	3	0	0	0
Acanthopleuribacter	8	1	0	0
Acaryochloris.MBIC11017	13	0	0	0
Acetanaerobacterium	21	3	0	0
Acetitomaculum	0	4	39	1
Acetivibrio	17	7	1	0
Acetoanaerobium	10	0	0	0
Acetobacter	14	4	1	0
Acetobacterium	23	3	0	0
Acetomicrobium	13	1	0	0
Acholeplasma	11	28	4	0
Achromobacter	19	13	4	1
Acidaminobacter	6	0	0	0
Acidaminococcus	1	0	0	0
Acidibacter	4	17	15	8
Acidicaldus	16	18	7	0
Acidimicrobium	7	1	0	0
Acidiphilium	2	23	15	4
Acidisoma	11	3	1	0
Acidisphaera	5	0	0	0
Aciditerrimonas	17	2	0	0
Acidithiobacillus	2	0	0	0
Acidithrix	3	0	0	0
Acidothermus	0	9	15	20
Acidovorax	1	5	15	23
Acinetobacter	0	2	30	12
Actimicrobium	4	0	0	0
Actinoallomurus	9	0	0	0
Actinoalloteichus	3	0	0	0
Actinocatenispora	1	0	0	0
Actinocorallia	11	23	8	1
Actinokineospora	6	0	0	0
Actinomadura	24	1	0	0
Actinomyces	14	3	0	0
Actinomycetospora	14	19	4	0
Actinophytocola	0	0	9	35
Actinoplanes	15	10	1	0
Actinopolymorpha	10	1	0	0
Actinospica	9	1	0	0
Actinosynnema	3	0	0	0
Actinotalea	14	1	0	0
Adhaeribacter	3	14	19	8
Adlercreutzia	10	0	0	0
Advenella	16	11	2	0
Aequorivita	16	2	0	0
Aeribacillus	8	0	0	0
Aerococcus	0	9	35	0
Aeromicrobium	0	4	18	22
Aeromonas	18	2	0	0
Aerosakkonema.Lao26	7	0	0	0
Aerosphaera	12	21	9	0
Aestuariicella	5	0	0	0
Aestuariimicrobium	2	0	0	0
Aestuariivita	1	0	0	0
Aetherobacter	9	17	16	2
Afifella	3	0	0	0
Afipia	0	0	4	40
Agaricicola	2	0	0	0
Agathobacter	12	20	10	0
Aggregicoccus	16	10	1	0
Agreia	3	0	0	0
Agrococcus	5	20	14	2
Agromyces	1	6	18	19
Ahrensia	3	0	0	0
Akkermansia	19	16	6	0
AKYG587	21	1	0	0
Albidovulum	3	0	0	0
Albirhodobacter	1	0	0	0
Alcaligenes	17	5	0	0
Alcanivorax	25	7	0	0
Algisphaera	2	0	0	0
Algoriella	6	1	0	0
Algoriphagus	13	2	1	0
Alicycliphilus	15	1	0	0
Alicyclobacillus	4	0	0	0
Aliicoccus	12	2	0	0
Aliidiomarina	4	0	0	0
Aliidongia	14	6	1	0
Aliihoeflea	10	0	1	0
Alistipes	0	14	28	2
Aliterella.CENA595	18	3	0	0
Alkalibacter	14	3	1	0
Alkalibacterium	14	11	0	0
Alkalibaculum	12	2	0	0
Alkaliflexus	19	3	0	0
Alkaliphilus	17	5	0	0
Alkalispirillum	11	0	0	0
Alkalispirochaeta	7	0	0	0
Alkalitalea	7	0	0	0
Alkanibacter	8	0	0	0
Alkanindiges	9	2	0	0
Allisonella	1	0	0	0
Alloactinosynnema	3	0	0	0
Allobaculum	1	0	0	0
Allocatelliglobosispora	2	0	0	0
Alloiococcus	10	1	0	0
Allokutzneria	8	0	0	0
Alloprevotella	1	23	19	1
Allorhizobium.Neorhizobium.Pararhizobium.Rhizobium	0	0	2	42
Allostreptomyces	3	0	1	0
alphaI.cluster	6	19	12	5
Alpinimonas	2	1	0	0
Alsobacter	6	1	0	0
Altererythrobacter	0	4	20	20
Alteribacillus	1	0	0	0
Alterococcus	2	0	0	0
Alysiella	15	3	0	0
Amaricoccus	5	11	22	6
Aminivibrio	7	0	0	0
Aminobacter	14	14	8	1
Ammoniibacillus	3	0	0	0
Ammoniphilus	15	15	6	1
Amnibacterium	22	9	2	0
Amycolatopsis	10	1	0	0
Anaeroarcus	1	0	0	0
Anaerobacillus	11	0	0	0
Anaerobacterium	17	1	0	0
Anaerobium	9	0	0	0
Anaerocella	2	19	23	0
Anaerococcus	17	11	4	0
Anaerocolumna	1	10	20	13
Anaerofustis	13	25	6	0
Anaerolinea	14	13	11	5
Anaerolineaceae.UCG.001	10	1	0	0
Anaeromicrobium	1	0	0	0
Anaeromyxobacter	0	9	17	18
Anaerophaga	6	0	0	0
Anaeroplasma	22	1	0	0
Anaerosalibacter	1	0	0	0
Anaerosinus	13	0	0	0
Anaerosphaera	1	0	0	0
Anaerospora	24	1	0	0
Anaerosporobacter	2	12	21	9
Anaerosporomusa	14	5	0	0
Anaerostipes	5	24	13	1
Anaerotruncus	10	1	0	0
Anaerovibrio	14	3	1	0
Anaerovorax	7	13	19	4
Anaplasma	22	0	0	0
Ancylobacter	19	2	0	0
Anderseniella	5	0	0	0
Andreprevotia	1	0	0	0
Aneurinibacillus	20	5	0	0
Angelakisella	4	0	0	0
Angiococcus	9	1	0	0
Angustibacter	9	11	5	0
Anoxybacillus	19	12	5	1
Anoxynatronum	1	0	0	0
Antricoccus	7	1	0	0
Aphanizomenon.NIES81	3	0	0	0
Apibacter	12	7	0	0
AqS1	30	5	1	0
Aquabacterium	18	13	4	1
Aquamicrobium	12	21	2	1
Aquibacter	2	0	0	0
Aquicella	8	16	18	2
Aquimarina	1	0	0	0
Aquimonas	7	2	0	0
Aquincola	4	0	0	0
Aquipuribacter	9	0	0	0
Aquisalimonas	1	0	0	0
Aquisphaera	0	3	19	22
Arachidicoccus	8	0	0	0
Archangium	7	16	20	1
Arcicella	14	2	0	0
Arcobacter	20	12	1	0
Arcticibacter	13	2	0	0
Arcticiflavibacter	1	0	0	0
Ardenticatena	5	1	0	0
Arenibacter	4	1	0	0
Arenicella	1	0	0	0
Arenimonas	0	5	13	26
Armatimonas	22	12	3	0
Arsenicicoccus	9	2	0	0
Arsenicitalea	9	0	0	0
Arthrobacter	0	0	4	40
Asaccharobacter	1	0	0	0
Asaccharospora	14	2	0	0
Asaia	7	0	0	0
Asanoa	9	0	1	0
ASF356	1	0	0	0
Asinibacterium	25	11	1	0
Asticcacaulis	15	8	1	0
AT.s3.44	17	7	0	0
Atopobium	0	11	16	17
Atopostipes	0	15	28	1
Aurantimicrobium	2	0	0	0
Aurantimonas	8	1	0	0
Aureibacillus	4	0	0	0
Aureimonas	4	20	18	2
Aureispira	3	0	0	0
Auritidibacter	1	0	0	0
Austwickia	1	0	0	0
Azoarcus	12	14	3	0
Azohydromonas	4	0	0	0
Azonexus	11	1	0	0
Azospira	7	0	0	0
Azospirillum	17	10	1	0
Azovibrio	10	0	0	0
B276.D12	8	0	0	0
B48	1	0	0	0
BacC.u.018	1	0	0	0
Bacillus	0	0	0	44
Bacteriovorax	16	15	6	0
Bacteroides	0	9	34	1
Baia	1	0	0	0
Barnesiella	14	3	0	0
Bartonella	4	2	0	0
Bauldia	5	23	12	4
Bavariicoccus	2	1	0	0
BD1.7.clade	20	0	0	0
Bdellovibrio	11	14	13	4
Beggiatoa	7	0	0	0
Beijerinckia	10	4	0	0
Bellilinea	30	7	1	0
Belnapia	18	12	2	2
Bergeyella	17	15	2	0
Bhargavaea	4	0	0	0
Bifidobacterium	22	13	3	0
Bilophila	1	0	0	0
BIyi10	13	1	0	0
Blastochloris	6	0	0	0
Blastococcus	9	19	14	1
Blastomonas	3	0	0	0
Blastopirellula	28	13	1	1
Blattabacterium	15	0	0	0
Blautia	0	14	30	0
Blvii28.wastewater.sludge.group	5	0	0	0
Bogoriella	9	1	0	0
Bosea	6	12	23	3
Brachybacterium	9	23	12	0
Brachymonas	24	12	1	0
Brackiella	10	3	0	0
Bradymonas	6	0	0	0
Bradyrhizobium	0	1	5	38
Branchiibius	2	0	0	0
Brassicibacter	3	0	0	0
Brevibacillus	18	18	4	0
Brevibacterium	4	14	26	0
Brevifollis	1	0	0	0
Brevundimonas	1	2	14	27
Breznakia	23	12	2	0
Brochothrix	4	1	0	0
Brockia	1	0	0	0
Brooklawnia	1	0	0	0
Brucella	3	0	0	0
Brumimicrobium	12	1	0	0
BSV13	20	18	5	1
Buchnera	25	2	0	0
Budvicia	2	0	0	0
Burkholderia.Caballeronia.Paraburkholderia	5	19	15	5
Buttiauxella	23	2	1	0
Butyricicoccus	14	1	0	0
Butyrivibrio	17	16	4	0
Butyrivibrio.2	21	19	2	0
Byssovorax	5	0	0	0
Bythopirellula	1	0	0	0
C1.B045	11	1	0	0
C39	7	0	0	0
Caedibacter	19	5	2	0
Caenimonas	12	22	4	0
CAG.352	12	22	4	0
CAG.56	13	1	0	0
CAG.873	5	0	0	0
Caldalkalibacillus	2	0	0	0
Caldibacillus	6	0	0	0
Caldicellulosiruptor	5	0	0	0
Caldicoprobacter	4	11	18	9
Caldilinea	10	1	0	0
Caldimonas	2	0	0	0
Calditerricola	19	1	0	0
Caldithrix	1	0	0	0
Calidifontibacter	1	0	0	0
Caloramator	8	3	0	0
Caloranaerobacter	1	0	0	0
Calorithrix	2	0	0	0
Calothrix.PCC.6303	9	0	0	0
Camelimonas	14	2	0	0
Caminicella	1	0	0	0
Campylobacter	13	1	0	0
Candidatus.Accumulibacter	22	14	6	1
Candidatus.Actinomarina	1	0	0	0
Candidatus.Allobeggiatoa	2	2	0	0
Candidatus.Alysiosphaera	0	3	8	33
Candidatus.Amoebophilus	11	0	0	0
Candidatus.Anammoximicrobium	6	1	0	0
Candidatus.Anammoxoglobus	37	2	0	0
Candidatus.Aquiluna	2	0	0	0
Candidatus.Aquirestis	1	0	0	0
Candidatus.Arcanobacter	4	0	0	0
Candidatus.Armantifilum	1	0	0	0
Candidatus.Babela	3	13	16	12
Candidatus.Bacilloplasma	2	1	0	0
Candidatus.Bealeia	5	0	0	0
Candidatus.Berkiella	2	0	0	0
Candidatus.Brocadia	23	16	5	0
Candidatus.Brownia	7	0	0	0
Candidatus.Caldatribacterium	7	0	0	0
Candidatus.Captivus	13	3	0	0
Candidatus.Cardinium	10	1	0	0
Candidatus.Chloroploca	1	0	0	0
Candidatus.Competibacter	2	0	0	0
Candidatus.Contubernalis	3	0	0	0
Candidatus.Cyrtobacter	2	0	0	0
Candidatus.Desulfofervidus	2	0	0	0
Candidatus.Dichloromethanomonas	3	0	0	0
Candidatus.Endoecteinascidia	16	5	0	0
Candidatus.Endomicrobium	25	16	3	0
Candidatus.Entotheonella	6	24	12	2
Candidatus.Finniella	18	5	0	0
Candidatus.Glomeribacter	5	0	0	0
Candidatus.Hamiltonella	10	0	0	0
Candidatus.Hemipteriphilus	11	0	0	0
Candidatus.Hepatincola	2	0	0	0
Candidatus.Hepatoplasma	1	0	0	0
Candidatus.Hydrogenedens	1	0	0	0
Candidatus.Iainarchaeum	1	0	0	0
Candidatus.Jettenia	13	0	0	0
Candidatus.Jidaibacter	14	0	0	0
Candidatus.Koribacter	2	4	24	14
Candidatus.Kuenenia	18	2	0	0
Candidatus.Lariskella	2	0	0	0
Candidatus.Latescibacter	29	0	0	0
Candidatus.Liberibacter	2	0	0	0
Candidatus.Lumbricincola	24	11	0	0
Candidatus.Magnetobacterium	7	1	0	0
Candidatus.Magnetoovum	3	0	0	0
Candidatus.Megaira	19	1	0	0
Candidatus.Methanomethylophilus	5	0	0	0
Candidatus.Methanoplasma	1	0	0	0
Candidatus.Methylomirabilis	26	17	1	0
Candidatus.Methylopumilus	3	0	0	0
Candidatus.Methylospira	2	0	0	0
Candidatus.Microthrix	3	0	0	0
Candidatus.Midichloria	5	0	0	0
Candidatus.Nasuia	2	0	0	0
Candidatus.Neoehrlichia	1	0	0	0
Candidatus.Nitrocosmicus	0	0	6	38
Candidatus.Nitrosoarchaeum	5	0	0	0
Candidatus.Nitrosocaldus	1	0	0	0
Candidatus.Nitrososphaera	0	0	1	43
Candidatus.Nitrosotalea	0	8	23	13
Candidatus.Nitrosotenuis	1	0	0	0
Candidatus.Nitrotoga	15	2	0	0
Candidatus.Nostocoida	13	8	10	0
Candidatus.Nucleicultrix	1	0	0	0
Candidatus.Omnitrophus	10	1	0	0
Candidatus.Ovatusbacter	3	0	0	0
Candidatus.Paenicardinium	2	0	0	0
Candidatus.Parabeggiatoa	3	0	0	0
Candidatus.Paracaedibacter	23	12	1	0
Candidatus.Planktophila	11	1	0	0
Candidatus.Profftella	15	0	0	0
Candidatus.Protochlamydia	1	0	0	0
Candidatus.Regiella	10	0	0	0
Candidatus.Riegeria	5	0	0	0
Candidatus.Saccharimonas	24	7	1	0
Candidatus.Scalindua	38	3	3	0
Candidatus.Soleaferrea	4	18	20	2
Candidatus.Stoquefichus	21	4	0	0
Candidatus.Sulcia	12	0	0	0
Candidatus.Symbiobacter	4	0	1	0
Candidatus.Tammella	9	0	1	0
Candidatus.Tenderia	1	0	0	0
Candidatus.Thiobios	1	0	0	0
Candidatus.Trichorickettsia	3	0	0	0
Candidatus.Turbabacter	1	0	0	0
Candidatus.Udaeobacter	8	10	19	7
Candidatus.Uzinura	3	0	0	0
Candidatus.Xenohaliotis	1	0	0	0
Candidatus.Xiphinematobacter	18	16	6	2
Candidimonas	7	0	0	0
Capnocytophaga	6	0	0	0
Caproiciproducens	10	15	16	1
Carboxylicivirga	1	0	0	0
Carnimonas	21	17	6	0
Carnobacterium	14	16	3	0
Caryophanon	10	2	0	0
Castellaniella	3	0	0	0
Catabacter	13	5	0	0
Catellicoccus	9	1	0	0
Catelliglobosispora	4	0	0	0
Catenibacterium	27	9	1	0
Catenisphaera	16	24	2	0
Catenulispora	15	5	1	0
Catenuloplanes	1	0	0	0
Caulobacter	0	0	14	30
Caviibacter	3	0	0	0
Cellulomonas	8	0	0	0
Cellulosilyticum	0	8	20	16
Cellulosimicrobium	3	0	0	0
Cellvibrio	20	6	1	0
Cephaloticoccus	8	0	0	0
Cerasicoccus	23	6	1	0
Cereibacter	4	1	0	0
Cesiribacter	1	0	0	0
Cetobacterium	19	1	0	0
Chamaesiphon.PCC.7430	4	0	0	0
Chelativorans	7	1	0	0
Chelatococcus	4	0	0	0
Chiayiivirga	13	7	1	0
Chishuiella	16	15	7	0
Chitinibacter	7	2	0	0
Chitinimonas	10	0	0	0
Chitiniphilus	1	0	0	0
Chitinivorax	1	0	0	0
Chitinophaga	0	12	19	13
CHKCI002	6	0	0	0
Chlamydia	1	0	0	0
Chloroflexus	21	2	0	0
Chloronema	2	0	0	0
Chondromyces	1	0	0	0
Christensenellaceae.R.7.group	0	2	18	24
Chroococcidiopsis.CC1	9	1	0	0
Chroococcidiopsis.PCC.6712	22	4	1	0
Chroococcidiopsis.SAG.2023	14	0	0	0
Chryseobacterium	0	0	1	43
Chryseoglobus	3	0	0	0
Chryseolinea	7	18	13	6
Chryseomicrobium	2	0	0	0
Chthoniobacter	14	21	7	0
Chthonobacter	20	7	0	0
Chthonomonas	33	4	0	0
Chujaibacter	2	0	0	0
Chungangia	3	0	0	0
Ciceribacter	7	0	0	0
Citreitalea	3	0	0	0
Citricoccus	5	0	0	0
Citrobacter	9	1	0	0
CK06.06.Mud.MAS4B.21	1	0	0	0
CL500.3	20	3	1	0
Clade.Ia	5	0	0	0
Clavibacter	9	27	8	0
Cloacibacillus	19	0	0	0
Cloacibacterium	10	1	0	0
Clostridioides	10	20	13	1
Clostridium.sensu.stricto.1	0	0	0	44
Clostridium.sensu.stricto.10	25	3	1	1
Clostridium.sensu.stricto.11	11	1	0	0
Clostridium.sensu.stricto.12	5	17	15	3
Clostridium.sensu.stricto.13	0	3	16	25
Clostridium.sensu.stricto.17	1	0	0	0
Clostridium.sensu.stricto.18	1	0	0	0
Clostridium.sensu.stricto.19	4	0	0	0
Clostridium.sensu.stricto.2	17	2	0	0
Clostridium.sensu.stricto.3	14	19	5	2
Clostridium.sensu.stricto.4	1	0	0	0
Clostridium.sensu.stricto.5	21	4	0	0
Clostridium.sensu.stricto.6	9	1	0	0
Clostridium.sensu.stricto.7	8	3	0	0
Clostridium.sensu.stricto.8	15	13	1	0
Clostridium.sensu.stricto.9	16	14	2	0
Cm1.21	19	15	7	3
CM1G08	7	0	0	0
Cnuella	20	14	7	0
Cobetia	3	0	0	0
Cohaesibacter	5	0	0	0
Cohnella	16	12	9	2
Collimonas	4	0	0	0
Collinsella	19	20	4	0
Colwellia	1	1	0	0
Comamonas	0	3	13	28
Commensalibacter	7	0	0	0
Conexibacter	0	2	8	34
Confluentibacter	4	3	0	0
Constrictibacter	1	0	0	0
Conyzicola	6	0	0	0
Coprobacillus	17	4	0	0
Coprobacter	11	3	0	0
Coprococcus.1	10	25	9	0
Coprococcus.2	13	21	6	0
Coprococcus.3	2	21	21	0
Coprothermobacter	3	0	0	0
Corallococcus	18	8	6	1
Coriobacteriaceae.UCG.002	15	23	6	0
Coriobacterium	1	0	0	0
Corticibacter	1	0	0	0
Corticibacterium	6	0	0	0
Corticicoccus	1	0	0	0
Corynebacterium	6	27	11	0
Corynebacterium.1	0	0	1	43
Coxiella	2	8	21	13
CPla.4.termite.group	2	0	0	0
cr616	1	0	0	0
Craurococcus	10	0	0	0
Crenobacter	2	0	0	0
Crenotalea	8	0	0	0
Crenothrix	28	9	0	0
Crocinitomix	26	1	0	0
Cronobacter	3	0	0	0
Crossiella	9	31	3	0
Cryobacterium	19	10	1	0
Cryocola	3	0	0	0
Cryomorpha	30	10	1	0
Cryptanaerobacter	1	0	0	0
Cryptosporangium	8	4	0	0
Cupriavidus	15	7	0	0
Curtobacterium	6	21	17	0
Curvibacter	27	10	1	0
Cutibacterium	16	14	11	1
Cyanobium.PCC.6307	29	7	3	0
Cyanothece.PCC.7425	4	23	14	3
Cylindrospermum.PCC.7417	17	2	0	0
Cystobacter	14	3	0	0
Cytophaga	18	18	5	0
Dactylosporangium	7	1	0	0
Dapisostemonum.CCIBt.3536	1	0	0	0
Dechlorobacter	12	0	0	0
Dechloromonas	0	9	17	18
Dechlorosoma	28	10	0	0
Deefgea	1	0	0	0
Defluviicoccus	0	3	17	24
Defluviimonas	16	5	0	0
Defluviitalea	8	0	0	0
Defluviitaleaceae.UCG.011	12	19	6	1
Dehalobacter	2	0	0	0
Dehalobacterium	8	20	11	2
Dehalobium	6	0	0	0
Dehalococcoides	2	0	0	0
Dehalogenimonas	22	17	5	0
Deinobacterium	1	0	0	0
Deinococcus	8	17	15	1
Delftia	20	14	4	0
Demequina	16	7	2	0
Demetria	3	1	0	0
Dendrosporobacter	2	1	0	0
Denitratisoma	19	5	0	0
Denitrobacterium	22	3	0	0
Denitromonas	18	16	6	1
Dermabacter	11	0	0	0
Dermacoccus	14	1	0	0
Dermatophilus	21	9	2	0
Derxia	3	0	0	0
Desemzia	13	16	9	0
Desertibacter	30	3	1	0
Desmonostoc.PCC.6302	1	0	0	0
Desmospora	2	0	0	0
Desulfacinum	1	0	0	0
Desulfatiglans	9	14	18	3
Desulfatirhabdium	7	0	0	0
Desulfitibacter	16	6	2	0
Desulfitispora	2	0	0	0
Desulfitobacterium	20	8	6	0
Desulfobacca	3	0	0	0
Desulfobacterium	2	0	0	0
Desulfobotulus	2	0	0	0
Desulfobulbus	21	16	2	1
Desulfocapsa	9	1	0	0
Desulfoglaeba	2	0	0	0
Desulfomicrobium	17	12	9	3
Desulfomonile	36	6	0	0
Desulfonatronobacter	4	1	0	0
Desulfonatronum	1	0	0	0
Desulfonema	15	0	0	0
Desulfonispora	12	2	0	0
Desulfopila	14	8	1	0
Desulfoprunum	9	1	0	0
Desulforegula	1	0	0	0
Desulforhabdus	1	0	0	0
Desulforhopalus	1	0	0	0
Desulfosarcina	1	0	0	0
Desulfosporosinus	7	19	11	4
Desulfotomaculum	13	17	6	0
Desulfovermiculus	3	0	0	0
Desulfovibrio	28	8	0	0
Desulfovirga	4	0	0	0
Desulfuribacillus	5	0	0	0
Desulfurispora	4	0	0	0
Desulfurivibrio	24	0	0	0
Desulfuromonas	5	24	14	1
Desulfuromusa	1	0	0	0
Dethiobacter	30	9	1	0
Devosia	0	0	5	39
dgA.11.gut.group	1	24	19	0
Dialister	11	2	0	0
Diaminobutyricimonas	4	0	0	0
Diaphorobacter	16	5	0	0
Dichotomicrobium	9	0	0	0
Dictyoglomus	2	0	0	0
Dielma	11	19	14	0
Dietzia	1	9	34	0
Dinghuibacter	0	4	19	21
Dinoroseobacter	1	0	0	0
Diplorickettsia	19	7	0	0
Diplosphaera	21	6	1	0
Dissulfuribacter	20	2	0	0
Dissulfurimicrobium	1	0	0	0
Dissulfurirhabdus	26	1	0	0
DMER64	4	0	0	0
DNF00809	4	20	19	1
Dokdonella	7	15	15	7
Dolichospermum.NIES41	1	0	0	0
Dolosicoccus	7	1	0	0
Dolosigranulum	5	0	0	0
Domibacillus	7	0	0	0
Dongia	7	21	14	2
Dorea	1	20	23	0
Draconibacterium	8	1	0	0
DS001	5	0	0	0
DSSD61	5	0	0	0
DTU089	2	0	0	0
Duganella	13	18	8	1
Dyadobacter	0	6	23	15
Dyella	20	18	1	0
Dysgonomonas	22	8	4	1
E1B.B3.114	17	2	0	0
Echinicola	1	0	0	0
Ectothiorhodosinus	2	0	0	0
Ectothiorhodospira	5	1	0	0
Effusibacillus	2	0	0	0
Eggerthella	15	1	0	0
Egibacter	13	3	2	0
Ehrlichia	2	0	0	0
Eisenbergiella	13	19	7	0
Eisenibacter	1	0	0	0
Ekhidna	34	1	0	0
Elioraea	2	0	0	0
Elizabethkingia	3	0	0	0
Ellin6055	14	2	0	0
Ellin6067	1	6	24	13
Elstera	18	10	2	0
Elusimicrobium	9	1	1	0
Empedobacter	14	7	1	0
Emticicia	16	2	0	0
Endobacter	9	0	1	0
endosymbionts	5	0	0	0
endosymbionts8	7	24	8	5
Endozoicomonas	15	3	0	0
Enhydrobacter	9	22	9	3
Enhygromyxa	4	0	0	0
Enorma	13	0	0	0
Ensifer	10	17	14	3
Enteractinococcus	17	5	3	0
Enterobacter	18	12	1	0
Enterococcus	0	7	34	3
Enterorhabdus	6	17	21	0
Entomoplasma	1	0	0	0
Environmental	0	0	0	44
Eoetvoesia	4	0	0	0
Epulopiscium	30	4	1	0
Ercella	15	8	0	0
Eremococcus	12	0	0	0
Erwinia	15	0	0	0
Erysipelatoclostridium	8	21	8	1
Erysipelothrix	2	22	19	1
Erysipelotrichaceae.UCG.002	16	3	0	0
Erysipelotrichaceae.UCG.004	26	7	1	0
Erysipelotrichaceae.UCG.010	2	0	0	0
Erythrobacter	10	1	0	0
Escherichia.Shigella	2	3	15	24
Ethanoligenens	2	0	0	0
Eubacterium	25	16	2	0
Euryhalocaulis	1	0	0	0
Euzebya	17	1	1	0
Exiguobacterium	6	16	13	6
Ezakiella	4	2	0	0
F0058	2	1	0	0
Fabibacter	5	0	0	0
Facklamia	0	8	35	1
Faecalibacterium	4	21	19	0
Faecalicoccus	1	0	0	0
Faecalitalea	13	24	5	0
Falsiporphyromonas	1	0	0	0
Falsirhodobacter	20	12	2	0
Falsochrobactrum	4	1	0	0
Family.XIII.AD3011.group	0	9	33	2
Family.XIII.UCG.001	7	27	8	0
Fastidiosipila	6	29	8	0
FCPS473	8	1	0	0
FD2005	21	2	0	0
Fermentimonas	9	23	8	2
Ferribacterium	16	1	0	0
Ferrimicrobium	9	0	0	0
Ferriphaselus	3	0	0	0
Ferrithrix	17	2	0	0
Ferritrophicum	11	0	0	0
Ferrovibrio	3	0	0	0
Ferrovum	11	0	0	0
Ferruginibacter	0	0	5	39
Fervidicella	1	0	0	0
FFCH5858	24	12	2	0
FFCH7168	5	1	0	0
Fibrella	28	4	1	0
Fibrisoma	1	0	0	0
Fibrobacter	17	17	6	0
Fictibacillus	13	13	1	0
Filibacter	2	0	0	0
Filifactor	7	1	0	0
Filimonas	16	4	0	0
Filomicrobium	19	4	0	0
Fimbriiglobus	0	2	19	23
Fimbriimonas	19	4	0	0
Finegoldia	8	0	0	0
Fischerella.PCC.9339	8	0	0	0
Flaviaesturariibacter	10	21	8	1
Flaviflexus	13	1	0	0
Flavihumibacter	17	19	7	1
Flavisolibacter	0	6	23	15
Flavitalea	2	15	19	8
Flavobacterium	0	0	1	43
Flavonifractor	6	22	16	0
Flexilinea	15	23	4	1
Flexivirga	5	0	0	0
Fluviicola	8	19	15	2
Fodinibacter	2	0	0	0
Fodinicola	1	6	20	17
Fodinicurvata	9	0	0	0
Fonticella	16	9	5	0
Fontimonas	5	0	0	0
Formivibrio	10	0	0	0
Formosa	1	0	0	0
Fournierella	18	1	0	0
Francisella	17	6	1	0
Frankia	18	0	0	0
Frateuria	9	0	1	0
Fretibacterium	5	30	9	0
Friedmanniella	32	5	0	0
Frigoribacterium	11	24	8	1
Frondihabitans	25	18	0	0
Fructobacillus	4	0	0	0
FS142.36B.02	2	0	0	0
Fuerstia	26	13	2	0
FukuN18.freshwater.group	1	0	0	0
FukuN57	1	0	0	0
Fulvivirga	2	0	0	0
Fusibacter	10	0	0	0
Fusicatenibacter	5	25	14	0
Fusobacterium	21	11	1	0
G12.WMSP1	10	1	0	0
Gaiella	0	0	0	44
Galbibacter	6	0	0	0
Galbitalea	16	17	7	1
Gallicola	25	5	2	0
Gallionella	14	1	0	0
Garciella	2	0	0	0
GAS113	9	1	0	0
GCA.900066225	24	6	4	0
GCA.900066575	16	1	0	0
GCA.900066755	7	1	0	0
Geitlerinema.PCC.7105	5	0	0	0
Gelidibacter	14	0	0	0
Gelria	4	0	0	0
Gemella	14	27	2	0
Geminicoccus	18	0	0	0
Geminocystis.PCC.6308	2	0	0	0
Gemmata	0	0	20	24
Gemmatimonas	1	4	21	18
Gemmatirosa	8	25	9	2
Gemmobacter	18	9	1	0
Geoalkalibacter	18	0	0	0
Geobacillus	11	1	0	0
Geobacter	1	7	18	18
Geodermatophilus	18	16	7	1
Geopsychrobacter	10	8	4	1
Georgenia	17	3	0	0
Georgfuchsia	21	3	0	0
Geothermobacter	17	19	7	1
Geothermomicrobium	1	0	0	0
Geothrix	14	0	0	0
Gibbsiella	1	0	0	0
Giesbergeria	7	0	0	0
Gilliamella	4	1	0	0
Gillisia	4	1	0	0
Gimesia	28	5	0	0
GKS98.freshwater.group	4	0	0	0
Glaciibacter	8	0	0	0
Glaciimonas	1	0	0	0
Gleocapsa	1	0	0	0
Globicatella	16	12	3	0
Gloeobacter.PCC.7421	1	1	0	0
Gluconacetobacter	14	0	0	0
Gluconobacter	1	0	0	0
Glutamicibacter	8	23	11	0
Glycomyces	3	0	0	0
Goodfellowiella	1	0	0	0
Gordonia	18	14	3	0
Gordonibacter	21	10	2	0
Gottschalkia	11	1	0	0
GOUTA6	25	16	2	0
Gracilibacter	7	20	12	5
Granulicatella	12	28	2	0
Granulicoccus	12	0	0	0
Guggenheimella	21	8	2	0
Gulbenkiania	2	0	0	0
Gulosibacter	18	9	0	0
GWD2.49.16	23	0	0	0
GWE2.31.10	19	13	2	0
GWE2.42.42	5	24	13	2
H1	6	1	0	0
Haematomicrobium	1	0	0	0
Haematospirillum	1	0	0	0
Haemophilus	4	0	0	0
Hafnia.Obesumbacterium	10	0	0	0
Hahella	1	0	0	0
Haliangium	0	0	9	35
Halioglobus	4	0	0	0
Haliscomenobacter	1	0	0	0
Haloactinopolyspora	9	7	0	0
Halobacillus	1	0	0	0
Halobacteriovorax	21	16	5	1
Halocella	19	7	2	0
Halodurantibacterium	1	0	0	0
Halofilum	3	0	0	0
Haloimpatiens	1	0	0	0
Halomicronema.C2206	8	1	0	0
Halomonas	24	10	1	0
Halopeptonella	9	0	0	0
Haloplasma	12	6	1	1
Halotalea	1	0	0	0
Halovulum	5	0	0	0
Hamadaea	8	2	0	0
Hansschlegelia	30	8	0	0
Haoranjiania	21	3	1	0
Harryflintia	10	0	0	0
Hartmannibacter	1	0	0	0
Hathewaya	1	0	0	0
Hazenella	2	0	0	0
Helcobacillus	1	0	0	0
Helcococcus	10	25	9	0
Helicobacter	1	0	0	0
Heliimonas	26	10	1	0
Heliobacterium	1	0	0	0
Herbaspirillum	16	17	3	1
Herbiconiux	27	12	1	0
Herbidospora	9	0	0	0
Herbinix	2	13	20	9
Herminiimonas	18	16	7	0
Herpetosiphon	20	4	0	0
hgcI.clade	24	8	1	0
HIMB11	14	6	0	0
Hippea	1	0	0	0
Hirschia	4	0	0	0
Histophilus	1	0	0	0
hoa5.07d05.gut.group	8	0	0	0
Hoeflea	3	0	0	0
Holdemanella	2	0	0	0
Holdemania	1	0	0	0
Holophaga	8	2	0	0
Holospora	1	0	0	0
Homoserinibacter	23	9	0	0
horsej.a03	1	0	0	0
Howardella	17	23	4	0
HSB.OF53.F07	10	4	2	0
Huakuichenia	2	1	0	0
Huanghella	5	0	0	0
Humibacillus	2	0	0	0
Hungatella	14	0	1	0
Hyalangium	3	0	0	0
Hydrobacter	7	0	0	0
Hydrocarboniphaga	8	0	0	0
Hydrogenibacillus	1	0	0	0
Hydrogenispora	6	13	20	5
Hydrogenoanaerobacterium	13	17	2	0
Hydrogenobacter	1	0	0	0
Hydrogenophaga	18	16	3	0
Hydrotalea	25	16	1	0
Hylemonella	5	0	0	0
Hymenobacter	4	7	21	12
Hyphomicrobium	0	0	9	35
Hyphomonas	2	0	0	0
Hypnocyclicus	6	1	0	0
I.8	26	4	0	0
Iamia	0	0	6	38
Ichthyobacterium	2	0	0	0
Ideonella	7	28	8	1
Idiomarina	1	0	0	0
Ignatzschineria	15	6	0	0
Ignavibacterium	29	11	0	0
Ignavigranum	1	17	26	0
IheB2.23	2	0	0	0
IheB2.31	1	0	0	0
IheB3.7	7	21	11	5
Ilumatobacter	15	15	11	0
IMCC26134	10	0	0	0
IMCC26207	6	14	20	4
Immundisolibacter	1	0	0	0
Imperialibacter	7	1	0	0
Imtechella	5	0	0	0
Incertae.Sedis	19	4	0	0
Inhella	7	0	0	0
Inquilinus	13	3	0	0
Intestinibacter	5	19	17	3
Intestinimonas	14	3	0	0
Intrasporangium	20	11	4	0
Iodidimonas	3	1	0	0
Iodobacter	1	0	0	0
IS.44	28	5	1	0
Isoptericola	10	2	0	0
Isosphaera	7	1	0	0
Izhakiella	6	0	0	0
Izimaplasma	2	0	0	0
Jahnella	2	0	0	0
Janibacter	2	5	21	16
Jannaschia	1	0	0	0
Janthinobacterium	13	17	10	3
Jatrophihabitans	4	12	18	10
JCM.18997	16	3	0	0
JdFR.76	19	3	0	0
Jeotgalibaca	15	20	4	0
Jeotgalibacillus	6	0	0	0
Jeotgalicoccus	2	14	26	2
JG30a.KF.32	17	5	1	0
Jiangella	3	0	0	0
Jiella	2	0	0	0
Jonesia	4	0	0	0
JTB255.marine.benthic.group	24	13	6	0
Kaistia	19	12	2	1
Kallotenue	18	8	0	0
Kamptonema.PCC.6407	18	0	0	0
Kandleria	7	18	19	0
KCM.B.112	14	17	12	0
Kerstersia	11	0	0	0
Ketogulonicigenium	22	12	2	0
Kibdelosporangium	9	0	0	0
Kineococcus	16	19	9	0
Kineosphaera	21	11	2	0
Kineosporia	18	19	6	0
Kingella	8	0	0	0
Kitasatospora	19	2	0	0
Klebsiella	13	2	0	0
Kluyvera	3	0	0	0
Knoellia	1	8	22	13
Kocuria	4	16	21	3
Kordiimonas	2	0	0	0
Kosakonia	2	0	0	0
Koukoulia	3	0	0	0
Kouleothrix	5	15	19	5
Krasilnikovia	3	0	0	0
Krasilnikoviella	1	0	0	0
Kribbella	0	0	4	40
Kroppenstedtia	1	1	0	0
Ktedonobacter	13	9	1	0
Kurthia	6	22	11	1
Kushneria	2	0	0	0
Kytococcus	2	0	0	0
Labedella	23	2	0	0
Labilibacter	6	1	0	0
Labilithrix	13	0	0	0
Labrys	14	15	10	0
Laceyella	2	0	0	0
Lachnoanaerobaculum	2	0	0	0
Lachnobacterium	8	0	0	0
Lachnoclostridium	0	8	34	2
Lachnoclostridium.1	2	0	0	0
Lachnoclostridium.10	16	16	6	1
Lachnoclostridium.12	21	9	1	0
Lachnoclostridium.5	12	19	10	0
Lachnospira	18	17	2	0
Lachnospiraceae.AC2044.group	2	14	24	4
Lachnospiraceae.FCS020.group	2	19	21	1
Lachnospiraceae.FE2018.group	25	15	3	0
Lachnospiraceae.NC2004.group	3	27	13	1
Lachnospiraceae.ND3007.group	6	1	0	0
Lachnospiraceae.NK3A20.group	0	1	42	1
Lachnospiraceae.NK4A136.group	0	13	30	1
Lachnospiraceae.NK4B4.group	24	7	0	0
Lachnospiraceae.UCG.001	0	26	18	0
Lachnospiraceae.UCG.002	8	21	15	0
Lachnospiraceae.UCG.003	6	0	0	0
Lachnospiraceae.UCG.004	1	26	17	0
Lachnospiraceae.UCG.006	20	10	2	0
Lachnospiraceae.UCG.007	16	20	7	0
Lachnospiraceae.UCG.008	0	11	29	4
Lachnospiraceae.UCG.009	25	6	0	0
Lachnospiraceae.UCG.010	1	27	16	0
Lachnospiraceae.XPB1014.group	26	10	2	0
Lachnotalea	7	26	11	0
Lacibacter	15	26	3	0
Lacibacterium	1	0	0	0
Lacihabitans	1	0	0	0
Lacticigenium	20	9	0	0
Lactobacillus	1	12	31	0
Lactococcus	0	1	12	31
Lactonifactor	2	0	0	0
Lacunisphaera	30	13	1	0
Lampropedia	3	0	0	0
Lapillicoccus	16	1	0	0
Laribacter	1	0	0	0
Larkinella	23	2	2	0
Larsenimonas	4	0	0	0
Lautropia	11	13	11	5
Lawsonella	2	0	0	0
LD29	5	0	0	0
Leadbetterella	8	0	0	0
Lechevalieria	19	4	0	0
Leeuwenhoekiella	1	0	0	0
Legionella	0	8	21	15
Leifsonia	9	25	6	3
Lelliottia	5	0	0	0
Lentilitoribacter	1	0	0	0
Lentimicrobium	14	15	13	1
Lentimonas	1	0	0	0
Leptolinea	18	5	0	0
Leptolyngbya.FYG	17	0	0	0
Leptolyngbya.PCC.6406	3	0	0	0
Leptonema	4	0	0	0
Leptospirillum	3	1	0	0
Leptothrix	2	14	18	10
Leptotrichia	5	0	0	0
Leucobacter	4	19	17	0
Leuconostoc	25	5	4	0
Levilinea	18	3	1	0
Lewinella	15	3	0	0
Libanicoccus	29	13	0	0
Lihuaxuella	1	0	0	0
Limibacillus	4	1	0	0
Limimonas	1	0	0	0
Limnobacter	16	12	11	2
Limnochorda	7	0	0	0
Limnohabitans	13	14	12	1
Limnothrix	1	0	0	0
Listeria	11	3	1	0
Litorilinea	19	20	5	0
LNR.A2.18	2	0	0	0
Loktanella	1	0	0	0
Longilinea	5	14	17	7
Longimicrobium	14	19	1	0
Longimycelium	1	0	0	0
Longispora	19	3	1	0
Loriellopsis.LF.B5	21	15	1	2
LS.NOB	2	0	0	0
Luedemannella	20	11	0	0
Luethyella	4	0	0	0
Luteibacter	26	10	4	0
Luteibaculum	17	1	0	0
Luteimicrobium	1	0	0	0
Luteimonas	0	4	20	20
Luteitalea	17	16	5	3
Luteococcus	19	3	0	0
Luteolibacter	20	5	0	1
Lutispora	14	15	11	1
Lyngbya.PCC.7419	2	18	16	8
Lysinibacillus	0	0	0	44
Lysinimicrobium	1	0	0	0
Lysinimonas	8	24	8	0
Lysobacter	0	0	12	32
M2PB4.61.termite.group	1	0	0	0
Macellibacteroides	15	14	6	0
Macrococcus	0	7	37	0
Magnetococcus	5	0	0	0
Magnetospira	4	0	0	0
Magnetospirillum	16	2	0	0
Magnetovibrio	7	1	0	0
Mailhella	21	7	0	0
Malikia	3	0	0	0
Mangroviflexus	4	2	0	0
Mannheimia	7	0	0	0
Maribacter	17	17	7	3
Marinagarivorans	2	0	0	0
marine.group	0	1	9	34
Marinifilum	4	0	0	0
Mariniflexile	6	0	0	0
Marinilabilia	1	0	0	0
Marinilactibacillus	15	1	1	0
Marinilutecoccus	2	0	0	0
Marinimicrobium	2	0	0	0
Marininema	1	0	0	0
Mariniphaga	2	0	0	0
Mariniradius	2	0	0	0
Marinobacter	10	0	0	0
Marinobacterium	7	1	0	0
Marinomonas	5	0	0	0
Marinoscillum	22	6	0	0
Marinospirillum	7	5	0	0
Marinovum	3	0	0	0
Mariprofundus	1	0	0	0
Marisediminicola	3	0	0	0
Maritimimonas	6	1	0	0
Marmoricola	1	10	19	14
Martelella	3	0	0	0
Marvinbryantia	0	10	34	0
Massilia	0	0	4	40
Mastigocladopsis.PCC.10914	1	0	0	0
MBIC10086	6	0	0	0
Megamonas	8	1	0	0
Megasphaera	13	3	0	0
Meiothermus	23	3	0	0
Melghirimyces	3	0	0	0
Melioribacter	4	0	0	0
Melittangium	4	0	0	0
Membranicola	20	3	1	0
Mesoaciditoga	1	0	0	0
Mesoplasma	1	0	0	0
Mesorhizobium	0	1	8	35
Metallibacterium	19	5	0	0
Methanobrevibacter	21	0	0	0
Methanomassiliicoccus	2	0	0	0
Methanosarcina	4	0	0	0
Methanosphaera	7	0	0	0
Methylibium	1	0	0	0
Methylobacillus	13	8	1	0
Methylobacter	14	4	0	0
Methylobacterium	0	5	26	13
Methylocaldum	22	6	0	0
Methylocapsa	11	6	2	0
Methyloceanibacter	10	15	12	7
Methylocella	15	11	6	0
Methylococcus	8	0	0	0
Methylocystis	11	23	6	2
Methyloferula	18	5	0	0
Methylogaea	3	0	0	0
Methyloligella	1	0	0	0
Methylomicrobium	13	0	1	0
Methylomonas	1	0	0	0
Methyloparacoccus	2	0	0	0
Methylophaga	12	0	0	0
Methylophilus	11	0	0	0
Methylopila	22	2	0	0
Methylorosula	25	7	0	0
Methylosarcina	5	0	0	0
Methylosinus	5	0	0	0
Methylotenera	17	19	4	0
Methyloversatilis	9	1	0	0
Methylovirgula	7	0	0	0
Methylovulum	1	0	0	0
Micavibrio	5	1	0	0
Microbacter	6	0	0	0
Microbacterium	0	0	10	34
Microbispora	1	0	0	0
Microbulbifer	2	0	0	0
Micrococcus	0	3	15	26
Microcoleus.PCC.7113	3	0	0	0
Microcoleus.SAG.1449.1a	1	0	0	0
Microlunatus	15	13	5	0
Micromonospora	5	12	15	12
Micropepsis	28	15	1	0
Micropruina	6	0	0	0
Microvirga	0	5	21	18
Millisia	1	0	0	0
Minicystis	18	4	0	0
Mitsuaria	1	0	0	0
Mitsuokella	17	3	0	0
MIZ17	34	9	1	0
MIZ36	3	0	0	0
Mizugakiibacter	2	0	0	0
mle1.7	12	27	3	2
MM1	15	1	0	0
MM2	10	1	0	0
MND1	12	17	13	2
Mobilicoccus	22	5	0	0
Mobilitalea	16	8	8	1
Modestobacter	13	3	0	0
Mogibacterium	0	3	35	6
Moheibacter	23	3	3	0
Mongoliicoccus	9	1	0	0
Moorella	9	0	0	0
Moraxella	14	2	1	0
Morganella	3	0	0	0
Moryella	16	22	5	0
Motilibacter	9	1	0	0
MSBL3	2	0	0	0
MSBL7	14	2	0	0
Mucilaginibacter	0	11	18	15
Mucinivorans	5	0	0	0
Mumia	12	17	1	0
Murdochiella	15	5	0	0
Muribaculum	0	21	22	1
Muricauda	1	0	0	0
MWH.Ta3	19	4	0	0
MWH.UniP1.aquatic.group	1	0	0	0
Myceligenerans	1	1	0	0
Mycetocola	6	0	0	0
Mycoavidus	12	0	0	0
Mycobacterium	0	1	7	36
Mycoplana	1	0	0	0
Mycoplasma	4	1	0	0
Myroides	21	2	1	0
Myxococcus	14	5	1	0
Naasia	1	0	0	0
Nafulsella	1	0	0	0
Nakamurella	0	1	8	35
Nannocystis	11	21	6	2
Natranaerovirga	11	3	0	0
Natronincola	2	0	0	0
Natronobacillus	1	0	0	0
Negativibacillus	8	23	10	0
Negativicoccus	2	0	0	0
Neisseria	14	0	0	0
Neo.b11	12	0	0	0
Neochlamydia	12	0	0	0
Neomicrococcus	1	0	0	0
Neorhizobium	1	0	0	0
Neosynechococcus	2	0	0	0
Nesterenkonia	6	0	0	0
Nevskia	2	0	0	0
Niabella	7	15	18	4
Niastella	21	14	8	1
Nibribacter	8	0	0	0
Nitratireductor	10	17	12	0
Nitrincola	1	0	0	0
Nitrobacter	10	17	7	1
Nitrolancea	16	10	5	1
Nitrosococcus	11	0	0	0
Nitrosomonas	19	9	0	0
Nitrosospira	9	23	9	1
Nitrospina	2	0	0	0
Nitrospira.g	0	3	21	20
Nitrospirillum	8	1	0	0
Niveibacterium	1	0	0	0
Niveispirillum	2	0	0	0
Nocardia	18	9	1	0
Nocardioides	0	0	3	41
Nocardiopsis	10	2	0	0
Nodosilinea.PCC.7104	3	13	19	9
Nonomuraea	10	3	0	0
Nordella	12	14	14	4
Nosocomiicoccus	1	0	0	0
Nostoc.PCC.7107	8	0	0	0
Nostoc.PCC.73102	13	11	0	0
Nostoc.PCC.7524	6	1	0	0
Novibacillus	6	1	0	0
Noviherbaspirillum	3	13	13	15
Novispirillum	19	3	0	0
Novosphingobium	0	4	11	29
Nubsella	4	0	0	0
Oblitimonas	1	0	0	0
oc32	6	3	0	0
Oceanibaculum	4	0	0	0
Oceanicella	7	0	0	0
Oceanirhabdus	2	0	0	0
Oceanisphaera	1	0	0	0
Oceanobacter	1	0	0	0
Oceanospirillum	1	0	0	0
Ochrobactrum	19	14	8	0
Odoribacter	20	11	2	0
Oerskovia	17	10	1	0
Ohtaekwangia	7	27	10	0
Okibacterium	11	0	0	0
OLB12	36	8	0	0
OLB13	22	17	3	0
OLB15	7	0	0	0
OLB8	11	9	2	1
Oleiagrimonas	1	0	0	0
Oleiphilus	6	0	0	0
Oligella	18	10	0	0
Oligoflexus	3	11	22	7
Olivibacter	1	0	0	0
Olsenella	1	10	32	1
OM27.clade	6	14	13	11
OM43.clade	13	2	0	0
Opitutus	25	16	3	0
Orbus	1	0	0	0
Oribacterium	20	16	2	0
Orientia	4	0	0	0
Ornatilinea	2	0	0	0
Ornithinibacter	12	15	13	1
Ornithinicoccus	12	3	2	0
Ornithinimicrobium	15	16	6	0
Ornithobacterium	9	0	0	0
Oryzihumus	19	11	5	0
Oscillatoria.PCC.6304	3	0	0	0
Oscillibacter	10	18	16	0
Oscillochloris	2	0	0	0
Oscillospira	19	6	0	0
Ottowia	14	8	1	0
Owenweeksia	24	5	0	0
Oxalicibacterium	5	1	0	0
Oxalobacter	12	4	0	0
Oxobacter	17	6	3	0
Oxynema.BDU.92071	2	0	0	0
p.1088.a5.gut.group	3	25	16	0
P3OB.51	26	14	3	0
Paenalcaligenes	12	11	1	0
Paenarthrobacter	17	1	0	0
Paenibacillus	0	2	22	20
Paeniclostridium	0	9	32	3
Paeniglutamicibacter	13	12	3	1
Paenirhodobacter	1	0	0	0
Paenisporosarcina	20	15	4	1
Paenochrobactrum	13	4	0	0
Pajaroellobacter	0	1	21	22
Paludibacter	1	12	22	9
Paludibacterium	4	0	0	0
Paludisphaera	8	16	7	2
Panacagrimonas	18	1	0	0
Pandoraea	13	1	0	0
Pannonibacter	1	0	0	0
Pantoea	16	19	3	0
Papillibacter	17	18	2	0
Parabacteroides	10	24	6	0
Parablastomonas	21	5	0	0
Paraclostridium	10	16	4	0
Paracoccus	2	10	25	7
Paradevosia	1	0	0	0
Paraeggerthella	13	24	7	0
Parafilimonas	17	20	7	0
Parafrigoribacterium	14	22	4	0
Paralcaligenes	1	0	0	0
Paraliobacillus	1	0	0	0
Parapedobacter	7	1	0	0
Parapusillimonas	21	9	3	0
Parasediminibacterium	17	25	2	0
Parasegetibacter	1	10	17	16
Parasphingopyxis	1	0	0	0
Parasutterella	14	19	7	0
Parvibacter	31	8	2	0
Parvibaculum	8	0	0	0
Parvimonas	14	0	0	0
Parviterribacter	14	6	3	0
Pasteuria	11	0	0	0
Patulibacter	15	3	1	0
Paucibacter	14	17	4	0
Pediococcus	1	0	0	0
Pedobacter	0	0	7	37
Pedomicrobium	0	3	14	27
Pedosphaera	32	2	0	0
Pelagibacterium	17	7	0	0
Pelagibius	7	0	0	0
Pelagicoccus	1	0	0	0
Pelistega	8	0	0	0
Pelobacter	28	3	0	0
Pelolinea	3	1	0	0
Pelomonas	18	15	4	0
Pelosinus	2	19	15	7
Pelospora	3	0	0	0
Pelotomaculum	20	9	0	0
Peptoclostridium	9	25	10	0
Peptococcus	4	16	17	6
Peptoniphilus	22	9	1	0
Peptostreptococcus	22	7	5	0
Peredibacter	16	7	0	0
Perlucidibaca	1	0	0	0
Permianibacter	1	0	0	0
Persicitalea	8	1	0	0
Persicobacter	1	0	0	0
Petrimonas	17	7	0	0
Phaeocystidibacter	2	0	0	0
Phaeodactylibacter	18	1	0	0
Phascolarctobacterium	1	21	18	4
Phaselicystis	0	8	23	13
Phenylobacterium	5	14	17	8
Phocea	1	0	0	0
Phoenicibacter	21	5	0	0
Phormidium.IAM.M.71	2	0	0	0
Phormidium.MBIC10003	3	0	0	0
Phreatobacter	14	10	2	0
Phycicoccus	2	10	21	11
Phycisphaera	34	5	0	0
Phyllobacterium	10	17	8	2
Pigmentiphaga	23	11	0	0
Pilimelia	4	0	0	0
Pir1.lineage	4	0	0	0
Pir2.lineage	12	3	0	0
Pir3.lineage	18	9	1	0
Pir4.lineage	0	2	16	26
Pirellula	0	1	18	25
Piscicoccus	20	8	1	0
Pisciglobus	2	0	0	0
Piscinibacter	22	6	3	0
Planctomicrobium	15	2	1	0
Planctopirus	9	18	15	2
Planifilum	8	0	0	0
Planktomarina	2	0	0	0
Planktosalinus	3	0	0	0
Planktothrix.NIVA.CYA.15	3	0	0	0
Planococcus	0	1	10	33
Planomicrobium	19	16	3	0
Planomonospora	1	0	0	0
Planosporangium	1	0	0	0
Plantactinospora	2	0	0	0
Plantibacter	15	25	3	0
Pleomorphomonas	12	2	0	0
Pleurocapsa.PCC.7319	1	14	15	14
Plot4.2H12	1	0	0	0
Pluralibacter	2	0	0	0
PMMR1	19	5	1	0
Polaromonas	0	12	23	9
Polyangium	15	15	5	3
Polycladomyces	1	0	0	0
Polycyclovorans	18	2	0	0
Polymorphobacter	14	3	0	0
Polynucleobacter	13	3	0	0
Pontibacillus	1	0	0	0
Pontibacter	14	6	1	0
Ponticoccus	1	0	0	0
Porphyrobacter	10	1	0	0
Porphyromonas	11	19	11	0
Portibacter	8	0	0	0
possible.genus.03	12	2	0	0
possible.genus.04	11	28	4	1
possible.genus.Sk003.Sk004	4	1	0	0
Povalibacter	4	17	16	7
Prauserella	1	1	0	0
Prevotella	9	0	0	0
Prevotella.1	9	22	13	0
Prevotella.2	1	0	0	0
Prevotella.6	5	1	0	0
Prevotella.7	18	1	0	0
Prevotella.9	18	4	1	0
Prevotellaceae.Ga6A1.group	15	14	4	0
Prevotellaceae.NK3B31.group	8	0	0	0
Prevotellaceae.UCG.001	1	24	19	0
Prevotellaceae.UCG.003	1	17	26	0
Prevotellaceae.UCG.004	3	21	20	0
Prevotellaceae.YAB2003.group	21	0	2	0
Pricia	1	0	0	0
Procabacter	8	1	0	0
Prochlorococcus.MIT9313	17	1	0	0
Prolixibacter	21	0	0	0
Promicromonospora	11	1	0	0
Propionibacterium	4	0	0	0
Propioniciclava	13	0	0	0
Propionicimonas	2	0	0	0
Propionimicrobium	1	0	0	0
Propionispira	0	1	0	0
Propionispora	6	0	0	0
Propionivibrio	12	1	0	0
Prosthecobacter	6	0	0	0
Proteiniborus	3	1	0	0
Proteiniclasticum	4	18	18	1
Proteiniphilum	14	23	7	0
Proteocatella	24	2	0	0
Proteus	1	0	0	0
Providencia	4	0	0	0
Pseudactinotalea	18	2	0	0
Pseudaminobacter	16	13	7	3
Pseudanabaena.NgrPSln22	1	0	0	0
Pseudanabaena.PCC.7403	1	0	0	0
Pseudarthrobacter	17	7	1	0
Pseudenhygromyxa	18	4	0	0
Pseudoalteromonas	8	1	0	0
Pseudobacteriovorax	14	15	3	1
Pseudobacteroides	3	0	0	0
Pseudobutyrivibrio	20	13	3	0
Pseudochelatococcus	2	0	0	0
Pseudochrobactrum	15	2	0	0
Pseudoclavibacter	13	14	14	0
Pseudoduganella	20	12	6	1
Pseudoflavitalea	29	9	0	0
Pseudoflavonifractor	1	0	0	0
Pseudofulvimonas	22	8	4	1
Pseudogracilibacillus	1	0	0	0
Pseudohoeflea	4	0	0	0
Pseudohongiella	6	1	0	0
Pseudokineococcus	8	0	0	0
Pseudolabrys	2	3	17	22
Pseudomonas	0	0	4	40
Pseudonocardia	0	1	7	36
Pseudoramibacter	16	1	0	0
Pseudorhizobium	1	0	0	0
Pseudorhodobacter	14	2	1	0
Pseudorhodoferax	23	11	2	0
Pseudorhodoplanes	3	13	17	11
Pseudoxanthobacter	4	0	0	0
Pseudoxanthomonas	2	5	22	15
Psychrobacillus	10	17	14	3
Psychrobacter	20	12	3	0
Psychroflexus	1	0	0	0
Psychroglaciecola	15	14	9	2
Puniceicoccus	1	0	0	0
Pusillimonas	25	5	7	0
Pygmaiobacter	19	18	4	0
Pyramidobacter	3	0	0	0
Pyxidicoccus	1	0	0	0
Qipengyuania	16	12	5	0
Quadrisphaera	22	12	5	0
Quatrionicoccus	2	0	0	0
Quinella	2	0	0	0
RA	3	0	0	0
Rahnella	2	0	0	0
Raineyella	9	7	0	0
Ralstonia	20	11	6	0
Ramlibacter	0	1	13	30
Raoultibacter	5	29	9	1
Rathayibacter	12	20	12	0
RBG.16.49.21	9	0	0	0
RBG.16.58.14	34	4	3	0
RCP1.48	4	0	0	0
Rehaibacterium	1	0	0	0
Reinekea	1	0	0	0
Reyranella	3	4	20	17
Rhabdobacter	4	0	0	0
Rheinheimera	12	0	0	0
Rhizobacter	1	8	19	16
Rhizocola	9	0	0	0
Rhizomicrobium	27	14	1	0
Rhizorhapis	18	14	4	0
Rhodanobacter	6	22	15	1
Rhodobacter	17	10	1	0
Rhodobaculum	1	0	0	0
Rhodobium	2	0	0	0
Rhodoblastus	11	5	1	0
Rhodococcus	0	0	8	36
Rhodocytophaga	12	2	0	0
Rhodoferax	2	9	18	15
Rhodohalobacter	2	0	0	0
Rhodoluna	4	0	0	0
Rhodomicrobium	8	12	12	11
Rhodonellum	4	0	0	0
Rhodopila	19	9	5	0
Rhodopirellula	21	13	8	0
Rhodoplanes	0	0	7	37
Rhodopseudomonas	11	13	16	2
Rhodothermus	1	0	0	0
Rhodovarius	5	0	0	0
Rhodovastum	17	17	8	0
Rhodovulum	5	0	0	0
Richelia.HH01	1	0	0	0
Rickettsia	27	8	2	0
Rickettsiella	14	11	16	0
Rikenella	20	4	1	0
Rikenellaceae.RC9.gut.group	0	13	29	2
Risungbinella	13	1	0	0
Rivibacter	4	0	0	0
Robinsoniella	3	0	0	0
Romboutsia	0	0	0	44
Roseateles	7	25	9	3
Roseburia	1	12	29	2
Roseiarcus	5	21	14	4
Roseibacillus	10	2	0	0
Roseiflexus	10	0	0	0
Roseimarinus	1	0	0	0
Roseimicrobium	9	0	0	0
Roseivirga	2	0	0	0
Rosenbergiella	7	0	0	0
Roseobacter.clade.CHAB.I.5.lineage	8	1	0	0
Roseococcus	15	0	0	0
Roseomonas	10	17	11	6
Roseovarius	9	0	0	0
Rothia	7	0	0	0
Ruania	3	1	0	0
Rubellimicrobium	1	19	18	6
Rubinisphaera	28	5	0	0
Rubripirellula	2	0	0	0
Rubritepida	15	3	0	0
Rubrivirga	18	15	3	0
Rubrivivax	15	2	0	0
Rubrobacter	0	2	16	26
Rudaea	10	1	0	0
Rudaeicoccus	1	0	0	0
Rudaibacter	1	0	0	0
Rudanella	12	0	0	0
Ruegeria	1	1	0	0
Rufibacter	6	0	0	0
RumEn.M2	4	0	0	0
Ruminiclostridium	0	13	17	14
Ruminiclostridium.1	2	5	14	23
Ruminiclostridium.5	0	25	19	0
Ruminiclostridium.6	20	5	1	0
Ruminiclostridium.9	1	15	28	0
Ruminobacter	11	1	0	0
Ruminococcaceae.NK4A214.group	0	11	25	8
Ruminococcaceae.UCG.001	19	4	0	0
Ruminococcaceae.UCG.002	0	22	22	0
Ruminococcaceae.UCG.003	7	2	0	0
Ruminococcaceae.UCG.004	0	19	25	0
Ruminococcaceae.UCG.005	0	4	40	0
Ruminococcaceae.UCG.007	9	0	0	0
Ruminococcaceae.UCG.008	12	17	2	0
Ruminococcaceae.UCG.009	1	28	15	0
Ruminococcaceae.UCG.010	0	8	31	5
Ruminococcaceae.UCG.011	0	14	26	4
Ruminococcaceae.UCG.012	15	7	0	0
Ruminococcaceae.UCG.013	0	5	27	12
Ruminococcaceae.UCG.014	0	3	30	11
Ruminococcaceae.V9D2013.group	4	0	0	0
Ruminococcus.1	0	4	31	9
Ruminococcus.2	0	7	37	0
Ruminofilibacter	21	0	0	0
Rummeliibacillus	15	2	0	0
Runella	4	0	0	0
S5.A14a	17	5	0	0
Saccharibacillus	1	0	0	0
Saccharicrinis	1	0	0	0
Saccharofermentans	4	23	13	4
Saccharomonospora	8	1	0	0
Saccharophagus	1	0	0	0
Saccharopolyspora	18	5	4	0
Saccharothrix	2	0	0	0
Salana	14	0	0	0
Salimicrobium	1	0	0	0
Salinarimonas	1	0	0	0
Salinibacter	16	1	0	0
Salinibacterium	14	3	1	0
Salinicoccus	18	8	2	0
Salinimicrobium	1	0	0	0
Salinirepens	2	0	0	0
Salinispira	18	0	0	0
Salinispirillum	1	0	0	0
Salinispora	3	0	0	0
Salipaludibacillus	2	1	0	0
Saliterribacillus	1	0	0	0
Sandaracinobacter	2	0	0	0
Sandaracinus	6	14	16	8
Sanguibacter	13	12	1	0
Sanguibacteroides	23	2	0	0
Sarcina	19	6	6	0
SBZC.1223	1	0	0	0
SCADC1.2.3	6	0	0	0
SCGC.AAA164.E04	9	0	0	0
SCGC.AB.539.J10	4	0	0	0
Schizothrix.LEGE.07164	20	4	0	0
Schlegelella	3	0	0	0
Schleiferia	38	5	1	0
Schlesneria	10	12	18	4
Schumannella	5	0	0	0
Schwartzia	4	0	0	0
Scytolyngbya.XSP1	2	0	0	0
Scytonema.UCFS19	8	1	0	0
Scytonema.UTEX.2349	1	0	0	0
Scytonema.VB.61278	0	0	1	43
SD04E11	4	0	0	0
Sedimentibacter	7	13	16	3
Sedimenticola	11	1	0	0
Sediminibacterium	5	17	21	1
Sediminispirochaeta	1	1	0	0
Sediminivirga	4	0	0	0
SEEP.SRB1	10	0	0	0
Segetibacter	6	24	11	2
Selenomonas	9	1	0	0
Selenomonas.1	21	2	0	0
Selenomonas.3	2	0	0	0
Sellimonas	3	0	0	0
Senegalimassilia	5	0	0	0
Seohaeicola	8	0	0	0
Serinicoccus	2	0	0	0
Serratia	27	13	1	0
SH.PL14	1	4	13	26
Sh765B.TzT.35	18	21	5	0
Sharpea	2	1	1	0
Shewanella	1	0	0	0
Shimazuella	9	1	0	0
Shinella	28	12	3	1
Shuttleworthia	0	19	18	7
Siccibacter	1	0	0	0
Sideroxydans	1	9	18	16
Silvanigrella	18	9	0	0
Simplicispira	17	10	7	0
Singulisphaera	0	1	14	29
Sinibacillus	5	1	0	0
Sinomonas	9	1	0	0
Sinosporangium	1	0	0	0
Siphonobacter	8	0	0	0
Skermanella	13	8	12	5
Slackia	26	5	1	0
SM1A02	30	12	0	0
SM23.31	1	0	0	0
Smithella	20	0	0	0
Sneathiella	1	0	0	0
Snodgrassella	14	7	0	0
Sodalis	2	0	0	0
Soehngenia	9	3	0	0
Solibacillus	0	0	5	39
Solirubrobacter	0	2	3	39
Solitalea	5	12	17	10
Solobacterium	3	0	0	0
Soonwooa	3	0	0	0
Sorangium	5	17	14	8
SP3.e08	26	5	0	0
Sphaerisporangium	8	1	0	0
Sphaerobacter	16	3	0	0
Sphaerochaeta	23	4	0	0
Sphaerotilus	2	0	0	0
Sphingoaurantiacus	12	0	0	0
Sphingobacterium	0	7	17	20
Sphingobium	11	22	9	1
Sphingomicrobium	1	0	0	0
Sphingomonas	0	0	7	37
Sphingopyxis	9	16	14	5
Sphingorhabdus	13	13	8	2
Sphingosinicella	1	0	0	0
Spirochaeta.2	17	22	3	0
Spiroplasma	28	7	1	0
Spirosoma	2	8	22	12
Spongiimonas	1	0	0	0
Sporacetigenium	15	8	1	0
Sporanaerobacter	2	0	0	0
Sporichthya	16	16	4	0
Sporobacter	18	3	0	0
Sporobacterium	3	0	0	0
Sporocytophaga	13	20	8	3
Sporomusa	16	5	2	0
Sporosarcina	6	11	14	13
Sporotomaculum	1	0	0	0
SS1.B.09.64	19	2	0	0
Stackebrandtia	4	0	0	0
Stakelama	4	1	0	0
Stanieria.PCC.7437	8	0	0	0
Staphylococcus	0	5	39	0
Starkeya	2	0	0	0
Stella	9	0	0	0
Stenotrophomonas	0	5	14	25
Steroidobacter	0	1	14	29
Sterolibacterium	13	2	0	0
Stigmatella	19	17	3	0
Stomatobaculum	1	0	0	0
Streptacidiphilus	12	18	8	4
Streptococcus	0	1	40	3
Streptomyces	0	0	4	40
Streptosporangium	19	15	4	0
Subdoligranulum	17	8	0	0
Subgroup.10	1	16	17	10
Subgroup.23	28	5	0	0
Subsaxibacter	7	0	0	0
Subtercola	28	9	3	0
Succiniclasticum	23	6	0	0
Succinispira	2	0	0	0
Succinivibrio	11	0	0	0
Succinivibrionaceae.UCG.001	1	0	0	0
Sulfitobacter	1	0	0	0
Sulfobacillus	31	4	0	0
Sulfuricella	7	0	0	0
Sulfuricurvum	2	0	0	0
Sulfuriferula	14	3	0	0
Sulfurifustis	25	1	0	0
Sulfurimonas	17	10	0	0
Sulfurirhabdus	4	0	0	0
Sulfurisoma	1	0	0	0
Sulfuritalea	3	15	21	5
Sulfurospirillum	1	0	0	0
Sulfurovum	17	5	0	0
Sunxiuqinia	2	0	0	0
SUP05.cluster	15	24	5	0
Sutterella	15	3	0	0
Sva0081.sediment.group	26	14	4	0
SWB02	9	2	0	0
Symbiobacterium	11	2	0	0
Symplocastrum.CPER.KK1	1	0	0	0
Synechococcus.CC9902	3	0	0	0
Synechococcus.IR11	10	2	0	0
Synechocystis.PCC.6803	4	0	0	0
Syner.01	7	0	0	0
Syntrophaceticus	10	2	0	0
Syntrophobacter	26	10	3	0
Syntrophobotulus	10	3	0	0
Syntrophococcus	11	28	5	0
Syntrophomonas	9	15	13	3
Syntrophorhabdus	22	7	0	0
Syntrophothermus	21	2	0	0
Syntrophus	19	2	0	0
SZB85	2	0	0	0
Tabrizicola	14	1	0	0
Tahibacter	31	9	1	0
Taibaiella	2	5	17	20
Tamlana	2	0	0	0
Tangfeifania	3	2	0	0
Tannerella	1	0	0	0
Tardiphaga	24	11	2	0
Telmatocola	27	13	3	0
Telmatospirillum	1	0	0	0
Tepidamorphus	3	0	0	0
Tepidanaerobacter	2	0	0	0
Tepidibacillus	1	0	0	0
Tepidibacter	12	1	0	0
Tepidicella	18	0	0	0
Tepidimicrobium	11	2	0	0
Tepidimonas	17	0	0	0
Tepidiphilus	3	1	0	0
Tepidisphaera	0	8	22	14
Terrabacter	17	10	6	1
Terribacillus	1	0	0	0
Terrimicrobium	7	0	0	0
Terrimonas	0	7	9	28
Terrisporobacter	0	3	16	25
Tessaracoccus	13	1	0	0
Tetragenococcus	6	0	0	0
Tetrasphaera	3	14	24	3
Thalassobacillus	5	0	0	0
Thalassobius	8	0	0	0
Thalassospira	3	0	0	0
Thalassotalea	3	0	0	0
Thauera	21	7	0	0
Thermacetogenium	3	0	0	0
Thermaerobacter	8	0	0	0
Thermanaeromonas	14	8	0	0
Thermanaerothrix	4	0	0	0
Thermincola	18	15	5	0
Thermoactinomyces	11	3	0	0
Thermoanaerobacter	1	0	0	0
Thermoanaerobacterium	2	0	0	0
Thermoanaerobaculum	25	1	0	0
Thermobacillus	23	3	0	0
Thermobaculum	0	3	8	33
Thermobifida	6	0	0	0
Thermobispora	1	0	0	0
Thermobrachium	29	13	0	0
Thermodesulfatator	2	0	0	0
Thermodesulforhabdus	25	4	1	0
Thermodesulfovibrio	24	8	1	0
Thermoflavifilum	3	0	0	0
Thermoflavimicrobium	12	8	2	0
Thermoflexus	22	19	3	0
Thermogutta	1	0	0	0
Thermoleophilum	1	13	16	13
Thermolithobacter	6	0	0	0
Thermomarinilinea	7	3	1	0
Thermomicrobium	1	0	0	0
Thermomonas	0	2	14	28
Thermopetrobacter	2	0	0	0
Thermosinus	3	1	0	0
Thermosporothrix	4	1	0	0
Thermus	21	6	0	0
Thioalkalispira	12	0	0	0
Thioalkalivibrio	4	0	0	0
Thiobacillus	22	14	4	0
Thioclava	1	0	0	0
Thioflexothrix	3	0	0	0
Thiogranum	41	2	0	0
Thiohalobacter	1	0	0	0
Thiohalocapsa	1	0	0	0
Thiohalomonas	4	0	0	0
Thiohalophilus	7	0	0	0
Thiolapillus	3	0	0	0
Thioploca	1	0	0	0
Thiopseudomonas	9	2	0	0
Thiothrix	22	10	0	0
Tianweitania	2	1	0	0
Timonella	16	10	1	0
Tindallia	1	0	0	0
Tissierella	3	10	22	9
Tistlia	12	2	0	0
Tistrella	4	0	0	0
Tolumonas	2	0	0	0
Tolypothrix.PCC.7601	2	0	0	0
Tomitella	1	0	0	0
TPD.58	29	2	0	0
Treponema	9	0	0	0
Treponema.2	4	27	11	2
Trichococcus	0	15	27	2
Trichodesmium.IMS101	18	18	4	0
Trichormus.HINDAK.2001.4	1	0	0	0
Tropicimonas	2	0	0	0
Truepera	20	8	1	0
Trueperella	15	16	2	0
Tsukamurella	9	2	1	0
Tumebacillus	9	11	19	5
Turicella	4	0	0	0
Turicibacter	0	0	1	43
Tychonema.CCAP.1459.11B	4	19	14	7
Tyzzerella	18	14	3	0
Tyzzerella.3	12	16	11	2
Tyzzerella.4	0	13	31	0
UBA1819	11	2	0	0
UBA6140	10	3	0	0
Uliginosibacterium	15	11	0	0
Ulvibacter	5	0	0	0
Umezawaea	2	0	0	0
Unclassified	0	0	2	42
Undibacterium	15	16	8	1
Unknown	0	0	0	44
Urania.1B.19.marine.sediment.group	3	0	0	0
Ureibacillus	16	10	2	0
UTBCD1	20	15	4	3
UTCFX1	20	20	4	0
V38	5	1	0	0
Vagococcus	18	10	6	0
Vallitalea	3	0	0	0
Variibacter	21	2	0	0
Variovorax	0	0	2	42
Veillonella	11	1	0	0
Verruc.01	4	0	0	0
Verrucomicrobium	6	0	0	0
Verticia	12	25	4	0
Vibrio	1	0	0	0
Vibrionimonas	2	0	0	0
Vicinamibacter	20	5	1	0
Victivallis	19	17	2	0
Virgibacillus	10	0	0	0
Virgisporangium	30	4	0	0
Viridibacillus	3	0	0	0
Vitellibacter	2	0	0	0
Vitiosangium	5	1	0	0
Vitreoscilla	19	7	0	0
Vogesella	3	0	0	0
Vulcanibacillus	8	0	0	0
Vulcaniibacterium	2	0	0	0
Vulgatibacter	15	15	10	0
W15	2	0	0	0
W5053	16	16	9	0
Wandonia	5	0	0	0
wb1.A12	37	7	0	0
wb1.P19	30	10	4	0
WCHB1.32	6	20	13	5
Weeksella	13	3	1	0
Weissella	4	13	26	0
Wenxinia	1	0	0	0
Williamsia	8	13	16	7
Wilmottia.Ant.Ph58	6	0	0	0
Winogradskyella	1	0	0	0
Woeseia	2	8	21	13
Wohlfahrtiimonas	3	0	0	0
Wolbachia	13	1	0	0
X1174.901.12	21	8	1	0
X1921.2	2	0	0	0
X1921.3	2	0	0	0
X1959.1	20	12	2	0
X28.Apr	4	0	0	0
X28.YEA.48	1	0	0	0
X3PJM14	1	0	0	0
X966.1	8	22	13	1
X9M32	1	0	0	0
Xanthobacter	6	0	0	0
Xanthomonas	15	21	8	0
XBB1006	26	4	0	0
Xenococcus.PCC.7305	25	10	3	0
Xenophilus	10	2	0	0
Xuhuaishuia	1	0	0	0
Xylanimicrobium	1	0	0	0
Xylanimonas	1	0	0	0
Xylophilus	5	0	0	0
Yaniella	14	19	0	0
Yersinia	6	0	0	0
Yimella	5	0	0	0
Yonghaparkia	7	1	0	0
Youhaiella	2	0	0	0
Youngiibacter	7	3	0	0
Z.35	1	0	0	0
Z114MB74	9	0	0	0
Z195MB87	35	6	0	0
Z20	8	2	0	0
Zavarzinella	1	6	21	16
Zhizhongheella	2	0	0	0
Zobellia	20	1	1	0
Zoogloea	16	19	5	0
ZOR0006	14	4	0	0
Zymobacter	7	0	0	0

## Sheet: Fungi
	number of farms
genus	1 Compartment	2 Compartments	3 Compartments	4 Compartments
Taphrina	0	6	32	6
Cystobasidium	0	8	31	5
Lasiobolidium	1	6	30	7
Tetrachaetum	1	7	30	6
Ustilago	1	6	30	7
Bagnisiella	1	9	29	5
Lambertella	4	4	29	7
Saccharicola	3	5	29	7
Neotestudina	2	8	28	6
Tricholoma	2	5	28	9
Tuber	2	10	28	4
Kluyveromyces	0	17	27	0
Rigidoporus	0	10	27	7
Sclerotinia	2	12	27	3
Scytalidium	0	10	27	7
Coccomyces	0	0	26	18
Leptosphaeria	0	10	26	8
Magnaporthe	0	6	26	12
Tremella	0	6	26	12
Cyphobasidium	1	17	25	1
Exidia	3	10	25	6
Geopyxis	0	9	25	10
Holtermanniella	0	8	25	11
Meliniomyces	0	7	25	12
Preussia	0	2	25	17
Apiotrichum	0	3	24	17
Chloroscypha	3	14	24	3
Geosmithia	2	16	24	2
Metarhizium	2	13	24	5
Pseudohydnum	0	2	24	18
Sirobasidium	0	8	24	12
Sterigmatomyces	0	5	24	15
Zymoseptoria	2	11	24	7
Bullera	0	4	23	17
Cryptotrichosporon	1	19	23	1
Microbotryum	0	2	23	19
Trichoderma	4	8	23	9
Ustilentyloma	2	18	23	1
Cyttaria	1	10	22	10
Glarea	1	3	22	18
Herpotrichia	0	2	22	20
Papiliotrema	0	12	22	10
Phoma	0	12	22	10
Richoniella	2	4	22	16
Thelebolus	1	10	22	11
Asteromassaria	4	15	21	3
Naganishia	2	19	21	1
Eocronartium	1	16	21	6
Exophiala	0	11	21	12
Geotrichum	0	5	21	18
Hymenoscyphus	2	17	21	4
Leucosporidium	0	12	21	11
Mariannaea	3	14	21	6
Nectria	0	7	21	16
Parastagonospora	1	10	21	12
Cutaneotrichosporon	1	3	20	20
Dioszegia	0	9	20	15
Myrmecridium	2	14	20	8
Pulchromyces	2	14	20	8
Rhizopus	0	0	20	24
Rhodosporidiobolus	0	16	20	8
Solicoccozyma	0	3	20	21
Basidiobolus	5	14	19	6
Fereydounia	0	4	19	21
Massaria	1	20	19	4
Pichia	0	17	19	8
Trechispora	0	2	19	23
Venturia	1	14	19	10
Peziza	8	13	18	4
Acremonium	0	3	18	23
Goffeauzyma	0	11	18	15
Protomyces	1	23	18	2
Rhynchogastrema	0	9	18	17
Scheffersomyces	0	18	18	8
Trichosporon	0	3	18	23
Ophiocordyceps	5	20	17	1
Ascochyta	6	18	17	3
Aspergillus	2	21	17	4
Clonostachys	0	3	17	24
Lunulospora	4	14	17	9
Phialocephala	2	14	17	11
Pleurostoma	5	19	17	3
Ulospora	8	19	17	0
Cyphellophora	6	17	15	2
Hypsizygus	6	12	16	9
Microscypha	7	16	15	3
Chrysomphalina	8	13	16	7
Derxomyces	0	0	16	28
Endosporium	9	17	16	2
Kondoa	1	27	16	0
Leucopaxillus	0	4	16	24
Mucor	0	3	16	25
Trapelia	6	14	16	8
Microascus	10	15	15	2
Pseudobensingtonia	6	19	14	1
Gremmeniella	7	17	15	4
Spiromastix	14	11	13	0
Acidomyces	6	20	15	3
Helvella	6	18	15	5
Slooffia	4	22	15	3
Candida	5	19	14	4
Colacogloea	1	29	14	0
Mrakia	0	2	14	28
Nidula	0	6	14	24
Parengyodontium	9	18	13	1
Chorioactis	4	16	13	9
Trichaptum	11	18	13	0
Sporobolomyces	9	17	12	1
Schizosaccharomyces	12	18	13	0
Scutellinia	12	17	13	1
Wallemia	12	15	13	3
Calcarisporiella	17	14	13	0
Encoelia	8	19	13	4
Humicola	18	13	13	0
Kockovaella	6	25	13	0
Spathospora	8	22	13	1
Hypoxylon	9	19	12	1
Paramicrosporidium	8	20	12	1
Penicillium	7	19	12	4
Scopulariopsis	8	19	12	3
Rachicladosporium	16	12	11	0
Kirschsteiniothelia	14	12	12	5
Hannaella	14	14	11	1
Lophiostoma	16	11	11	2
Byssoascus	8	22	12	2
Coniochaeta	5	21	12	6
Cryptococcus	0	30	12	2
Cystofilobasidium	0	0	12	32
Endogone	10	17	12	5
Neobulgaria	6	21	12	5
Pleiochaeta	13	15	12	4
Rhynchosporium	0	0	12	32
Ceraceomyces	15	13	11	2
Lepidostroma	10	16	11	4
Leucogyrophana	15	12	11	3
Colletotrichum	12	16	10	0
Camptobasidium	9	21	11	1
Amorosia	11	20	10	0
Cetraspora	12	18	10	1
Auricularia	10	21	10	3
Campanella	15	17	10	2
Monodictys	0	0	10	34
Pilobolus	9	24	10	1
Plectosphaerella	0	0	10	34
Cortinarius	14	8	7	2
Camarosporium	10	22	9	0
Dendrocorticium	17	15	9	0
Ceratocystiopsis	13	15	8	1
Laccaria	14	18	9	1
Lecanicillium	12	19	9	2
Marchandiomyces	12	19	9	2
Sistotrema	13	19	9	1
Bandoniozyma	10	24	9	0
Arachnomyces	12	18	8	1
Alternaria	0	0	9	35
Claroideoglomus	17	17	9	1
Debaryomyces	14	21	9	0
Galerina	16	19	9	0
Hygrocybe	3	32	9	0
Remersonia	0	0	9	35
Stomiopeltis	5	30	9	0
Acarospora	16	15	8	1
Nannizziopsis	17	15	8	0
Trichomonascus	19	13	8	0
Curvularia	15	9	6	0
Dendryphion	16	16	8	1
Peniophorella	18	15	8	0
Sarocladium	12	20	8	1
Tetracladium	9	23	8	1
Torula	9	21	7	0
Ambispora	20	15	8	0
Catathelasma	12	21	8	2
Gymnopus	17	18	8	0
Calcarisporium	16	19	8	1
Camarophyllopsis	10	22	8	4
Fusarium	0	0	8	36
Geoglossum	9	26	8	1
Hamamotoa	5	26	8	5
Lichtheimia	14	19	8	3
Ruinenia	0	2	8	34
Vishniacozyma	0	0	8	36
Pandora	13	15	6	0
Corynespora	16	16	7	1
Tyromyces	8	22	7	4
Acanthostigma	14	15	6	0
Umbilicaria	10	19	6	0
Cladophialophora	15	18	7	2
Beauveria	16	14	6	0
Wickerhamomyces	15	15	6	0
Gloiocephala	14	1	3	0
Cyberlindnera	7	3	2	0
Phillipsia	18	13	6	0
Glomus	15	22	7	0
Itersonilia	9	27	7	1
Pyrenochaeta	0	1	7	36
Rhizoctonia	21	14	7	2
Torulaspora	18	19	7	0
Calycellinopsis	8	22	6	2
Hygrophorus	17	10	5	0
Saxomyces	16	11	5	0
Hyphodontia	16	14	6	3
Tubulicrinis	10	1	2	0
Sirococcus	15	13	5	0
Brachyconidiellopsis	20	14	6	0
Coleosporium	16	13	5	0
Phyllobaeis	14	20	6	2
Coniophora	13	22	6	2
Rozella	9	27	6	1
Bipolaris	0	0	6	38
Filobasidium	0	0	6	38
Mortierella	0	0	6	38
Ophiosphaerella	0	0	6	38
Phaeotremella	0	0	6	38
Shiraia	0	0	6	38
Diatrype	17	16	5	0
Helicoma	11	8	3	1
Glaziella	18	16	5	0
Lectera	19	14	5	1
Perenniporia	24	10	5	0
Pseudobaeospora	19	9	4	0
Neocampanella	14	21	5	1
Glischroderma	15	7	3	0
Myxozyma	12	10	3	0
Helminthosporium	17	20	5	0
Heterocephalacria	16	21	5	0
Aquaphila	19	18	5	1
Biatoropsis	18	13	4	0
Dendrographa	19	12	4	0
Rhodotorula	19	12	4	0
Epichloe	13	18	4	1
Neocudoniella	18	14	4	0
Limonomyces	8	0	1	0
Syzygospora	7	1	1	0
Hyphozyma	21	12	4	0
Toxicocladosporium	16	9	3	0
Paramyrothecium	22	4	3	0
Vonarxula	14	23	4	0
Readeriella	16	12	3	0
Melanopsichium	19	10	3	0
Mycoacia	21	8	3	0
Udeniomyces	18	11	3	0
Coccidioides	17	13	3	0
Natantiella	24	6	3	0
Stagonosporopsis	16	14	3	0
Helicobasidium	9	1	1	0
Rhopalophora	9	1	1	0
Cordyceps	20	20	4	0
Syncephalis	18	21	4	1
Resinicium	13	17	3	1
Valsa	17	14	3	0
Hypogymnia	12	9	2	0
Pseudochaetosphaeronema	24	8	3	0
Haglerozyma	24	9	3	0
Lignosus	20	13	3	0
Kazachstania	15	7	2	0
Albomagister	24	10	3	0
Repetobasidium	27	7	3	0
Sporisorium	14	20	3	0
Symbiotaphrina	18	16	3	0
Entyloma	14	21	3	1
Leotia	10	2	1	0
Acaulospora	30	7	3	0
Hesseltinella	29	8	3	0
Jamesdicksonia	20	5	2	0
Tritirachium	18	7	2	0
Vuilleminia	19	6	2	0
Tausonia	11	27	3	1
Amylocorticium	17	9	2	0
Catenomyces	32	8	3	0
Lentomitella	27	13	3	0
Absidia	17	10	2	0
Hemimycena	18	9	2	0
Termitomyces	27	14	3	0
Robbauera	19	8	2	1
Boletellus	12	2	1	0
Lulworthia	11	3	1	0
Nia	14	0	1	0
Postia	14	0	1	0
Blumeria	21	8	2	0
Aigialus	18	13	2	0
Barbatosphaeria	16	13	2	2
Westerdykella	20	11	2	0
Asterophora	26	6	2	0
Halteromyces	20	12	2	0
Mycetinis	14	17	2	1
Passalora	22	9	2	1
Pseudogymnoascus	24	8	2	0
Athelia	10	6	1	0
Gloeoporus	11	5	1	0
Pseudotremella	13	3	1	0
Halokirschsteiniothelia	18	16	2	0
Lipomyces	18	15	2	1
Graphium	15	2	1	0
Entoloma	16	19	2	0
Anthracocystis	24	12	2	0
Tilletiopsis	18	18	2	0
Wickerhamia	13	23	2	0
Biatriospora	15	3	1	0
Heterobasidion	13	5	1	0
Renispora	15	3	1	0
Cystostereum	24	13	2	0
Fibricium	27	10	2	0
Neophaeosphaeria	19	18	2	1
Leucothecium	18	1	1	0
Pseudospiromastix	16	3	1	0
Schwanniomyces	15	4	1	0
Pyronema	23	15	2	1
Ochroconis	15	5	1	0
Occultifur	19	22	2	0
Orbicula	20	21	2	0
Entomophthora	16	5	1	0
Archaeospora	33	9	2	0
Marasmius	15	27	2	0
Microdochium	0	1	2	41
Catenaria	21	1	1	0
Microcyclospora	19	3	1	0
Stachybotrys	15	8	1	0
Aureobasidium	15	9	1	0
Fellomyces	12	12	1	0
Rugosomyces	18	6	1	0
Auriscalpium	19	6	1	0
Niesslia	16	9	1	0
Sordaria	18	7	1	0
Talaromyces	18	7	1	0
Thecotheus	14	11	1	0
Fistulina	23	3	1	0
Fomitopsis	15	11	1	0
Yarrowia	23	3	1	0
Volvariella	19	8	1	0
Arthrinium	19	9	1	0
Ophiostoma	23	5	1	0
Peniophora	17	11	1	0
Conidiobolus	25	4	1	0
Hydropus	18	11	1	0
Trametes	15	14	1	0
Bensingtonia	21	9	1	0
Exobasidium	23	7	1	0
Leptosporomyces	26	4	1	0
Paraphaeosphaeria	19	11	1	0
Bradymyces	26	5	1	0
Farlowiella	26	5	1	0
Hyaloscypha	18	13	1	0
Thanatephorus	29	2	1	0
Genolevuria	21	11	1	0
Hirsutella	20	12	1	0
Pluteus	21	11	1	0
Humaria	22	12	1	0
Lactarius	19	14	1	1
Burgoa	23	10	1	0
Camarops	26	7	1	0
Chalazion	27	6	1	0
Metschnikowia	21	12	1	0
Nectriopsis	24	9	1	0
Cryomyces	25	10	1	0
Porpoloma	34	1	1	0
Smittium	26	9	1	0
Albatrellus	22	14	1	0
Apinisia	26	10	1	0
Panus	28	8	1	0
Phymatotrichopsis	19	17	1	0
Pycnoporus	21	15	1	0
Pertusaria	24	14	1	0
Iodowynnea	27	10	1	0
Gliophorus	31	8	1	0
Podosphaera	28	11	1	0
Armillaria	32	9	1	0
Bimuria	25	14	1	1
Gyromitra	27	13	1	0
Ramularia	18	22	1	0
Skvortzovia	36	4	1	0
Neocatenulostroma	20	22	1	0
Malassezia	0	0	1	43
Myrothecium	0	0	1	43
Paraglomus	28	15	1	0
Cyphellopsis	33	9	0	0
Diversispora	33	9	0	0
Leucoagaricus	34	8	0	0
Nais	38	3	0	0
Cyniclomyces	32	8	0	0
Psilocybe	27	12	0	0
Emergomyces	26	11	0	0
Ramicandelaber	29	8	0	0
Coccotrema	21	14	0	0
Boletopsis	28	6	0	0
Ceratosphaeria	23	11	0	0
Eremothecium	26	8	0	0
Archaeorhizomyces	33	0	0	0
Atractospora	26	7	0	0
Lecophagus	27	6	0	0
Pseudorhizidium	29	4	0	0
Russula	29	4	0	0
Piptocephalis	21	11	0	0
Piskurozyma	26	6	0	0
Rogersella	26	5	0	0
Violaceomyces	28	3	0	0
Erythrobasidiaceae	21	9	0	0
Knufia	22	8	0	0
Phellinus	21	9	0	0
Phlebia	16	13	0	1
Quambalaria	21	9	0	0
Rhizomucor	26	4	0	0
Baeomyces	21	8	0	0
Scytinostroma	16	13	0	0
Acidea	19	9	0	0
Clavulicium	20	7	0	1
Psathyrella	18	10	0	0
Botryobasidium	19	8	0	0
Dactylella	27	0	0	0
Eleutherascus	26	1	0	0
Extremus	21	6	0	0
Fomitiporia	21	6	0	0
Hortaea	21	6	0	0
Polycephalomyces	24	3	0	0
Zygorhizidium	25	2	0	0
Chrysozyma	14	12	0	0
Microglossum	21	5	0	0
Moniliophthora	19	7	0	0
Oxyporus	18	8	0	0
Paratritirachium	21	5	0	0
Veluticeps	25	1	0	0
Xylona	20	6	0	0
Camarophyllus	20	5	0	0
Dictyonema	18	7	0	0
Gigaspora	23	2	0	0
Glaciozyma	24	1	0	0
Kionochaeta	21	4	0	0
Pleurotus	21	4	0	0
Saccharomyces	20	5	0	0
Tremiscus	23	2	0	0
Anomoloma	17	7	0	0
Bisporella	22	2	0	0
Ceratocystis	19	5	0	0
Priceomyces	13	11	0	0
Scleroderma	18	6	0	0
Tretopileus	23	1	0	0
Aphanoascus	22	1	0	0
Mycoemilia	20	3	0	0
Recurvomyces	17	6	0	0
Squamarina	22	1	0	0
Teratosphaeria	16	7	0	0
Tilletia	21	2	0	0
Acrostalagmus	18	4	0	0
Agaricus	22	0	0	0
Ascosphaera	19	3	0	0
Danielozyma	18	4	0	0
Microstroma	19	3	0	0
Stereum	17	5	0	0
Sugitazyma	19	3	0	0
Tremellodendropsis	18	4	0	0
Tricharina	21	1	0	0
Capnobotryella	19	2	0	0
Hericium	14	7	0	0
Otidea	20	1	0	0
Plagiostoma	19	2	0	0
Sporopachydermia	20	1	0	0
Taiwanofungus	18	3	0	0
Trichophaea	21	0	0	0
Amanita	19	1	0	0
Clavulina	19	1	0	0
Jianyunia	16	4	0	0
Minimedusa	14	6	0	0
Naematelia	16	4	0	0
Pseudolaccaria	16	4	0	0
Pseudombrophila	18	2	0	0
Rickenella	19	1	0	0
Spiromyces	17	3	0	0
Stereopsis	18	2	0	0
Sydowia	13	7	0	0
Zoophthora	17	3	0	0
Ceriporiopsis	17	2	0	0
Chlamydosauromyces	14	5	0	0
Cuphophyllus	17	2	0	0
Dimennazyma	14	5	0	0
Furia	19	0	0	0
Mycena	19	0	0	0
Pectinotrichum	16	3	0	0
Podospora	17	2	0	0
Tarzetta	9	10	0	0
Teratoramularia	15	4	0	0
Thermomyces	15	4	0	0
Tsugacorticium	13	6	0	0
Hanseniaspora	16	2	0	0
Hydnellum	17	1	0	0
Jaculispora	18	0	0	0
Medeolaria	15	3	0	0
Melampsora	17	1	0	0
Millerozyma	16	2	0	0
Pachyella	16	2	0	0
Sugiyamaella	13	5	0	0
Bannozyma	13	4	0	0
Cheilymenia	16	1	0	0
Cunninghamella	15	2	0	0
Diaporthe	10	7	0	0
Grosmannia	17	0	0	0
Knoxdaviesia	16	1	0	0
Lichenomphalia	15	2	0	0
Odonticium	15	2	0	0
Pacispora	16	1	0	0
Phialemonium	12	5	0	0
Synchytrium	15	2	0	0
Uromyces	11	6	0	0
Verticillium	11	6	0	0
Blyttiomyces	15	1	0	0
Boreostereum	15	1	0	0
Ceratostomella	15	1	0	0
Cystotheca	12	4	0	0
Dipodascus	14	2	0	0
Euopsis	15	1	0	0
Goniopila	16	0	0	0
Melanopsamma	14	2	0	0
Pogonoloma	12	4	0	0
Pseudotaeniolina	14	2	0	0
Serpula	13	3	0	0
Xenoacremonium	14	2	0	0
Asterostroma	13	2	0	0
Blastomyces	15	0	0	0
Bolbitius	12	3	0	0
Hygrophoropsis	13	2	0	0
Jaminaea	14	1	0	0
Peltula	14	1	0	0
Phyllachora	12	3	0	0
Strobiloscypha	13	2	0	0
Suberoteratosphaeria	15	0	0	0
Urnula	13	2	0	0
Xenasma	13	2	0	0
Auxarthron	12	2	0	0
Cerrena	14	0	0	0
Coleopteromyces	14	0	0	0
Corollospora	14	0	0	0
Dipodascopsis	14	0	0	0
Fellozyma	14	0	0	0
Geminibasidium	11	3	0	0
Melampsorella	10	4	0	0
Microidium	13	1	0	0
Parapenidiella	10	4	0	0
Pholiotina	11	3	0	0
Pseudohyphozyma	13	1	0	0
Roussoella	12	2	0	0
Singerocybe	10	4	0	0
Truncocolumella	13	1	0	0
Xanthophyllomyces	11	3	0	0
Alloclavaria	12	1	0	0
Cairneyella	13	0	0	0
Cystoderma	13	0	0	0
Gjaerumia	11	2	0	0
Gloeophyllum	12	1	0	0
Hydnochaete	11	2	0	0
Hydnotrya	12	1	0	0
Isaria	13	0	0	0
Lepista	13	0	0	0
Megacollybia	11	2	0	0
Mniaecia	12	1	0	0
Myceliophthora	12	1	0	0
Penicilliopsis	12	1	0	0
Pseudotricholoma	12	1	0	0
Ravenelia	12	1	0	0
Thysanophora	13	0	0	0
Cystobasidiopsis	11	1	0	0
Diplomitoporus	11	1	0	0
Hymenopellis	11	1	0	0
Lentinellus	10	2	0	0
Neofabraea	10	2	0	0
Peccania	10	2	0	0
Phanerochaete	11	1	0	0
Sodiomyces	11	1	0	0
Spissiomyces	10	2	0	0
Trematosphaeria	10	2	0	0
Acervus	11	0	0	0
Anzia	8	3	0	0
Balsamia	10	1	0	0
Carcinomyces	9	2	0	0
Circinella	9	2	0	0
Eryniopsis	10	1	0	0
Halosarpheia	9	2	0	0
Heliocephala	9	2	0	0
Kylindria	11	0	0	0
Melanconis	11	0	0	0
Monascus	11	0	0	0
Phyllozyma	11	0	0	0
Pilaira	11	0	0	0
Schizangiella	11	0	0	0
Sowerbyella	11	0	0	0
Thermoascus	9	2	0	0
Xylomelasma	11	0	0	0
Arkaya	9	1	0	0
Balansia	10	0	0	0
Boletus	9	1	0	0
Crinipellis	10	0	0	0
Dacrymyces	6	4	0	0
Farysia	8	2	0	0
Fonsecaea	10	0	0	0
Gibellulopsis	10	0	0	0
Helicascus	9	1	0	0
Helicogloea	8	2	0	0
Helicosporium	9	1	0	0
Heterogastridium	10	0	0	0
Kavinia	10	0	0	0
Kendrickiella	10	0	0	0
Leptoxyphium	9	1	0	0
Melanogaster	10	0	0	0
Meria	10	0	0	0
Miladina	9	1	0	0
Phallus	10	0	0	0
Placopyrenium	10	0	0	0
Pseudoomphalina	7	3	0	0
Pulvinula	10	0	0	0
Reddellomyces	8	2	0	0
Saitoella	10	0	0	0
Sporidiobolus	9	1	0	0
Zasmidium	9	1	0	0
Alloascoidea	9	0	0	0
Amylostereum	8	1	0	0
Arachniotus	8	1	0	0
Calycina	9	0	0	0
Ctenomyces	8	1	0	0
Dictyosporium	8	1	0	0
Entomophaga	8	1	0	0
Fibulobasidium	8	1	0	0
Hapalopilus	8	1	0	0
Lachancea	7	2	0	0
Lentinula	9	0	0	0
Mytilinidion	9	0	0	0
Panellus	9	0	0	0
Peethambara	9	0	0	0
Peltaster	9	0	0	0
Piloderma	9	0	0	0
Plectania	9	0	0	0
Psorotichia	9	0	0	0
Puccinia	9	0	0	0
Rhopalomyces	9	0	0	0
Sampaiozyma	8	1	0	0
Scorias	9	0	0	0
Suillus	9	0	0	0
Barbatospora	7	1	0	0
Bryocentria	7	1	0	0
Buckleyzyma	7	1	0	0
Calathella	8	0	0	0
Coriolopsis	8	0	0	0
Craterocolla	7	1	0	0
Crepidotus	8	0	0	0
Geopora	8	0	0	0
Grifola	6	2	0	0
Halocyphina	6	2	0	0
Henningsomyces	8	0	0	0
Jaapia	8	0	0	0
JCM8259	8	0	0	0
Kuraishia	7	1	0	0
Lasiobolus	7	1	0	0
Lecanora	7	1	0	0
Lycoperdon	6	2	0	0
Oberwinklerozyma	6	2	0	0
Parascutellinia	8	0	0	0
Pezoloma	8	0	0	0
Poria	7	1	0	0
Pseudopithyella	8	0	0	0
Pseudoplectania	8	0	0	0
Rhizina	8	0	0	0
Rhizoplaca	7	1	0	0
Saccharomycopsis	7	1	0	0
Symmetrospora	7	1	0	0
Umbelopsis	7	1	0	0
Antrodia	7	0	0	0
Antrodiella	7	0	0	0
Aphanobasidium	7	0	0	0
Baeospora	6	1	0	0
Capronia	7	0	0	0
Ceratobasidium	7	0	0	0
Cirrenalia	7	0	0	0
Cochlonema	6	1	0	0
Cryptovalsa	6	1	0	0
Erynia	7	0	0	0
Erysiphe	6	1	0	0
Flammulina	6	1	0	0
Gabarnaudia	7	0	0	0
Galzinia	7	0	0	0
Humidicutis	7	0	0	0
Hyphomucor	7	0	0	0
Kabatiella	7	0	0	0
Marcelleina	7	0	0	0
Meira	6	1	0	0
Mycogloea	7	0	0	0
Mycosisymbrium	7	0	0	0
Myriangium	7	0	0	0
Neolentinus	7	0	0	0
Papulosa	7	0	0	0
Platygloea	7	0	0	0
Rhamphospora	7	0	0	0
Rhytidhysteron	7	0	0	0
Thamnogalla	6	1	0	0
Volutella	6	1	0	0
Abortiporus	5	1	0	0
Ampulloclitocybe	6	0	0	0
Bagliettoa	6	0	0	0
Catenulostroma	6	0	0	0
Ceramothyrium	6	0	0	0
Conocybe	6	0	0	0
Dentiscutata	6	0	0	0
Dermatocarpon	6	0	0	0
Eurotium	6	0	0	0
Geastrum	6	0	0	0
Gregorella	6	0	0	0
Hemileia	4	2	0	0
Heppia	6	0	0	0
Kregervanrija	5	1	0	0
Lamprospora	6	0	0	0
Leohumicola	5	1	0	0
Megalospora	5	1	0	0
Moniliella	5	1	0	0
Neolecta	6	0	0	0
Octospora	6	0	0	0
Onygena	6	0	0	0
Pezicula	6	0	0	0
Phaeonectriella	6	0	0	0
Physalacria	6	0	0	0
Pneumocystis	6	0	0	0
Racocetra	5	1	0	0
Rhodocybe	5	1	0	0
Rhodocybella	5	1	0	0
Rubellisphaeria	6	0	0	0
Sagenomella	5	1	0	0
Setosphaeria	6	0	0	0
Sphacelotheca	6	0	0	0
Stephanospora	5	1	0	0
Stereocaulon	6	0	0	0
Sticta	6	0	0	0
Togniniella	5	1	0	0
Tolypocladium	6	0	0	0
Vermiconia	6	0	0	0
Virgatospora	6	0	0	0
Xanthomendoza	6	0	0	0
Zygosaccharomyces	6	0	0	0
Achroceratosphaeria	5	0	0	0
Biatora	5	0	0	0
Bulgaria	4	1	0	0
Bulgariella	5	0	0	0
Callistosporium	5	0	0	0
Calvatia	4	1	0	0
Cephaliophora	5	0	0	0
Cordierites	4	1	0	0
Dentipellis	5	0	0	0
Drechmeria	5	0	0	0
Epiglia	5	0	0	0
Heleiosa	5	0	0	0
Inocybe	5	0	0	0
Jahnula	5	0	0	0
Kwoniella	5	0	0	0
Lecanactis	5	0	0	0
Letendraea	5	0	0	0
Myxotrichum	5	0	0	0
Nadsonia	5	0	0	0
Nakazawaea	4	1	0	0
Ochrolechia	4	1	0	0
Parmotrema	3	2	0	0
Peterozyma	4	1	0	0
Pseudallescheria	4	1	0	0
Pseudoclitopilus	5	0	0	0
Rhizocarpon	5	0	0	0
Sarcotrochila	5	0	0	0
Schizophyllum	4	1	0	0
Sclerocystis	5	0	0	0
Sphenorchidium	4	1	0	0
Xalocoa	5	0	0	0
Xerochrysium	5	0	0	0
Xylodon	5	0	0	0
Anomoporia	3	1	0	0
Cainia	4	0	0	0
Choiromyces	3	1	0	0
Dendrothele	4	0	0	0
Descolea	4	0	0	0
Digitothyrea	4	0	0	0
Elsinoe	4	0	0	0
Erratomyces	4	0	0	0
Friedmanniomyces	4	0	0	0
Fuscopannaria	4	0	0	0
Genea	4	0	0	0
Gyroporus	4	0	0	0
Hyaloraphidium	4	0	0	0
Ionomidotis	4	0	0	0
Kodamaea	4	0	0	0
Kohlmeyeriopsis	4	0	0	0
Kompsoscypha	3	1	0	0
Liberomyces	4	0	0	0
Magnisphaera	4	0	0	0
Medicopsis	4	0	0	0
Melastiza	4	0	0	0
Middelhovenomyces	4	0	0	0
Morchella	3	1	0	0
Muscodor	4	0	0	0
Panorbis	4	0	0	0
Paulia	4	0	0	0
Periglandula	4	0	0	0
Physcia	4	0	0	0
Pithya	4	0	0	0
Pleochaeta	4	0	0	0
Pleuroflammula	4	0	0	0
Pseudocamarosporium	4	0	0	0
Pseudoharpella	4	0	0	0
Pseudomerulius	4	0	0	0
Pseudosarcosoma	4	0	0	0
Pterula	4	0	0	0
Rhizopogon	4	0	0	0
Sarcodon	4	0	0	0
Septofusidium	4	0	0	0
Sphaerographium	3	1	0	0
Stenocybe	4	0	0	0
Syzygites	4	0	0	0
Tortispora	4	0	0	0
Tricladium	4	0	0	0
Woswasia	4	0	0	0
Zygotorulaspora	4	0	0	0
Aecidium	3	0	0	0
Alatospora	3	0	0	0
Ambrosiozyma	3	0	0	0
Anthracobia	3	0	0	0
Anthracophyllum	3	0	0	0
Arthroderma	3	0	0	0
Ascitendus	3	0	0	0
Austroboletus	3	0	0	0
Babjeviella	3	0	0	0
Basidioascus	3	0	0	0
Baudoinia	3	0	0	0
Berlesiella	3	0	0	0
Blastospora	3	0	0	0
Bunodophoron	3	0	0	0
Cadophora	3	0	0	0
Caloscypha	3	0	0	0
Chaenothecopsis	3	0	0	0
Corneriella	3	0	0	0
Cronartium	3	0	0	0
Delitschia	3	0	0	0
Diplodia	3	0	0	0
Dissoconium	2	1	0	0
Dothidea	3	0	0	0
Drechslerella	3	0	0	0
Eremascus	3	0	0	0
Georgefischeria	3	0	0	0
Golovinomyces	3	0	0	0
Guyanagarika	3	0	0	0
Gyrodontium	3	0	0	0
Lichinella	3	0	0	0
Limnoperdon	3	0	0	0
Lindra	3	0	0	0
Lophium	3	0	0	0
Macrophomina	3	0	0	0
Mattirolomyces	3	0	0	0
Melanotaenium	3	0	0	0
Multiclavula	3	0	0	0
Phaeoisaria	3	0	0	0
Phaeophleospora	3	0	0	0
Phragmotaenium	3	0	0	0
Pleurothecium	3	0	0	0
Podoscypha	3	0	0	0
Pseudoarmillariella	3	0	0	0
Pseudochaete	3	0	0	0
Pseudophacidium	3	0	0	0
Raffaelea	3	0	0	0
Rinodinella	3	0	0	0
Sarcosoma	3	0	0	0
Scutellospora	3	0	0	0
Siphula	3	0	0	0
Tephromela	3	0	0	0
Thamnocephalis	3	0	0	0
Trimorphomyces	3	0	0	0
Tropicoporus	3	0	0	0
Uncinocarpus	3	0	0	0
Wilcoxina	3	0	0	0
Ascocalvatia	2	0	0	0
Ascotaiwania	2	0	0	0
Botryosphaeria	2	0	0	0
Brettanomyces	1	1	0	0
Buellia	2	0	0	0
Byssoloma	2	0	0	0
Cephaloascus	2	0	0	0
Claviceps	2	0	0	0
Collophora	2	0	0	0
Collybia	2	0	0	0
Conioscypha	2	0	0	0
Cyanodermella	2	0	0	0
Dendrocollybia	2	0	0	0
Dicranophora	2	0	0	0
Diehliomyces	2	0	0	0
Diploschistes	2	0	0	0
Entrophospora	2	0	0	0
Evernia	2	0	0	0
Fomes	2	0	0	0
Fusichalara	2	0	0	0
Ganoderma	2	0	0	0
Griseoporia	2	0	0	0
Heterodermia	2	0	0	0
Hormonema	2	0	0	0
Issatchenkia	2	0	0	0
Lasiodiplodia	2	0	0	0
Leiothecium	2	0	0	0
Lepraria	2	0	0	0
Leptographium	2	0	0	0
Lulwoana	2	0	0	0
Madurella	2	0	0	0
Meristemomyces	2	0	0	0
Meruliopsis	2	0	0	0
Microsporum	2	0	0	0
Monilinia	2	0	0	0
Monilochaetes	2	0	0	0
Monographella	2	0	0	0
Mycocalia	2	0	0	0
Naumovozyma	2	0	0	0
Neonectria	2	0	0	0
Ochronectria	2	0	0	0
Pachysolen	2	0	0	0
Paranannizziopsis	2	0	0	0
Parmelia	2	0	0	0
Parmeliopsis	2	0	0	0
Phaeoacremonium	2	0	0	0
Phaeomoniella	2	0	0	0
Phragmidium	2	0	0	0
Placidiopsis	2	0	0	0
Platytrachelon	2	0	0	0
Protoparmeliopsis	2	0	0	0
Pseudocolus	2	0	0	0
Psilopezia	2	0	0	0
Psora	2	0	0	0
Pyxidiophora	2	0	0	0
Rhizochaete	2	0	0	0
Sakaguchia	2	0	0	0
Scleromitrula	1	1	0	0
Sparassis	2	0	0	0
Spencermartinsiella	2	0	0	0
Sphaerophorus	2	0	0	0
Stromatella	2	0	0	0
Stylodothis	2	0	0	0
Synchaetomella	2	0	0	0
Tapinella	2	0	0	0
Thermomucor	2	0	0	0
Thielavia	2	0	0	0
Thyrea	2	0	0	0
Trichocladium	2	0	0	0
Trigonosporomyces	2	0	0	0
Tubaria	2	0	0	0
Tubeufia	2	0	0	0
Valsaria	2	0	0	0
Volvopluteus	1	1	0	0
Xanthoparmelia	2	0	0	0
Achrotelium	1	0	0	0
Acidiella	1	0	0	0
Aliquandostipite	1	0	0	0
Ascovaginospora	1	0	0	0
Barssia	1	0	0	0
Bjerkandera	1	0	0	0
Botrytis	1	0	0	0
Byssothecium	1	0	0	0
Caliciopsis	1	0	0	0
Catapyrenium	1	0	0	0
Cenococcum	1	0	0	0
Chaetomella	1	0	0	0
Cladonia	1	0	0	0
Coccocarpia	1	0	0	0
Coemansia	1	0	0	0
Coprinus	1	0	0	0
Curvibasidium	1	0	0	0
Cyathicula	1	0	0	0
Deconica	1	0	0	0
Delphinella	1	0	0	0
Dentocorticium	1	0	0	0
Diatrypasimilis	1	0	0	0
Dicellomyces	1	0	0	0
Dicyma	1	0	0	0
Didymocrea	1	0	0	0
Diplotomma	1	0	0	0
Dipsacomyces	1	0	0	0
Disciotis	1	0	0	0
Eladia	1	0	0	0
Elderia	1	0	0	0
Ephelis	1	0	0	0
Epicoccum	1	0	0	0
Exochalara	1	0	0	0
Fibroporia	1	0	0	0
Flammispora	1	0	0	0
Fragosphaeria	1	0	0	0
Fusicladium	1	0	0	0
Galactomyces	1	0	0	0
Geniculospora	1	0	0	0
Geosiphon	1	0	0	0
Globulicium	1	0	0	0
Gomphidius	1	0	0	0
Gyrodon	1	0	0	0
Hasegawazyma	1	0	0	0
Helicodendron	1	0	0	0
Heliocybe	1	0	0	0
Heterodea	1	0	0	0
Heterotextus	1	0	0	0
Huntiella	1	0	0	0
Hydnum	1	0	0	0
Hypomyces	1	0	0	0
Jattaea	1	0	0	0
Karlingiomyces	1	0	0	0
Kriegeria	1	0	0	0
Laetiporus	1	0	0	0
Lancisporomyces	1	0	0	0
Laurilia	1	0	0	0
Laxitextum	1	0	0	0
Leifidium	1	0	0	0
Lentinus	1	0	0	0
Lichina	1	0	0	0
Lulwoidea	1	0	0	0
Macrorhabdus	1	0	0	0
Macruropyxis	1	0	0	0
Menegazzia	1	0	0	0
Metapochonia	1	0	0	0
Microsphaeropsis	1	0	0	0
Mycotypha	1	0	0	0
Myrmaecium	1	0	0	0
Natantispora	1	0	0	0
Neoascochyta	1	0	0	0
Neolentiporus	1	0	0	0
Neurospora	1	0	0	0
Norrlinia	1	0	0	0
Omphalotus	1	0	0	0
Ophioceras	0	1	0	0
Panaeolus	1	0	0	0
Paxillus	1	0	0	0
Pesotum	1	0	0	0
Pestalosphaeria	1	0	0	0
Pestalotia	1	0	0	0
Phacopsis	1	0	0	0
Phaeomarasmius	1	0	0	0
Phaeosclera	1	0	0	0
Phyllosticta	1	0	0	0
Pilophorus	1	0	0	0
Polyporus	1	0	0	0
Pseudoclitocybe	1	0	0	0
Pseudocyphellaria	1	0	0	0
Psilolechia	1	0	0	0
Puccorchidium	1	0	0	0
Pyrenophora	1	0	0	0
Pyxine	1	0	0	0
Ramalina	1	0	0	0
Ramichloridium	1	0	0	0
Rasamsonia	1	0	0	0
Redeckera	1	0	0	0
Rhymbocarpus	1	0	0	0
Rupestriomyces	1	0	0	0
Saccharomycodes	1	0	0	0
Salmacisia	1	0	0	0
Sanghuangporus	1	0	0	0
Schizonella	1	0	0	0
Scleroconidioma	1	0	0	0
Seiridium	1	0	0	0
Sphaeronaemella	1	0	0	0
Sphaerulina	1	0	0	0
Steccherinum	1	0	0	0
Sterigmatosporidium	1	0	0	0
Strobilomyces	1	0	0	0
Surculiseries	1	0	0	0
Syncephalastrum	1	0	0	0
Tetrapisispora	1	0	0	0
Thamnolia	1	0	0	0
Thaxteriella	1	0	0	0
Thekopsora	1	0	0	0
Tilletiaria	1	0	0	0
Tranzschelia	1	0	0	0
Trigonopsis	1	0	0	0
Tylopilus	1	0	0	0
Ustilaginoidea	1	0	0	0
Verpa	1	0	0	0
Verrucaria	1	0	0	0
Xanthocarpia	1	0	0	0
Xeromyces	1	0	0	0
Yueomyces	1	0	0	0
Yunzhangia	1	0	0	0
Zancudomyces	1	0	0	0
Zoophagus	1	0	0	0
Ascocoryne	0	0	0	44
Chaetomium	0	0	0	44
Cladosporium	0	0	0	44
Didymella	0	0	0	44
Funneliformis	39	5	0	0
Gymnosporangium	0	0	0	44
Mycosphaerella	37	7	0	0
Rhizophagus	26	18	0	0
Saitozyma	0	0	0	44
Unknown	0	0	0	44
Vanrija	0	0	0	44
